# Supplementary material for: Lung extracellular matrix modulates KRT5+ basal cell activity in pulmonary fibrosis
Source: Nat Commun. 2023 Sep 27;14:6039. doi: 10.1038/s41467-023-41621-y (PMC10533905; doi:10.1038/s41467-023-41621-y)
Supplement: Supplementary file 4 — Supplementary Data 1 [file 41467_2023_41621_MOESM4_ESM.xlsx]

## Sheet: AllProteins
Checked	Protein FDR Confidence: Combined	Master	Accession	Description	Sum PEP Score	# Peptides	# PSMs	# Unique Peptides	MW [kDa]	# Peptides (by Search Engine): Sequest HT	Gene Symbol	Abundance Ratio: (IPF) / (Control)	Abundance Ratio (log2): (IPF) / (Control)	Abundance Ratio P-Value: (IPF) / (Control)	Abundance Ratio Adj. P-Value: (IPF) / (Control)	Abundance Ratio Variability [%]: (IPF) / (Control)	Abundances (Grouped): Control	Abundances (Grouped): IPF	Abundances (Grouped) CV [%]: Control	Abundances (Grouped) CV [%]: IPF	Abundances (Normalized): F7: Sample, Control, C1	Abundances (Normalized): F8: Sample, Control, C1	Abundances (Normalized): F9: Sample, Control, C2	Abundances (Normalized): F10: Sample, Control, C2	Abundances (Normalized): F11: Sample, Control, C3	Abundances (Normalized): F12: Sample, Control, C3	Abundances (Normalized): F1: Sample, IPF, IPF1	Abundances (Normalized): F2: Sample, IPF, IPF1	Abundances (Normalized): F3: Sample, IPF, IPF2	Abundances (Normalized): F4: Sample, IPF, IPF2	Abundances (Normalized): F5: Sample, IPF, IPF3	Abundances (Normalized): F6: Sample, IPF, IPF3	Found in Sample: [S7] F7: Sample, Control, C1	Found in Sample: [S8] F8: Sample, Control, C1	Found in Sample: [S9] F9: Sample, Control, C2	Found in Sample: [S10] F10: Sample, Control, C2	Found in Sample: [S11] F11: Sample, Control, C3	Found in Sample: [S12] F12: Sample, Control, C3	Found in Sample: [S1] F1: Sample, IPF, IPF1	Found in Sample: [S2] F2: Sample, IPF, IPF1	Found in Sample: [S3] F3: Sample, IPF, IPF2	Found in Sample: [S4] F4: Sample, IPF, IPF2	Found in Sample: [S5] F5: Sample, IPF, IPF3	Found in Sample: [S6] F6: Sample, IPF, IPF3	# Protein Groups	Modifications
FALSE	High	Master Protein	P35579-1	Myosin-9 [OS=Homo sapiens]	2503.62	174	3681	147	226.4	174	MYH9	1.75	0.81	0.179386	0.781879	58.85	68.9	131.1	32.2	24.82	2.75373e+09	2.90349e+09	3.85818e+09	3.57625e+09	6.0419e+09	5.18831e+09	8.36623e+09	5.96066e+09	8.3799e+09	9.76616e+09	5.89343e+09	5.26685e+09	High	High	High	High	High	High	High	High	High	High	High	High	1	Met-loss+Acetyl [N-Term]
FALSE	High	Master Protein	Q14204	Cytoplasmic dynein 1 heavy chain 1 [OS=Homo sapiens]	904.605	139	916	139	532.1	139	DYNC1H1	1.653	0.73	0.218149	0.824771	52.58	66.5	133.5	36.52	22.31	1.39225e+08	1.89892e+08	1.1898e+08	1.10631e+08	8.60403e+07	6.62882e+07	1.46778e+08	1.84655e+08	2.88709e+08	2.25404e+08	2.34832e+08	2.43131e+08	High	High	High	High	High	High	High	High	High	High	High	High	1
FALSE	High	Master Protein	Q09666-1	Neuroblast differentiation-associated protein AHNAK [OS=Homo sapiens]	790.25	112	640	112	628.7	112	AHNAK	0.841	-0.25	0.924724	0.987962	63.7	104.4	95.6	25.89	38.77	6.2635e+07	5.91431e+07	9.52208e+07	1.15979e+08	1.04263e+08	8.87356e+07	4.45496e+07	4.92615e+07	1.20658e+08	9.76665e+07	1.10793e+08	7.26761e+07	High	High	High	High	High	High	High	High	High	High	High	High	1
FALSE	High	Master Protein	P35580	Myosin-10 [OS=Homo sapiens]	1488.17	127	1815	102	228.9	127	MYH10	1.279	0.35	0.467186	0.90665	64.25	80.6	119.4	46.47	26.73	2.73006e+08	2.68436e+08	4.98244e+08	4.81599e+08	8.33046e+08	7.8868e+08	6.32235e+08	4.1456e+08	8.46643e+08	9.66052e+08	7.88269e+08	6.68866e+08	High	High	High	High	High	High	High	High	High	High	High	High	1
FALSE	High	Master Protein	P35749	Myosin-11 [OS=Homo sapiens]	1255.45	120	1148	94	227.2	120	MYH11	1.041	0.06	0.747032	0.957758	101.93	93.2	106.8	32.7	41.15	4.38552e+08	2.89544e+08	5.30114e+08	5.27677e+08	7.39897e+08	7.5719e+08	6.50203e+08	5.6571e+08	8.76663e+08	1.20269e+09	4.93374e+08	4.31899e+08	High	High	High	High	High	High	High	High	High	High	High	High	1
FALSE	High	Master Protein	Q01082-1	Spectrin beta chain, non-erythrocytic 1 [OS=Homo sapiens]	783.178	86	662	85	274.4	86	SPTBN1	0.594	-0.75	0.436059	0.90278	46.23	126.5	73.5	24.75	8.17	1.56974e+08	1.63856e+08	1.60566e+08	1.55563e+08	1.05746e+08	8.38813e+07	9.23939e+07	8.92233e+07	8.53522e+07	9.80607e+07	7.69451e+07	9.25562e+07	High	High	High	High	High	High	High	High	High	High	High	High	1
FALSE	High	Master Protein	Q99715-1	Collagen alpha-1(XII) chain [OS=Homo sapiens]	614.542	84	507	84	332.9	84	COL12A1	0.62	-0.69	0.489005	0.915355	64.02	131.8	68.2	22.37	47.06	8.78501e+07	9.07044e+07	1.18397e+08	1.24172e+08	1.52211e+08	1.45333e+08	1.22638e+08	1.43413e+08	6.93209e+07	5.48917e+07	5.39606e+07	5.68504e+07	High	High	High	High	High	High	High	High	High	High	High	High	1
FALSE	High	Master Protein	Q13813	Spectrin alpha chain, non-erythrocytic 1 [OS=Homo sapiens]	640.086	77	488	77	284.4	77	SPTAN1	0.541	-0.89	0.337006	0.873439	43.46	132.3	67.7	26.14	4.51	1.30412e+08	1.2708e+08	1.30013e+08	1.29927e+08	7.88315e+07	6.85215e+07	6.35237e+07	6.55455e+07	6.62472e+07	7.13474e+07	6.29652e+07	6.60424e+07	High	High	High	High	High	High	High	High	High	High	High	High	1
FALSE	High	Master Protein	Q14315	Filamin-C [OS=Homo sapiens]	665.332	75	707	66	290.8	75	FLNC	1.748	0.81	0.180073	0.782118	50.54	66.4	133.6	25.94	31.03	1.35386e+08	1.50817e+08	1.01465e+08	8.92457e+07	9.41225e+07	7.98787e+07	1.41234e+08	1.53296e+08	3.08526e+08	2.67096e+08	2.04545e+08	1.89264e+08	High	High	High	High	High	High	High	High	High	High	High	High	1
FALSE	High	Master Protein	Q9Y490	Talin-1 [OS=Homo sapiens]	670.004	70	688	63	269.6	70	TLN1	1.209	0.27	0.53728	0.932934	44.71	87.2	112.8	21.98	17.62	1.30569e+08	1.58284e+08	1.22971e+08	1.22449e+08	1.1647e+08	7.58811e+07	1.25657e+08	1.39235e+08	2.06912e+08	1.53569e+08	1.69868e+08	1.6393e+08	High	High	High	High	High	High	High	High	High	High	High	High	1
FALSE	High	Master Protein	A0A087WVQ6	Clathrin heavy chain [OS=Homo sapiens]	655.663	61	739	61	191.9	61	CLTC	0.819	-0.29	0.882733	0.981056	59.68	107	93	41.44	11.93	3.06442e+08	4.31418e+08	2.70216e+08	2.39865e+08	1.70113e+08	1.2954e+08	1.87274e+08	2.20404e+08	2.60837e+08	2.03563e+08	2.22235e+08	2.44098e+08	High	High	High	High	High	High	High	High	High	High	High	High	1	Met-loss+Acetyl [N-Term]
FALSE	High	Master Protein	Q9NZM1	Myoferlin [OS=Homo sapiens]	455.125	61	469	61	234.6	61	MYOF	1.202	0.26	0.545245	0.932934	53.56	81.3	118.7	31.83	28.55	8.61618e+07	1.0789e+08	5.47082e+07	6.21643e+07	6.15798e+07	4.90588e+07	4.98739e+07	8.06749e+07	1.28938e+08	8.84423e+07	9.23489e+07	9.44701e+07	High	High	High	High	High	High	High	High	High	High	High	High	1
FALSE	High	Master Protein	P08670	Vimentin [OS=Homo sapiens]	1074.13	70	3089	59	53.6	70	VIM	0.645	-0.63	0.537862	0.932934	49.27	116	84	17.13	23.39	2.78513e+10	2.71462e+10	2.05895e+10	1.91337e+10	2.05844e+10	2.00855e+10	1.48143e+10	1.50211e+10	1.10974e+10	1.11927e+10	1.76888e+10	1.99188e+10	High	High	High	High	High	High	High	High	High	High	High	High	1
FALSE	High	Master Protein	Q6P2Q9	Pre-mRNA-processing-splicing factor 8 [OS=Homo sapiens]	341.715	58	273	58	273.4	58	PRPF8	0.44	-1.19	0.171298	0.778737	60.69	136.4	63.6	29.61	21.08	6.18663e+07	7.04847e+07	6.90791e+07	7.48808e+07	3.75406e+07	3.58168e+07	4.04882e+07	4.46092e+07	2.76218e+07	2.85553e+07	2.90584e+07	3.20451e+07	High	High	High	High	High	High	High	High	High	High	High	High	1
FALSE	High	Master Protein	A0A024RAB6	Heparan sulfate proteoglycan 2 (Perlecan), isoform CRA_b [OS=Homo sapiens]	1133.04	100	1288	51	463.7	100	HSPG2	1.617	0.69	0.234969	0.830378	86.65	68.2	131.8	72.19	34.74	2.23891e+08	2.08137e+08	3.6859e+08	3.55085e+08	7.80358e+08	1.13757e+09	1.33769e+09	9.02799e+08	7.32778e+08	6.27212e+08	6.66923e+08	5.89856e+08	High	High	High	High	High	High	High	High	High	High	High	High	1
FALSE	High	Master Protein	A0A087X0X3	Heterogeneous nuclear ribonucleoprotein M [OS=Homo sapiens]	449.771	52	761	50	77.5	52	HNRNPM	0.709	-0.5	0.666112	0.94742	52.54	106.8	93.2	28.07	12.72	4.38412e+08	3.86374e+08	5.80045e+08	5.85366e+08	3.34653e+08	2.96658e+08	4.01188e+08	4.31764e+08	3.14287e+08	3.72319e+08	3.46768e+08	3.20096e+08	High	High	High	High	High	High	High	High	High	High	High	High	1	Met-loss+Acetyl [N-Term]
FALSE	High	Master Protein	Q15746-1	Myosin light chain kinase, smooth muscle [OS=Homo sapiens]	428.456	51	515	50	210.6	51	MYLK	0.853	-0.23	0.946534	0.990338	48.99	101.2	98.8	18.26	32.16	1.59831e+08	1.81551e+08	1.33341e+08	1.17876e+08	1.23996e+08	1.21467e+08	1.84726e+08	1.56246e+08	1.29671e+08	1.21435e+08	7.62558e+07	8.90248e+07	High	High	High	High	High	High	High	High	High	High	High	High	1
FALSE	High	Master Protein	Q9Y6C2	EMILIN-1 [OS=Homo sapiens]	589.773	48	834	48	106.6	48	EMILIN1	0.892	-0.16	0.983815	0.99706	64.52	97.2	102.8	45.97	28.66	5.78771e+08	4.91513e+08	6.47986e+08	6.92691e+08	1.19435e+09	1.45442e+09	1.19962e+09	6.00426e+08	6.79765e+08	9.02234e+08	7.39603e+08	6.27828e+08	High	High	High	High	High	High	High	High	High	High	High	High	1
FALSE	High	Master Protein	P46940	Ras GTPase-activating-like protein IQGAP1 [OS=Homo sapiens]	373.85	48	374	48	189.1	48	IQGAP1	0.831	-0.27	0.905789	0.985687	48.59	107.4	92.6	27.77	8.98	7.86662e+07	1.03362e+08	7.58767e+07	7.29282e+07	6.45924e+07	4.12277e+07	6.21741e+07	6.46484e+07	6.90921e+07	5.44163e+07	6.36486e+07	7.06484e+07	High	High	High	High	High	High	High	High	High	High	High	High	1	Met-loss+Acetyl [N-Term]
FALSE	High	Master Protein	D3DVC4	nestin, isoform CRA_c [OS=Homo sapiens]	451.296	48	395	48	177.3	48	NES	0.382	-1.39	0.0999588	0.705383	95.26	77.9	122.1	25.05	49.13	9.2769e+08	9.36288e+08	1.13392e+09	1.66077e+09	1.55194e+09	1.19093e+09	8.10872e+08	1.05272e+09	3.32002e+09	1.79151e+09	1.90184e+09	1.85392e+09	High	High	High	High	High	High	High	High	High	High	High	High	1
FALSE	High	Master Protein	Q14980-1	nuclear mitotic apparatus protein 1 [OS=Homo sapiens]	362.956	47	264	47	238.1	47	NUMA1	0.62	-0.69	0.487526	0.914732	54.71	128.9	71.1	17.8	46.73	4.90282e+07	4.37756e+07	6.27676e+07	5.47242e+07	4.20975e+07	4.00715e+07	5.33957e+07	3.33698e+07	2.30645e+07	2.83401e+07	2.00142e+07	1.54509e+07	High	High	High	High	High	High	High	High	High	High	High	High	1
FALSE	High	Master Protein	Q07954	prolow-density lipoprotein receptor-related protein 1 [OS=Homo sapiens]	310.514	46	285	46	504.3	46	LRP1	0.944	-0.08	0.895364	0.982847	61.52	102.2	97.8	44.66	27.42	6.45846e+07	7.4736e+07	4.71894e+07	4.76355e+07	2.36709e+07	2.32331e+07	3.06605e+07	3.8874e+07	5.27306e+07	3.89861e+07	6.14614e+07	6.12672e+07	High	High	High	High	High	High	High	High	High	High	High	High	1
FALSE	High	Master Protein	A0A087X0S5	Collagen alpha-1(VI) chain [OS=Homo sapiens]	606.495	43	1042	43	108.3	43	COL6A1	0.808	-0.31	0.862889	0.979571	59.83	95.1	104.9	40.24	10.51	1.2988e+09	1.19431e+09	1.19063e+09	1.26349e+09	1.90753e+09	2.81357e+09	1.54292e+09	1.17463e+09	1.41273e+09	1.30497e+09	1.5675e+09	1.41063e+09	High	High	High	High	High	High	High	High	High	High	High	High	1
FALSE	High	Master Protein	Q8WUJ3-1	Cell migration-inducing and hyaluronan-binding protein [OS=Homo sapiens]	361.248	43	362	43	152.9	43	KIAA1199; CEMIP	2.202	1.14	0.0728102	0.625239	54.39	55.6	144.4	37.39	27.15	4.97476e+07	5.50797e+07	9.42118e+07	9.45926e+07	4.23389e+07	4.78661e+07	9.02441e+07	1.1224e+08	1.99851e+08	1.40835e+08	1.42232e+08	1.30953e+08	High	High	High	High	High	High	High	High	High	High	High	High	1
FALSE	High	Master Protein	Q14764	major vault protein [OS=Homo sapiens]	511.655	43	500	43	99.3	43	MVP	0.672	-0.57	0.592944	0.932934	44.68	115.6	84.4	22.23	20.64	2.23683e+08	2.48827e+08	1.70398e+08	1.62354e+08	1.74619e+08	1.38215e+08	1.05555e+08	1.35725e+08	1.16855e+08	9.48094e+07	1.55286e+08	1.58782e+08	High	High	High	High	High	High	High	High	High	High	High	High	1	Met-loss+Acetyl [N-Term]
FALSE	High	Master Protein	P46939	Utrophin [OS=Homo sapiens]	244.92	43	185	41	394.2	43	UTRN	0.591	-0.76	0.430191	0.90278	45.6	133.1	66.9	22.93	14.71	2.27008e+07	2.17485e+07	3.33985e+07	3.54143e+07	3.50192e+07	2.37338e+07	1.51865e+07	1.36235e+07	1.84911e+07	1.46671e+07	1.25233e+07	1.30854e+07	High	High	High	High	High	High	High	High	High	High	High	High	1
FALSE	High	Master Protein	Q59E93	aminopeptidase [OS=Homo sapiens]	406.153	40	466	40	110.5	40	ANPEP	0.363	-1.46	0.0807698	0.653421	59.75	141.7	58.3	42.81	22.48	1.89222e+08	2.39617e+08	4.25503e+08	5.07788e+08	2.61407e+08	2.0544e+08	1.13214e+08	1.59325e+08	1.02027e+08	9.43171e+07	1.04056e+08	9.20836e+07	High	High	High	High	High	High	High	High	High	High	High	High	1
FALSE	High	Master Protein	Q92614-1	Unconventional myosin-XVIIIa [OS=Homo sapiens]	239.384	40	199	40	233	40	MYO18A	0.87	-0.2	0.976804	0.9948	38.24	106.1	93.9	16.34	7.12	2.60209e+07	2.36102e+07	2.82265e+07	3.51159e+07	2.54311e+07	2.31861e+07	2.40447e+07	2.15282e+07	2.07827e+07	2.52493e+07	2.26641e+07	2.28994e+07	High	High	High	High	High	High	High	High	High	High	High	High	1
FALSE	High	Master Protein	P12814-3	Isoform 3 of Alpha-actinin-1 [OS=Homo sapiens]	959.809	65	1223	39	105.5	65	ACTN1	0.733	-0.45	0.715902	0.957758	43.23	115	85	16.22	14.21	1.33819e+09	1.49217e+09	1.21388e+09	1.29563e+09	1.15017e+09	9.0093e+08	1.11565e+09	1.17555e+09	8.49719e+08	8.6813e+08	8.77588e+08	9.79991e+08	High	High	High	High	High	High	High	High	High	High	High	High	1	Acetyl [N-Term]
FALSE	High	Master Protein	O43707	Alpha-actinin-4 [OS=Homo sapiens]	910.889	60	1154	39	104.8	60	ACTN4	0.665	-0.59	0.578751	0.932934	52.11	127.8	72.2	19.83	30.11	7.30061e+08	7.84703e+08	6.37466e+08	7.18833e+08	5.57951e+08	4.40305e+08	5.91316e+08	6.47775e+08	3.46924e+08	3.39049e+08	3.78539e+08	3.86665e+08	High	High	High	High	High	High	High	High	High	High	High	High	1
FALSE	High	Master Protein	P49327	Fatty acid synthase [OS=Homo sapiens]	268.313	39	209	39	273.3	39	FASN	2.203	1.14	0.0726744	0.624307	66.72	54	146	70.74	22.36	2.97165e+07	4.01511e+07	1.82955e+07	1.49588e+07	7.53025e+06	4.47724e+06	3.21942e+07	4.1024e+07	4.88707e+07	4.08397e+07	6.03663e+07	5.50642e+07	High	High	High	High	High	High	High	High	High	High	High	High	1	Acetyl [N-Term]
FALSE	High	Master Protein	P14625	Endoplasmin [OS=Homo sapiens]	361.756	40	517	39	92.4	40	HSP90B1	2.492	1.32	0.0417271	0.454726	61.24	60.4	139.6	35.43	22.87	1.86603e+08	2.36109e+08	1.78486e+08	1.80786e+08	1.10962e+08	7.77381e+07	2.24189e+08	3.43836e+08	4.52153e+08	4.10015e+08	4.52672e+08	4.20727e+08	High	High	High	High	High	High	High	High	High	High	High	High	1
FALSE	High	Master Protein	P78527	DNA-dependent protein kinase catalytic subunit [OS=Homo sapiens]	198.068	39	137	39	468.8	39	PRKDC	0.394	-1.35	0.112954	0.738729	52.22	161.8	38.2	10.65	53.02	2.36133e+07	2.88441e+07	2.7225e+07	2.17073e+07	2.81003e+07	2.63164e+07	1.44622e+07	1.40345e+07	5.33499e+06	5.02378e+06	4.89012e+06	7.46401e+06	High	High	High	High	High	High	High	High	Peak Found	High	Peak Found	High	1
FALSE	High	Master Protein	Q8TB01	similar to cytoskeleton-associated protein 4 [OS=Homo sapiens]	468.842	39	527	38	62	39	CKAP4	0.549	-0.87	0.35104	0.873439	57.46	118.8	81.2	29.07	24.62	2.72802e+08	2.86589e+08	2.18382e+08	2.09174e+08	1.79766e+08	1.17039e+08	1.59279e+08	1.44439e+08	8.50859e+07	9.33052e+07	1.47896e+08	1.48969e+08	High	High	High	High	High	High	High	High	High	High	High	High	1
FALSE	High	Master Protein	P11021	78 kDa glucose-regulated protein [OS=Homo sapiens]	495.845	41	638	38	72.3	41	HSPA5	1.305	0.38	0.442904	0.90278	40.62	81.5	118.5	19.44	11.8	2.89561e+08	3.45274e+08	2.64719e+08	2.60171e+08	2.43953e+08	1.8883e+08	3.14284e+08	3.75375e+08	3.60621e+08	3.88274e+08	4.51533e+08	3.93448e+08	High	High	High	High	High	High	High	High	High	High	High	High	1
FALSE	High	Master Protein	A8MXP9	Matrin-3 [OS=Homo sapiens]	329.321	36	348	36	99.9	36	MATR3	0.501	-1	0.266123	0.846284	56.88	134.3	65.7	25.41	23.31	2.34888e+08	2.00088e+08	2.90786e+08	2.78348e+08	1.70224e+08	1.54178e+08	1.48452e+08	1.56104e+08	9.00498e+07	1.00053e+08	1.04108e+08	1.08233e+08	High	High	High	High	High	High	High	High	High	High	High	High	1	Met-loss+Acetyl [N-Term]
FALSE	High	Master Protein	Q12906-7	Isoform 7 of Interleukin enhancer-binding factor 3 [OS=Homo sapiens]	361.034	37	382	36	95.7	37	ILF3	0.612	-0.71	0.471874	0.908735	45.92	119.7	80.3	26.44	9.66	2.45189e+08	2.34456e+08	2.9659e+08	2.86734e+08	1.63788e+08	1.51531e+08	1.68992e+08	1.89113e+08	1.59892e+08	1.60493e+08	1.6094e+08	1.40463e+08	High	High	High	High	High	High	High	High	High	High	High	High	1
FALSE	High	Master Protein	Q08211	Atp-dependent rna helicase a [OS=Homo sapiens]	323.369	35	322	35	140.9	35	DHX9	0.383	-1.39	0.101049	0.711761	63.36	149.4	50.6	34.71	50.29	1.38998e+08	1.37417e+08	1.68257e+08	1.75968e+08	7.72995e+07	7.14161e+07	7.72353e+07	8.57341e+07	2.66633e+07	2.36542e+07	4.18288e+07	5.23442e+07	High	High	High	High	High	High	High	High	High	High	High	High	1
FALSE	High	Master Protein	O75369-1	Filamin-B [OS=Homo sapiens]	263.784	43	281	35	278	43	FLNB	0.853	-0.23	0.946033	0.990338	39.55	105.2	94.8	25.53	7.56	2.485e+07	2.56161e+07	3.03804e+07	2.86557e+07	1.67701e+07	1.5902e+07	2.37427e+07	2.06937e+07	2.20621e+07	2.04634e+07	2.34008e+07	2.46272e+07	High	High	High	High	High	High	High	High	High	High	High	High	1	Met-loss [N-Term]
FALSE	High	Master Protein	Q15582	Transforming growth factor-beta-induced protein ig-h3 [OS=Homo sapiens]	518.393	35	857	35	74.6	35	TGFBI	0.55	-0.86	0.352591	0.874599	58.01	119.1	80.9	13.75	16.58	1.12142e+09	1.12743e+09	9.79151e+08	9.52532e+08	1.23243e+09	1.36617e+09	6.6571e+08	5.61759e+08	7.44372e+08	7.84732e+08	8.32059e+08	9.13925e+08	High	High	High	High	High	High	High	High	High	High	High	High	1
FALSE	High	Master Protein	B4DJ30	cDNA FLJ61290, highly similar to Neutral alpha-glucosidase AB [OS=Homo sapiens]	310.877	34	362	34	112.9	34		1.684	0.75	0.205175	0.812405	61.78	67	133	38.15	26.41	1.04559e+08	1.29132e+08	9.50211e+07	7.75884e+07	5.39345e+07	4.38787e+07	9.63253e+07	1.30831e+08	1.88621e+08	1.53886e+08	2.06573e+08	1.95004e+08	High	High	High	High	High	High	High	High	High	High	High	High	1
FALSE	High	Master Protein	P17661	desmin [OS=Homo sapiens]	394.636	40	429	34	53.5	40	DES	0.066	-3.92	3.54454e-07	7.28813e-06	68.92	180	20	34.35	19.52	2.66295e+08	2.94807e+08	1.56907e+08	1.34079e+08	1.57837e+08	1.63613e+08	2.44155e+07	2.01726e+07	1.61616e+07	1.78916e+07	1.78253e+07	1.39689e+07	High	High	High	High	High	High	High	High	High	High	High	High	1
FALSE	High	Master Protein	A0A024RAM4	microtubule-associated protein 1B, isoform CRA_b [OS=Homo sapiens]	319.665	35	240	34	270.5	35	MAP1B	0.851	-0.23	0.942111	0.990338	61.38	102.4	97.6	48.73	26.28	5.46329e+07	5.7474e+07	3.1485e+07	2.8578e+07	2.37007e+07	1.50997e+07	1.96228e+07	2.47404e+07	4.07583e+07	3.67977e+07	3.05992e+07	2.67436e+07	High	High	High	High	High	High	High	High	High	High	High	High	1	Met-loss+Acetyl [N-Term]
FALSE	High	Master Protein	B4DS66	MICOS complex subunit Mic60 [OS=Homo sapiens]	266.8	33	250	33	73.3	33	IMMT	1.012	0.02	0.788438	0.964201	38.66	99	101	8.31	22.67	7.35743e+07	6.67815e+07	8.1941e+07	8.20818e+07	7.04842e+07	7.27689e+07	1.16759e+08	8.32301e+07	7.29722e+07	6.89853e+07	7.6225e+07	6.79324e+07	High	High	High	High	High	High	High	High	High	High	High	High	1
FALSE	High	Master Protein	P21589-1	5'-nucleotidase [OS=Homo sapiens]	480.673	33	694	33	63.3	33	NT5E	0.754	-0.41	0.756916	0.957758	48.53	119.3	80.7	21.38	26.53	5.33858e+08	7.32358e+08	7.39229e+08	7.15497e+08	5.63569e+08	4.18569e+08	3.97119e+08	6.34451e+08	6.27713e+08	4.63711e+08	3.51517e+08	3.78115e+08	High	High	High	High	High	High	High	High	High	High	High	High	1
FALSE	High	Master Protein	P07355	Annexin A2 [OS=Homo sapiens]	368.945	32	513	32	38.6	32	ANXA2	0.516	-0.95	0.292638	0.860288	48.31	135.6	64.4	31.76	14.51	6.02773e+08	7.65284e+08	4.91897e+08	5.0679e+08	4.41215e+08	2.76434e+08	2.21637e+08	3.1091e+08	2.43042e+08	2.18997e+08	2.31635e+08	2.77485e+08	High	High	High	High	High	High	High	High	High	High	High	High	1
FALSE	High	Master Protein	Q6UVK1	Chondroitin sulfate proteoglycan 4 [OS=Homo sapiens]	187.346	32	89	32	250.4	32	CSPG4	0.27	-1.89	0.0201814	0.282306	55.27	112.5	87.5	33.16	12.94	5.15383e+07	6.13087e+07	3.61687e+07	3.49283e+07	3.30215e+07	2.51789e+07	2.14011e+07	2.81355e+07	3.02494e+07	2.36664e+07	2.71462e+07	2.94193e+07	High	High	High	High	High	High	High	High	Peak Found	Peak Found	Peak Found	Peak Found	1
FALSE	High	Master Protein	A0A0A0MRM8	Unconventional myosin-VI [OS=Homo sapiens]	242.156	32	285	32	144.9	32	MYO6	1.544	0.63	0.272456	0.846284	44.46	75.1	124.9	11.38	22.48	2.38932e+07	3.16179e+07	2.61549e+07	2.56978e+07	3.14137e+07	2.81138e+07	4.4936e+07	3.88875e+07	6.49953e+07	6.35068e+07	4.5356e+07	4.25935e+07	High	High	High	High	High	High	High	High	High	High	High	High	1
FALSE	High	Master Protein	P25705-1	ATP synthase subunit alpha, mitochondrial [OS=Homo sapiens]	318.139	31	322	31	59.7	31	ATP5A1	0.776	-0.37	0.799622	0.964392	54.77	106.1	93.9	40.98	12.54	2.04478e+08	2.4931e+08	1.19217e+08	9.90169e+07	1.41071e+08	9.65268e+07	1.18075e+08	1.26234e+08	1.04219e+08	8.93223e+07	1.11399e+08	1.25465e+08	High	High	High	High	High	High	High	High	High	High	High	High	1
FALSE	High	Master Protein	P13639	Elongation factor 2 [OS=Homo sapiens]	262.519	32	330	31	95.3	32	EEF2	1.65	0.72	0.219608	0.826344	54.53	74.1	125.9	41.23	19.39	1.5237e+08	1.91511e+08	1.25059e+08	1.12955e+08	7.34993e+07	5.9409e+07	1.37084e+08	1.92692e+08	2.11862e+08	1.63069e+08	2.3559e+08	2.22602e+08	High	High	High	High	High	High	High	High	High	High	High	High	1	Met-loss [N-Term]
FALSE	High	Master Protein	Q9UHB6	LIM domain and actin-binding protein 1 [OS=Homo sapiens]	318.313	31	332	31	85.2	31	LIMA1	1.007	0.01	0.796113	0.96422	40.61	93.9	106.1	13.88	20.17	1.19275e+08	1.03979e+08	1.13614e+08	1.14074e+08	1.36832e+08	1.49843e+08	1.35693e+08	1.2233e+08	1.58604e+08	1.86187e+08	1.27983e+08	1.08036e+08	High	High	High	High	High	High	High	High	High	High	High	High	1
FALSE	High	Master Protein	P20700	Lamin-B1 [OS=Homo sapiens]	261.449	34	282	31	66.4	34	LMNB1	0.385	-1.38	0.103562	0.721649	50.99	142.4	57.6	38.58	30.17	1.00505e+08	8.30158e+07	1.49879e+08	1.7169e+08	7.31064e+07	7.46894e+07	6.04228e+07	5.12268e+07	2.98417e+07	3.84274e+07	3.54944e+07	3.01066e+07	High	High	High	High	High	High	High	High	High	High	High	High	1	Met-loss+Acetyl [N-Term]
FALSE	High	Master Protein	P53396-1	ATP-citrate synthase [OS=Homo sapiens]	181.428	30	193	30	120.8	30	ACLY	2.577	1.37	0.0355043	0.405245	63.21	50	150	49.87	25.37	2.73501e+07	3.69757e+07	2.21696e+07	1.79457e+07	1.03162e+07	1.01169e+07	3.16883e+07	4.72868e+07	6.83261e+07	5.70931e+07	6.76709e+07	6.27649e+07	High	High	High	High	High	High	High	High	High	High	High	High	1
FALSE	High	Master Protein	Q05707-1	Collagen alpha-1(XIV) chain [OS=Homo sapiens]	215.244	30	120	30	193.4	30	COL14A1	0.201	-2.31	0.00372289	0.0674038	74.55	171	29	20.38	20.91	4.3186e+07	4.46762e+07	5.21756e+07	5.62105e+07	3.25716e+07	3.63666e+07	8.96138e+06	7.17384e+06	9.69495e+06	7.70823e+06	5.37289e+06	6.52741e+06	High	High	High	High	High	High	High	High	High	High	High	Peak Found	1
FALSE	High	Master Protein	Q03252	Lamin-B2 [OS=Homo sapiens]	283.929	33	340	30	69.9	33	LMNB2	0.527	-0.93	0.310655	0.870388	45.83	131	69	26.78	12.2	1.00726e+08	8.77064e+07	1.14679e+08	1.2321e+08	6.8027e+07	6.16071e+07	5.47078e+07	4.96667e+07	4.72656e+07	6.44674e+07	4.94013e+07	4.91081e+07	High	High	High	High	High	High	High	High	High	High	High	High	1
FALSE	High	Master Protein	P07237	Protein disulfide-isomerase [OS=Homo sapiens]	342.817	30	379	30	57.1	30	P4HB	1.678	0.75	0.207629	0.812702	51.57	70.4	129.6	33.1	21.23	1.17386e+08	1.4853e+08	9.86412e+07	1.06851e+08	6.87348e+07	5.80414e+07	1.14987e+08	1.39967e+08	1.87225e+08	1.93787e+08	2.09121e+08	1.90996e+08	High	High	High	High	High	High	High	High	High	High	High	High	1
FALSE	High	Master Protein	O75643-1	U5 small nuclear ribonucleoprotein 200 kDa helicase [OS=Homo sapiens]	214.999	30	139	30	244.4	30	SNRNP200	0.482	-1.05	0.234426	0.830378	54.64	94	106	13.09	24.04	1.15568e+08	1.15028e+08	1.36706e+08	1.24993e+08	9.36937e+07	1.04503e+08	8.01064e+07	9.49851e+07	1.5982e+08	1.28864e+08	1.38423e+08	1.3115e+08	High	High	High	High	High	High	High	High	High	High	High	High	1
FALSE	High	Master Protein	P07996	thrombospondin-1 [OS=Homo sapiens]	259.602	33	375	30	129.3	33	THBS1	0.804	-0.31	0.855055	0.979571	44.26	104.4	95.6	13.55	11.92	2.28719e+08	2.55769e+08	1.82483e+08	1.87509e+08	1.92014e+08	2.10235e+08	1.68399e+08	1.64485e+08	2.08448e+08	1.75781e+08	2.19505e+08	1.92187e+08	High	High	High	High	High	High	High	High	High	High	High	High	1
FALSE	High	Master Protein	Q00839	Heterogeneous nuclear ribonucleoprotein U [OS=Homo sapiens]	318.469	29	462	29	90.5	29	HNRNPU	0.588	-0.77	0.425724	0.90278	48.29	119.2	80.8	21.77	17.99	3.30688e+08	3.2297e+08	4.6496e+08	4.60192e+08	3.04311e+08	2.91031e+08	2.66199e+08	2.89643e+08	2.20826e+08	2.22003e+08	1.90782e+08	1.85805e+08	High	High	High	High	High	High	High	High	High	High	High	High	1	Met-loss+Acetyl [N-Term]
FALSE	High	Master Protein	Q9P2E9-1	Ribosome-binding protein 1 [OS=Homo sapiens]	226.905	29	202	29	152.4	29	RRBP1	0.549	-0.87	0.350735	0.873439	47.76	127.2	72.8	21.75	15.03	6.83952e+07	5.91515e+07	4.15029e+07	3.90154e+07	5.41342e+07	4.69246e+07	2.30025e+07	2.4881e+07	3.25231e+07	3.02745e+07	3.39051e+07	2.74437e+07	High	High	High	High	High	High	High	High	High	High	High	High	1
FALSE	High	Master Protein	A0A087WTA8	Collagen alpha-2(I) chain [OS=Homo sapiens]	269.918	28	265	28	129.1	28	COL1A2	1.364	0.45	0.393187	0.891842	60.03	75.4	124.6	5.27	18.79	7.48868e+07	7.20133e+07	8.41548e+07	7.57087e+07	7.71292e+07	7.70048e+07	1.3631e+08	1.12051e+08	1.1656e+08	1.16426e+08	1.76669e+08	1.51127e+08	High	High	High	High	High	High	High	High	High	High	High	High	1
FALSE	High	Master Protein	P53621-1	coatomer subunit alpha [OS=Homo sapiens]	176.544	28	162	28	138.3	28	COPA	1.286	0.36	0.460345	0.904443	52.88	98.3	101.7	31.25	8.84	6.66202e+07	7.30323e+07	6.16801e+07	6.31801e+07	8.18521e+07	1.26857e+08	7.33877e+07	6.33267e+07	7.98277e+07	6.42152e+07	7.37995e+07	7.08988e+07	High	High	High	High	High	High	High	High	High	High	High	High	1
FALSE	High	Master Protein	B3KMV5	cDNA FLJ12728 fis, clone NT2RP2000040, highly similar to Protein FAM62A [OS=Homo sapiens]	195.694	28	207	28	122.8	28	ESYT1	1.925	0.94	0.126027	0.753161	66.92	57.5	142.5	52.12	21.59	3.52843e+07	4.25388e+07	2.36378e+07	1.89908e+07	1.3286e+07	1.07212e+07	3.02586e+07	4.70283e+07	5.97112e+07	5.34942e+07	5.88886e+07	5.14249e+07	High	High	High	High	High	High	High	High	High	High	High	High	1
FALSE	High	Master Protein	P40939	Trifunctional enzyme subunit alpha, mitochondrial [OS=Homo sapiens]	306.381	28	308	28	82.9	28	HADHA	0.927	-0.11	0.923365	0.987702	49.57	96	104	23.11	21.26	7.80536e+07	9.46864e+07	6.3015e+07	6.26355e+07	5.93312e+07	5.08043e+07	4.30994e+07	6.67931e+07	7.81151e+07	5.41721e+07	6.92531e+07	7.7675e+07	High	High	High	High	High	High	High	High	High	High	High	High	1
FALSE	High	Master Protein	Q1KMD3	heterogeneous nuclear ribonucleoprotein U-like protein 2 [OS=Homo sapiens]	269.632	28	325	28	85.1	28	HNRNPUL2	0.565	-0.82	0.380487	0.8905	52.66	95.7	104.3	26.92	21.31	1.61602e+08	1.56032e+08	2.12525e+08	1.95749e+08	1.20871e+08	1.01031e+08	1.43775e+08	1.66765e+08	2.51475e+08	1.87153e+08	1.7965e+08	1.52952e+08	High	High	High	High	High	High	High	High	High	High	High	High	1
FALSE	High	Master Protein	O75533-1	splicing factor 3B subunit 1 [OS=Homo sapiens]	224.616	28	147	28	145.7	28	SF3B1	0.552	-0.86	0.356406	0.876506	54.8	132.7	67.3	32.48	18.66	3.13317e+07	2.76893e+07	3.50975e+07	4.12989e+07	1.93754e+07	1.69611e+07	1.89623e+07	1.88731e+07	1.25399e+07	1.65026e+07	1.35356e+07	1.31681e+07	High	High	High	High	High	High	High	High	High	High	High	High	1
FALSE	High	Master Protein	P12111	Collagen alpha-3(VI) chain [OS=Homo sapiens]	2508.53	206	3826	27	343.5	206	COL6A3	0.955	-0.07	0.87715	0.980805	64.69	88.2	111.8	54.46	13.03	4.27081e+09	3.82979e+09	3.97562e+09	3.8591e+09	8.92048e+09	1.14109e+10	5.9657e+09	4.12101e+09	5.00418e+09	4.64282e+09	5.45112e+09	5.51628e+09	High	High	High	High	High	High	High	High	High	High	High	High	1
FALSE	High	Master Protein	P22626	heterogeneous nuclear ribonucleoproteins A2/B1 [OS=Homo sapiens]	432.68	30	647	27	37.4	30	HNRNPA2B1	0.472	-1.08	0.219735	0.826385	56.95	133.5	66.5	27.89	26.21	6.94201e+08	6.24558e+08	8.11969e+08	9.3346e+08	4.97672e+08	4.43208e+08	3.60873e+08	5.00303e+08	2.64041e+08	2.54634e+08	3.23148e+08	3.32252e+08	High	High	High	High	High	High	High	High	High	High	High	High	1	Acetyl [N-Term]
FALSE	High	Master Protein	Q15393-1	Splicing factor 3B subunit 3 [OS=Homo sapiens]	179.027	27	176	27	135.5	27	SF3B3	0.528	-0.92	0.313637	0.873439	50.01	136.2	63.8	36.98	23.56	3.84445e+07	4.73234e+07	5.34397e+07	5.69721e+07	2.49174e+07	2.09881e+07	2.65463e+07	2.94792e+07	2.20195e+07	1.81302e+07	1.71653e+07	1.77913e+07	High	High	High	High	High	High	High	High	High	High	High	High	1
FALSE	High	Master Protein	A0A140T902	tenascin-X [OS=Homo sapiens]	224.484	40	159	26	455.9	40	TNXB	0.65	-0.62	0.54713	0.932934	57.49	115.8	84.2	50.92	29.15	1.7056e+07	1.54311e+07	4.09826e+07	4.47476e+07	1.6191e+07	2.19416e+07	1.40908e+07	1.18803e+07	2.47588e+07	1.78839e+07	1.40423e+07	1.37631e+07	High	High	High	High	High	High	High	High	High	High	High	High	1
FALSE	High	Master Protein	Q9NZN4	EH domain-containing protein 2 [OS=Homo sapiens]	322.213	30	326	26	61.1	30	EHD2	0.909	-0.14	0.955053	0.99129	57.05	101.8	98.2	21.1	16.9	7.64519e+07	1.01299e+08	8.25115e+07	6.95421e+07	7.38494e+07	5.23978e+07	5.83811e+07	7.29374e+07	9.27054e+07	7.19308e+07	6.56566e+07	8.51572e+07	High	High	High	High	High	High	High	High	High	High	High	High	1	Acetyl [N-Term]
FALSE	High	Master Protein	B4DUQ1	cDNA FLJ54552, highly similar to Heterogeneous nuclear ribonucleoprotein K [OS=Homo sapiens]	326.974	26	398	26	48.5	26	HNRNPK	0.51	-0.97	0.282398	0.853385	48.47	133.4	66.6	21.77	24.64	2.7555e+08	2.46488e+08	3.21687e+08	3.73518e+08	2.56187e+08	2.00823e+08	1.96428e+08	1.88115e+08	1.12555e+08	1.38043e+08	1.19202e+08	1.27406e+08	High	High	High	High	High	High	High	High	High	High	High	High	1
FALSE	High	Master Protein	B7Z4V2	cDNA FLJ51907, highly similar to Stress-70 protein, mitochondrial [OS=Homo sapiens]	258.884	26	259	26	72.4	26	HSPA9	1.373	0.46	0.386422	0.891614	46.78	83.9	116.1	28.47	15.81	8.34802e+07	9.52643e+07	6.09921e+07	6.16067e+07	5.29139e+07	4.54285e+07	7.27686e+07	8.37132e+07	8.59098e+07	6.96331e+07	9.92232e+07	1.03203e+08	High	High	High	High	High	High	High	High	High	High	High	High	1
FALSE	High	Master Protein	P23396-1	40S ribosomal protein S3 [OS=Homo sapiens]	174.886	26	259	26	26.7	26	RPS3	1.059	0.08	0.721302	0.957758	39.47	92.1	107.9	22.77	17.69	8.07711e+07	1.25229e+08	1.05129e+08	9.15272e+07	7.55644e+07	6.98043e+07	9.78895e+07	1.32763e+08	1.03631e+08	8.3382e+07	8.95097e+07	1.1811e+08	High	High	High	High	High	High	High	High	High	High	High	High	1
FALSE	High	Master Protein	B2R5U1	cDNA, FLJ92620, highly similar to Homo sapiens staphylococcal nuclease domain containing 1 (SND1),mRNA [OS=Homo sapiens]	166.936	26	148	26	99.6	26	SND1	1.306	0.39	0.442079	0.90278	45.7	86.3	113.7	22.18	16.69	2.59658e+07	3.24014e+07	2.4517e+07	2.47186e+07	2.12736e+07	1.61725e+07	2.41083e+07	3.03751e+07	3.75744e+07	2.76478e+07	3.63622e+07	3.46513e+07	High	High	High	High	High	High	High	High	High	High	High	High	1
FALSE	High	Master Protein	P08758	annexin A5 [OS=Homo sapiens]	266.527	26	312	25	35.9	26	ANXA5	2.207	1.14	0.0721416	0.620195	88.55	47	153	57.71	46.01	2.12502e+08	2.85497e+08	1.35882e+08	1.33363e+08	8.74778e+07	4.57726e+07	1.29484e+08	1.72617e+08	4.49605e+08	4.27582e+08	5.07361e+08	4.89168e+08	High	High	High	High	High	High	High	High	High	High	High	High	1
FALSE	High	Master Protein	P54289	Voltage-dependent calcium channel subunit alpha-2/delta-1 [OS=Homo sapiens]	211.74	25	192	25	124.5	25	CACNA2D1	1.015	0.02	0.783577	0.963009	51.66	94.6	105.4	27.22	26.3	2.63125e+07	3.48812e+07	5.15009e+07	5.40674e+07	3.92299e+07	3.32866e+07	3.02685e+07	4.18235e+07	6.4802e+07	4.85597e+07	4.06087e+07	3.95384e+07	High	High	High	High	High	High	High	High	High	High	High	High	1
FALSE	High	Master Protein	P78371-1	T-complex protein 1 subunit beta [OS=Homo sapiens]	219.378	25	186	25	57.5	25	CCT2	1.436	0.52	0.339899	0.873439	55.29	67.8	132.2	33.95	18.27	2.64021e+07	3.70109e+07	2.1079e+07	1.79298e+07	1.78361e+07	1.68952e+07	2.8697e+07	3.10565e+07	3.98464e+07	3.60358e+07	4.21474e+07	4.67513e+07	High	High	High	High	High	High	High	High	High	High	High	High	1	Met-loss+Acetyl [N-Term]
FALSE	High	Master Protein	O75955	Flotillin-1 [OS=Homo sapiens]	279.535	25	283	25	47.3	25	FLOT1	0.919	-0.12	0.937933	0.9903	55.61	96.8	103.2	33.23	18.08	8.41768e+07	8.71951e+07	1.3994e+08	1.31328e+08	6.25546e+07	7.17084e+07	7.96237e+07	8.78815e+07	1.29253e+08	9.96655e+07	9.47969e+07	8.77095e+07	High	High	High	High	High	High	High	High	High	High	High	High	1
FALSE	High	Master Protein	Q5SSJ5-1	Heterochromatin protein 1-binding protein 3 [OS=Homo sapiens]	216.833	25	330	25	61.2	25	HP1BP3	0.629	-0.67	0.50577	0.9211	41.57	123.1	76.9	17.63	14.12	1.3652e+08	1.35169e+08	1.6028e+08	1.31182e+08	9.42042e+07	1.12518e+08	9.93916e+07	8.53334e+07	7.09572e+07	9.91619e+07	7.48527e+07	8.1189e+07	High	High	High	High	High	High	High	High	High	High	High	High	1	Met-loss+Acetyl [N-Term]
FALSE	High	Master Protein	Q63ZY3-1	KN motif and ankyrin repeat domain-containing protein 2 [OS=Homo sapiens]	217.778	26	251	25	91.1	26	KANK2	0.822	-0.28	0.889416	0.981773	52.11	109.6	90.4	28.85	9.82	5.64511e+07	6.33359e+07	7.61448e+07	6.95492e+07	3.87847e+07	3.59647e+07	4.54313e+07	4.93787e+07	5.87406e+07	5.49108e+07	4.93424e+07	4.73676e+07	High	High	High	High	High	High	High	High	High	High	High	High	1
FALSE	High	Master Protein	Q01813	ATP-dependent 6-phosphofructokinase, platelet type [OS=Homo sapiens]	256.744	30	218	25	85.5	30	PFKP	2.459	1.3	0.0443856	0.47333	59.69	50.6	149.4	36.49	27.88	2.91425e+07	4.17515e+07	2.69792e+07	2.5923e+07	1.54122e+07	1.70302e+07	4.26049e+07	6.28669e+07	9.07585e+07	6.70785e+07	9.38469e+07	9.30495e+07	High	High	High	High	High	High	High	High	High	High	High	High	1
FALSE	High	Master Protein	Q02880	DNA topoisomerase 2-beta [OS=Homo sapiens]	150.916	25	106	25	183.2	25	TOP2B	0.837	-0.26	0.916762	0.987414	43.08	99	101	6.89	33.67	1.26076e+07	1.46906e+07	1.27717e+07	1.22982e+07	1.30935e+07	1.39681e+07	2.26352e+07	1.28089e+07	1.3664e+07	1.35706e+07	8.79939e+06	1.16339e+07	High	High	High	High	High	High	High	High	High	High	High	High	1
FALSE	High	Master Protein	P55072	Transitional endoplasmic reticulum ATPase [OS=Homo sapiens]	230.114	25	243	25	89.3	25	VCP	1.127	0.17	0.632182	0.937002	51.89	87.1	112.9	38.37	19.37	4.84171e+07	6.67032e+07	3.55874e+07	3.23391e+07	3.63313e+07	2.21641e+07	3.43672e+07	4.20466e+07	5.07301e+07	4.28516e+07	5.31368e+07	5.98185e+07	High	High	High	High	High	High	High	High	High	High	High	High	1	Met-loss+Acetyl [N-Term]
FALSE	High	Master Protein	O75083	WD repeat-containing protein 1 [OS=Homo sapiens]	315.489	25	306	25	66.2	25	WDR1	1.351	0.43	0.403918	0.898098	59.07	85.1	114.9	37.37	16.49	1.12482e+08	1.5667e+08	1.24153e+08	1.26718e+08	6.24574e+07	5.48698e+07	1.23119e+08	1.65147e+08	1.54195e+08	1.19005e+08	1.76711e+08	1.72583e+08	High	High	High	High	High	High	High	High	High	High	High	High	1
FALSE	High	Master Protein	E7EX44	Caldesmon [OS=Homo sapiens]	228.339	24	245	24	64.1	24	CALD1	0.563	-0.83	0.376544	0.889114	66.65	128.7	71.3	16.51	51.61	8.97715e+07	1.00981e+08	7.87334e+07	7.84284e+07	6.76606e+07	6.62922e+07	8.86641e+07	7.79994e+07	2.58016e+07	2.70352e+07	4.59446e+07	4.1208e+07	High	High	High	High	High	High	High	High	High	High	High	High	1	Acetyl [N-Term]
FALSE	High	Master Protein	O75165	DnaJ homolog subfamily C member 13 [OS=Homo sapiens]	150.917	24	75	24	254.3	24	DNAJC13	0.924	-0.11	0.929647	0.989472	45.96	97.1	102.9	34.28	10.07	1.39685e+07	1.58603e+07	1.13503e+07	1.05219e+07	8.47537e+06	5.4237e+06	1.06211e+07	1.00598e+07	1.27056e+07	1.24271e+07	1.08007e+07	1.25472e+07	High	High	High	High	High	High	High	High	High	High	High	High	1
FALSE	High	Master Protein	Q9Y4F1	FERM, RhoGEF and pleckstrin domain-containing protein 1 [OS=Homo sapiens]	154.197	25	159	24	118.6	25	FARP1	1.19	0.25	0.558366	0.932934	59.88	89.2	110.8	34.7	41.77	1.89266e+07	2.37585e+07	3.73396e+07	4.88778e+07	2.93439e+07	2.72085e+07	2.26071e+07	3.53938e+07	7.2297e+07	4.84016e+07	3.42738e+07	3.47733e+07	High	High	High	High	High	High	High	High	High	High	High	High	1	Met-loss+Acetyl [N-Term]
FALSE	High	Master Protein	B7Z992	cDNA FLJ53698, highly similar to Gelsolin [OS=Homo sapiens]	228.979	24	244	24	78.8	24	GSN	1.378	0.46	0.382505	0.891614	61.79	64	136	42.93	15.93	1.01216e+08	1.19738e+08	5.91524e+07	5.33201e+07	5.44481e+07	4.3558e+07	8.59422e+07	1.02941e+08	1.35253e+08	1.30483e+08	1.22865e+08	1.18213e+08	High	High	High	High	High	High	High	High	High	High	High	High	1	Met-loss [N-Term]; Acetyl [N-Term]
FALSE	High	Master Protein	P33176	Kinesin-1 heavy chain [OS=Homo sapiens]	196.417	24	146	24	109.6	24	KIF5B	1.774	0.83	0.170842	0.777123	62.65	65.6	134.4	31.43	26.37	1.64498e+07	2.06758e+07	1.36996e+07	1.4259e+07	1.046e+07	8.24718e+06	1.81277e+07	2.45205e+07	4.02951e+07	2.87128e+07	3.43397e+07	2.86196e+07	High	High	High	High	High	High	High	High	High	High	High	High	1
FALSE	High	Master Protein	Q0ZGT2-2	Isoform 2 of Nexilin [OS=Homo sapiens]	146.552	24	189	24	79.3	24	NEXN	1.391	0.48	0.372322	0.88755	58.25	90	110	35.28	38.58	2.36624e+07	2.11752e+07	4.49842e+07	5.60297e+07	4.56414e+07	4.69168e+07	6.81673e+07	6.28442e+07	3.12154e+07	4.45691e+07	9.61023e+07	4.88668e+07	High	High	High	High	High	High	High	High	High	High	High	High	1	Acetyl [N-Term]
FALSE	High	Master Protein	Q8WX93-1	palladin [OS=Homo sapiens]	219.353	24	219	24	150.5	24	PALLD	1.445	0.53	0.333587	0.873439	37.42	76.7	123.3	16.02	7.76	5.31718e+07	6.63268e+07	4.75896e+07	4.27498e+07	5.94479e+07	4.98737e+07	8.10748e+07	7.29309e+07	9.14132e+07	8.73617e+07	7.98266e+07	8.4363e+07	High	High	High	High	High	High	High	High	High	High	High	High	1
FALSE	High	Master Protein	Q12797	Aspartyl/Asparaginyl beta-hydroxylase [OS=Homo sapiens]	180.602	23	241	23	85.8	23	ASPH	1.642	0.72	0.223261	0.828555	49.91	72.9	127.1	32.91	29.9	3.61917e+07	4.38238e+07	3.32535e+07	3.16273e+07	2.02054e+07	1.72544e+07	2.77585e+07	4.27097e+07	7.06512e+07	5.28443e+07	6.03903e+07	6.58001e+07	High	High	High	High	High	High	High	High	High	High	High	High	1
FALSE	High	Master Protein	P06733-1	alpha-enolase [OS=Homo sapiens]	329.633	27	406	23	47.1	27	ENO1	1.132	0.18	0.625717	0.937002	69.11	90.7	109.3	48.57	27.97	2.2592e+08	3.10846e+08	2.1838e+08	2.02906e+08	9.93349e+07	6.30682e+07	1.29416e+08	1.85387e+08	3.04728e+08	2.44337e+08	2.81976e+08	2.6373e+08	High	High	High	High	High	High	High	High	High	High	High	High	1	Met-loss+Acetyl [N-Term]
FALSE	High	Master Protein	B2R659	cDNA, FLJ92803, highly similar to Homo sapiens hydroxysteroid (17-beta) dehydrogenase 4 (HSD17B4), mRNA [OS=Homo sapiens]	183.407	23	178	23	79.6	23	HSD17B4	1.827	0.87	0.153405	0.768788	52.33	65.7	134.3	33.88	26.3	2.3468e+07	3.21749e+07	1.71435e+07	1.68774e+07	1.58957e+07	1.41986e+07	2.01577e+07	3.03569e+07	4.32133e+07	3.01899e+07	3.98098e+07	4.2416e+07	High	High	High	High	High	High	High	High	High	High	High	High	1
FALSE	High	Master Protein	P10809	60 kDa heat shock protein, mitochondrial [OS=Homo sapiens]	194.389	23	192	23	61	23	HSPD1	0.777	-0.36	0.801401	0.965557	51.84	103.4	96.6	13.68	16.78	5.51763e+07	6.52768e+07	4.68449e+07	5.16997e+07	5.9801e+07	4.64816e+07	4.08241e+07	4.95663e+07	5.02009e+07	4.49829e+07	6.31659e+07	6.0171e+07	High	High	High	High	High	High	High	High	High	High	High	High	1
FALSE	High	Master Protein	O00567	Nucleolar protein 56 [OS=Homo sapiens]	179.193	23	245	23	66	23	NOP56	0.872	-0.2	0.980979	0.996232	43.43	100.8	99.2	11.3	21.51	6.49536e+07	6.15666e+07	6.16412e+07	5.80628e+07	4.5999e+07	5.80307e+07	7.50907e+07	6.25131e+07	5.53838e+07	6.4937e+07	4.45864e+07	4.31287e+07	High	High	High	High	High	High	High	High	High	High	High	High	1
FALSE	High	Master Protein	P04843	Dolichyl-diphosphooligosaccharide--protein glycosyltransferase subunit 1 [OS=Homo sapiens]	259.242	23	170	23	68.5	23	RPN1	0.62	-0.69	0.487441	0.914732	62.4	98.5	101.5	29.82	17.97	2.42548e+08	2.57025e+08	1.73162e+08	1.60443e+08	1.47836e+08	1.19113e+08	1.16977e+08	1.52725e+08	1.85348e+08	1.61295e+08	2.01087e+08	1.82835e+08	High	High	High	High	High	High	High	High	High	High	High	High	1
FALSE	High	Master Protein	P50454	Serpin H1 [OS=Homo sapiens]	376.668	23	374	23	46.4	23	SERPINH1	0.593	-0.75	0.4347	0.90278	49.14	123.7	76.3	18.66	30.07	4.896e+08	6.18874e+08	4.73715e+08	3.88038e+08	4.20682e+08	3.92552e+08	3.25241e+08	3.89682e+08	2.0488e+08	1.65945e+08	2.51475e+08	3.01572e+08	High	High	High	High	High	High	High	High	High	High	High	High	1
FALSE	High	Master Protein	Q13435	Splicing factor 3b subunit 2 [OS=Homo sapiens]	167.802	23	146	23	100.2	23	SF3B2	0.55	-0.86	0.352565	0.874599	50.96	134.1	65.9	31.65	34.53	3.92227e+07	2.59002e+07	2.79956e+07	3.88632e+07	2.21889e+07	1.67763e+07	2.50233e+07	1.37127e+07	1.13376e+07	1.41895e+07	1.18424e+07	1.27919e+07	High	High	High	High	High	High	High	High	High	High	High	High	1	Met-loss+Acetyl [N-Term]
FALSE	High	Master Protein	P21980	Protein-glutamine gamma-glutamyltransferase 2 [OS=Homo sapiens]	327.028	23	483	23	77.3	23	TGM2	0.637	-0.65	0.521876	0.927792	92.69	125.9	74.1	58.3	50.8	4.61777e+08	5.25361e+08	1.55977e+08	1.53807e+08	6.41235e+08	8.33112e+08	5.5717e+08	4.22963e+08	1.46714e+08	1.579e+08	3.00168e+08	2.79843e+08	High	High	High	High	High	High	High	High	High	High	High	High	1	Met-loss+Acetyl [N-Term]
FALSE	High	Master Protein	P04083	annexin A1 [OS=Homo sapiens]	254.754	22	272	22	38.7	22	ANXA1	1.744	0.8	0.181582	0.785826	60.66	65.8	134.2	32.1	27.36	7.23169e+07	9.53546e+07	7.10833e+07	7.51147e+07	5.59947e+07	3.13801e+07	7.47846e+07	9.3475e+07	1.58768e+08	1.51235e+08	1.47711e+08	1.44553e+08	High	High	High	High	High	High	High	High	High	High	High	High	1	Met-loss+Acetyl [N-Term]
FALSE	High	Master Protein	Q0QEN7	ATP synthase subunit beta [OS=Homo sapiens]	274.492	22	326	22	48.1	22	ATP5B	0.734	-0.45	0.717401	0.957758	54.11	110.1	89.9	45.71	12.77	2.05161e+08	2.61108e+08	1.10519e+08	9.54014e+07	1.42668e+08	8.894e+07	1.12343e+08	1.12074e+08	9.26153e+07	8.14482e+07	9.50844e+07	1.10372e+08	High	High	High	High	High	High	High	High	High	High	High	High	1
FALSE	High	Master Protein	Q13838-1	spliceosome RNA helicase DDX39B [OS=Homo sapiens]	208.706	22	236	22	49	22	DDX39B	0.563	-0.83	0.378204	0.889114	49.4	131.6	68.4	28.16	19.6	1.13521e+08	1.18033e+08	1.2734e+08	1.64721e+08	8.75707e+07	7.29014e+07	5.51046e+07	8.46908e+07	7.87084e+07	5.97662e+07	5.46112e+07	6.06046e+07	High	High	High	High	High	High	High	High	High	High	High	High	1	Met-loss+Acetyl [N-Term]
FALSE	High	Master Protein	O43143	Pre-mRNA-splicing factor ATP-dependent RNA helicase DHX15 [OS=Homo sapiens]	152.324	22	148	22	90.9	22	DHX15	0.503	-0.99	0.269451	0.846284	48.95	145.1	54.9	25.95	34.4	3.19071e+07	3.42193e+07	3.88286e+07	4.11297e+07	2.3186e+07	2.07838e+07	2.08345e+07	2.1447e+07	1.04479e+07	1.29671e+07	1.05776e+07	1.2057e+07	High	High	High	High	High	High	High	High	High	High	High	High	1
FALSE	High	Master Protein	Q6FG43	FLOT2 protein [OS=Homo sapiens]	220.927	22	202	22	41.7	22	FLOT2	0.818	-0.29	0.880308	0.981056	49.88	93.3	106.7	26.44	18.15	5.70019e+07	5.59584e+07	8.80421e+07	7.69276e+07	4.75119e+07	4.83861e+07	5.18368e+07	5.49643e+07	8.25299e+07	6.84882e+07	7.51346e+07	6.0934e+07	High	High	High	High	High	High	High	High	High	High	High	High	1
FALSE	High	Master Protein	P04406-1	glyceraldehyde-3-phosphate dehydrogenase [OS=Homo sapiens]	310.206	22	346	22	36	22	GAPDH	0.881	-0.18	0.99596	0.998835	57.39	94.9	105.1	37.45	16.86	4.63036e+08	6.62036e+08	3.13744e+08	3.07844e+08	3.38152e+08	2.72784e+08	2.57121e+08	3.8048e+08	3.67318e+08	2.65983e+08	3.54833e+08	3.73267e+08	High	High	High	High	High	High	High	High	High	High	High	High	1
FALSE	High	Master Protein	Q59FD4	Hexokinase 1 isoform HKI variant [OS=Homo sapiens]	169.017	26	207	22	105.7	26	HK1	1.16	0.21	0.592447	0.932934	39.86	90.1	109.9	13.92	12.18	4.95763e+07	4.95019e+07	5.55259e+07	6.27673e+07	4.39837e+07	4.47155e+07	5.71677e+07	6.30957e+07	5.7966e+07	4.82796e+07	6.45828e+07	6.93534e+07	High	High	High	High	High	High	High	High	High	High	High	High	1
FALSE	High	Master Protein	P26038	Moesin [OS=Homo sapiens]	304.794	32	414	22	67.8	32	MSN	0.755	-0.4	0.75987	0.957847	51.83	109.9	90.1	34.37	16.8	1.45658e+08	1.89808e+08	1.277e+08	1.41076e+08	1.03675e+08	5.90217e+07	7.53161e+07	1.14899e+08	1.05561e+08	8.93536e+07	1.17607e+08	1.16829e+08	High	High	High	High	High	High	High	High	High	High	High	High	1
FALSE	High	Master Protein	P28331-1	NADH-ubiquinone oxidoreductase 75 kDa subunit, mitochondrial [OS=Homo sapiens]	174.501	22	137	22	79.4	22	NDUFS1	0.416	-1.26	0.140191	0.756302	69.62	154.5	45.5	46.42	46.85	4.57449e+07	4.71827e+07	3.87391e+07	4.08006e+07	1.80638e+07	1.00873e+07	2.15725e+07	2.1966e+07	9.51878e+06	6.57073e+06	1.01121e+07	1.35253e+07	High	High	High	High	High	High	High	High	Peak Found	High	High	High	1
FALSE	High	Master Protein	P36578	60S ribosomal protein L4 [OS=Homo sapiens]	184.865	22	296	22	47.7	22	RPL4	0.774	-0.37	0.796592	0.96422	44.25	109.7	90.3	26.14	21.36	1.182e+08	1.34402e+08	9.65528e+07	8.39486e+07	7.17684e+07	7.4048e+07	9.07678e+07	1.08272e+08	6.43579e+07	7.46601e+07	7.34555e+07	6.5441e+07	High	High	High	High	High	High	High	High	High	High	High	High	1
FALSE	High	Master Protein	Q01995	transgelin [OS=Homo sapiens]	222.309	22	286	22	22.6	22	TAGLN	1.162	0.22	0.589144	0.932934	43.95	90.4	109.6	28.58	12	1.85953e+08	2.53889e+08	2.00071e+08	1.70161e+08	1.53066e+08	1.01399e+08	2.04828e+08	2.72552e+08	2.01669e+08	2.06581e+08	2.33341e+08	2.2557e+08	High	High	High	High	High	High	High	High	High	High	High	High	1	Met-loss+Acetyl [N-Term]
FALSE	High	Master Protein	P22314	Ubiquitin-like modifier-activating enzyme 1 [OS=Homo sapiens]	227.49	22	213	22	117.8	22	UBA1	1.615	0.69	0.235914	0.830378	52.64	69.1	130.9	36.94	17.54	3.27637e+07	4.83968e+07	2.57398e+07	2.66084e+07	2.47963e+07	1.65468e+07	3.65549e+07	4.14663e+07	5.94231e+07	5.23536e+07	4.70467e+07	5.43245e+07	High	High	High	High	High	High	High	High	High	High	High	High	1
FALSE	High	Master Protein	Q96CW1	AP-2 complex subunit mu [OS=Homo sapiens]	133.352	21	102	21	49.6	21	AP2M1	0.597	-0.74	0.442967	0.90278	57.22	128.3	71.7	41.71	19.92	4.84006e+07	6.62973e+07	4.21246e+07	4.42337e+07	2.30639e+07	2.05401e+07	2.04188e+07	3.24924e+07	2.63364e+07	1.90844e+07	2.25648e+07	2.57594e+07	High	High	High	High	High	High	High	High	High	High	High	High	1
FALSE	High	Master Protein	P38606	V-type proton ATPase catalytic subunit A [OS=Homo sapiens]	191.164	21	208	21	68.3	21	ATP6V1A	0.899	-0.15	0.971807	0.993297	59.78	104.3	95.7	46.52	12.3	6.3203e+07	7.66471e+07	6.49112e+07	5.75745e+07	2.41463e+07	1.88061e+07	4.17184e+07	5.7028e+07	5.73442e+07	4.84607e+07	5.38113e+07	5.82217e+07	High	High	High	High	High	High	High	High	High	High	High	High	1	Acetyl [N-Term]
FALSE	High	Master Protein	P50990	T-complex protein 1 subunit theta [OS=Homo sapiens]	134.162	21	149	21	59.6	21	CCT8	1.447	0.53	0.332268	0.873439	48.64	71.8	128.2	37.49	24.69	3.02659e+07	3.9385e+07	2.30241e+07	2.14006e+07	1.8628e+07	1.36736e+07	2.61275e+07	3.13188e+07	3.823e+07	4.10052e+07	5.20355e+07	4.76471e+07	High	High	High	High	High	High	High	High	High	High	High	High	1	Met-loss+Acetyl [N-Term]
FALSE	High	Master Protein	P55084	Trifunctional enzyme subunit beta, mitochondrial [OS=Homo sapiens]	167.255	21	247	21	51.3	21	HADHB	1.034	0.05	0.756538	0.957758	45.69	93.8	106.2	29.3	23.58	7.56398e+07	1.02934e+08	6.86458e+07	7.63411e+07	5.24173e+07	4.46607e+07	4.41505e+07	7.79445e+07	9.3613e+07	6.67672e+07	8.52272e+07	8.53579e+07	High	High	High	High	High	High	High	High	High	High	High	High	1
FALSE	High	Master Protein	B4DY08	Heterogeneous nuclear ribonucleoproteins C1/C2 [OS=Homo sapiens]	232.479	21	377	21	32	21	HNRNPC	0.514	-0.96	0.287783	0.858308	51.87	129.3	70.7	36.2	16.97	4.2259e+08	4.39276e+08	6.52734e+08	7.31081e+08	3.46245e+08	2.91416e+08	2.69159e+08	3.2865e+08	2.32363e+08	2.13157e+08	2.38425e+08	2.23292e+08	High	High	High	High	High	High	High	High	High	High	High	High	1	Met-loss+Acetyl [N-Term]
FALSE	High	Master Protein	P13667	Protein disulfide-isomerase A4 [OS=Homo sapiens]	145.974	21	128	21	72.9	21	PDIA4	1.273	0.35	0.472604	0.909327	56.66	85.5	114.5	35.79	19.75	2.87339e+07	3.41342e+07	2.05852e+07	2.10044e+07	1.57991e+07	1.29522e+07	1.77452e+07	2.28008e+07	3.21806e+07	2.68751e+07	2.88918e+07	2.90081e+07	High	High	High	High	High	High	High	High	High	High	High	High	1
FALSE	High	Master Protein	Q6NZI2-1	caveolae-associated protein 1 [OS=Homo sapiens]	318.01	21	701	21	43.5	21	PTRF; CAVIN1	0.79	-0.34	0.826507	0.975777	49.5	109	91	26.08	21.01	9.31335e+08	9.11544e+08	1.25531e+09	1.32415e+09	7.10843e+08	7.49521e+08	5.31951e+08	7.13496e+08	1.02453e+09	8.09358e+08	8.41214e+08	7.30899e+08	High	High	High	High	High	High	High	High	High	High	High	High	1	Acetyl [N-Term]
FALSE	High	Master Protein	O60506	Heterogeneous nuclear ribonucleoprotein Q [OS=Homo sapiens]	255.886	25	254	21	69.6	25	SYNCRIP	0.546	-0.87	0.346009	0.873439	42.43	125.9	74.1	22.82	12.83	1.57681e+08	1.48291e+08	2.02798e+08	2.04769e+08	1.51168e+08	1.07128e+08	9.06774e+07	1.19496e+08	1.02624e+08	9.05706e+07	8.62571e+07	9.09567e+07	High	High	High	High	High	High	High	High	High	High	High	High	1
FALSE	High	Master Protein	P18206	Vinculin [OS=Homo sapiens]	143.546	21	125	21	123.7	21	VCL	0.613	-0.71	0.474841	0.909879	46.7	123.8	76.2	31.82	21.97	2.64993e+07	3.56852e+07	2.143e+07	2.11976e+07	2.19147e+07	1.32019e+07	1.09649e+07	1.51235e+07	1.17842e+07	1.10501e+07	1.53285e+07	1.85084e+07	High	High	High	High	High	High	High	High	High	High	High	High	1
FALSE	High	Master Protein	P16615	Sarcoplasmic/endoplasmic reticulum calcium ATPase 2 [OS=Homo sapiens]	160.968	20	146	20	114.7	20	ATP2A2	1.421	0.51	0.350476	0.873439	60.58	79.8	120.2	46.88	24.98	3.43283e+07	4.56706e+07	2.8705e+07	2.48245e+07	1.25626e+07	1.41231e+07	2.54619e+07	3.44237e+07	4.69643e+07	3.34053e+07	4.75304e+07	4.99835e+07	High	High	High	High	High	High	High	High	High	High	High	High	1
FALSE	High	Master Protein	Q9ULV4	coronin-1C [OS=Homo sapiens]	217.095	20	318	20	53.2	20	CORO1C	0.974	-0.04	0.847066	0.979571	44.22	99.6	100.4	18.46	18.91	3.58491e+08	3.56563e+08	4.36382e+08	3.87761e+08	3.00761e+08	2.53426e+08	3.8312e+08	4.88952e+08	3.1479e+08	2.95044e+08	3.884e+08	3.39204e+08	High	High	High	High	High	High	High	High	High	High	High	High	1
FALSE	High	Master Protein	P02751	fibronectin [OS=Homo sapiens]	1836.3	114	3976	20	262.5	114	FN1	2.843	1.51	0.02173	0.289459	79.04	46.2	153.8	53.7	14.5	3.59202e+09	3.19705e+09	4.10623e+09	4.31339e+09	8.55114e+09	1.05977e+10	1.54171e+10	1.27324e+10	1.29703e+10	1.13383e+10	1.67984e+10	1.50939e+10	High	High	High	High	High	High	High	High	High	High	High	High	1
FALSE	High	Master Protein	J3KR24	isoleucine--tRNA ligase, cytoplasmic [OS=Homo sapiens]	106.046	20	86	20	131.7	20	IARS	1.524	0.61	0.303186	0.866003	52.33	80.2	119.8	38.35	18.1	8.08173e+06	1.1974e+07	8.27138e+06	8.63613e+06	5.13879e+06	3.62835e+06	9.03104e+06	1.20932e+07	1.23345e+07	1.11294e+07	1.30332e+07	1.57492e+07	High	High	High	High	High	High	High	High	High	High	High	High	1
FALSE	High	Master Protein	Q13423	NAD(P) transhydrogenase, mitochondrial [OS=Homo sapiens]	168.136	20	115	20	113.8	20	NNT	0.506	-0.98	0.274979	0.846284	64.8	142	58	35.09	49.66	3.90152e+07	4.23933e+07	3.53669e+07	3.01394e+07	2.20061e+07	1.42548e+07	2.54488e+07	2.66405e+07	1.07648e+07	7.33598e+06	1.20261e+07	1.47562e+07	High	High	High	High	High	High	High	High	High	High	High	High	1
FALSE	High	Master Protein	Q5HYM3	Oxysterol-binding protein [OS=Homo sapiens]	180.014	23	143	20	101.2	23	OSBPL8	0.724	-0.47	0.697003	0.956814	59.37	110.2	89.8	53	27.43	4.73552e+07	5.51833e+07	2.8077e+07	2.85968e+07	1.676e+07	1.29723e+07	2.23257e+07	3.11764e+07	3.24492e+07	2.38397e+07	1.69179e+07	1.75483e+07	High	High	High	High	High	High	High	High	High	High	High	High	1
FALSE	High	Master Protein	Q9NR12-1	PDZ and LIM domain protein 7 [OS=Homo sapiens]	221.376	20	200	20	49.8	20	PDLIM7	0.724	-0.47	0.696569	0.956814	48.4	124.1	75.9	11.47	40.78	1.02881e+08	1.17471e+08	8.65203e+07	9.25655e+07	1.09826e+08	9.51491e+07	1.21628e+08	1.11635e+08	5.97234e+07	5.00217e+07	5.61603e+07	6.12987e+07	High	High	High	High	High	High	High	High	High	High	High	High	1
FALSE	High	Master Protein	P00558	phosphoglycerate kinase 1 [OS=Homo sapiens]	213.676	20	233	20	44.6	20	PGK1	1.312	0.39	0.436668	0.90278	52.57	78.1	121.9	32.42	29.03	9.03305e+07	1.2032e+08	7.30288e+07	7.37712e+07	6.67254e+07	4.48608e+07	5.36955e+07	7.94723e+07	1.31218e+08	1.12656e+08	1.164e+08	1.2281e+08	High	High	High	High	High	High	High	High	High	High	High	High	1
FALSE	High	Master Protein	P49792	E3 SUMO-protein ligase RanBP2 [OS=Homo sapiens]	97.349	20	62	20	358	20	RANBP2	0.652	-0.62	0.562467	0.932934	46.16	122	78	33.7	17.03	9.32495e+06	9.70524e+06	1.19639e+07	1.20751e+07	4.9822e+06	5.73469e+06	8.23909e+06	6.8751e+06	6.44979e+06	5.3023e+06	5.6022e+06	5.74093e+06	High	High	High	High	High	High	High	High	High	High	High	High	1
FALSE	High	Master Protein	P23246-1	splicing factor, proline- and glutamine-rich [OS=Homo sapiens]	201.097	21	173	20	76.1	21	SFPQ	0.357	-1.49	0.0757396	0.641554	77.16	128.5	71.5	44.21	10.29	1.71277e+08	2.35786e+08	2.35618e+08	1.81746e+08	7.72243e+07	7.58512e+07	9.76129e+07	1.19625e+08	9.96299e+07	8.8598e+07	9.69252e+07	9.87724e+07	High	High	High	High	High	High	High	High	High	High	High	High	1
FALSE	High	Master Protein	Q8N3V7-2	Isoform 2 of Synaptopodin [OS=Homo sapiens]	183.592	20	134	20	96.3	20	SYNPO	0.896	-0.16	0.976183	0.994521	40.14	109.2	90.8	12.07	25.6	2.65339e+07	2.41681e+07	2.54046e+07	2.26539e+07	2.92141e+07	3.12478e+07	2.39194e+07	1.70808e+07	3.11259e+07	2.99391e+07	1.9519e+07	1.8761e+07	High	High	High	High	High	High	High	High	High	High	High	High	1	Acetyl [N-Term]
FALSE	High	Master Protein	P21796	voltage-dependent anion-selective channel protein 1 [OS=Homo sapiens]	250.981	21	283	20	30.8	21	VDAC1	0.642	-0.64	0.531285	0.92988	54.1	124.4	75.6	26.06	39.71	2.37395e+08	2.99575e+08	2.59075e+08	2.69986e+08	1.65325e+08	1.49606e+08	2.13395e+08	2.01243e+08	9.65339e+07	7.00134e+07	1.26954e+08	1.78719e+08	High	High	High	High	High	High	High	High	High	High	High	High	1	Met-loss+Acetyl [N-Term]
FALSE	High	Master Protein	A0A087X0K9	Tight junction protein ZO-1 [OS=Homo sapiens]	103.403	19	102	19	187.7	19	TJP1	0.774	-0.37	0.796502	0.96422	30.99	120.4	79.6	14.54	32.63	1.13593e+08	9.58171e+07	1.37309e+08	1.32538e+08	1.0992e+08	1.00968e+08	1.05511e+08	6.27701e+07	3.5963e+07	7.88573e+07	6.92682e+07	9.13078e+07	High	High	High	High	High	High	High	High	High	High	High	High	1
FALSE	High	Master Protein	P49588	Alanine--tRNA ligase, cytoplasmic [OS=Homo sapiens]	107.119	19	100	19	106.7	19	AARS	1.246	0.32	0.498954	0.919147	53.3	80.9	119.1	40.75	21.47	1.36074e+07	1.87601e+07	1.2288e+07	1.08318e+07	6.70749e+06	6.29828e+06	1.32065e+07	1.57504e+07	1.82868e+07	1.35403e+07	2.25115e+07	1.99061e+07	High	High	High	High	High	High	High	High	High	High	High	High	1
FALSE	High	Master Protein	P31939	bifunctional purine biosynthesis protein purH [OS=Homo sapiens]	123.504	19	94	19	64.6	19	ATIC	1.634	0.71	0.226844	0.828555	64.29	65.1	134.9	44.45	28.58	1.32237e+07	1.73945e+07	8.2186e+06	7.9213e+06	7.37347e+06	5.67638e+06	1.03544e+07	1.48541e+07	1.88288e+07	1.39833e+07	2.28597e+07	2.19564e+07	High	High	High	High	High	High	High	High	High	High	High	High	1	Met-loss [N-Term]
FALSE	High	Master Protein	P10909-1	Clusterin [OS=Homo sapiens]	180.157	19	205	19	52.5	19	CLU	0.306	-1.71	0.0378007	0.423846	68.41	132.7	67.3	30.11	49.76	1.26702e+08	1.07048e+08	1.06476e+08	1.04094e+08	1.84782e+08	1.93795e+08	6.11919e+07	6.2233e+07	5.69953e+07	6.3031e+07	1.67284e+07	1.64891e+07	High	High	High	High	High	High	High	High	High	High	High	High	1
FALSE	High	Master Protein	B3KX19	cDNA FLJ44500 fis, clone UTERU3000828, highly similar to 116 kDa U5 small nuclear ribonucleoprotein component [OS=Homo sapiens]	133.572	20	106	19	108.1	20	EFTUD2	0.479	-1.06	0.230517	0.828555	44.43	147.8	52.2	25.11	29.21	1.95125e+07	2.11403e+07	2.30717e+07	2.29419e+07	1.38288e+07	1.20969e+07	1.20608e+07	1.0536e+07	7.55026e+06	6.83017e+06	6.35934e+06	6.38433e+06	High	High	High	High	High	High	High	High	High	High	High	High	1
FALSE	High	Master Protein	P07900	Heat shock protein HSP 90-alpha [OS=Homo sapiens]	321.42	32	423	19	84.6	32	HSP90AA1	1.551	0.63	0.268568	0.846284	52.55	79.2	120.8	44.2	15.75	1.50158e+08	2.10271e+08	1.35191e+08	1.25497e+08	7.52785e+07	5.53359e+07	1.42196e+08	1.92421e+08	2.18055e+08	1.89911e+08	2.31747e+08	2.05227e+08	High	High	High	High	High	High	High	High	High	High	High	High	1
FALSE	High	Master Protein	H0UI49	laminin, alpha 4, isoform CRA_b [OS=Homo sapiens]	123.759	19	93	19	201.7	19	LAMA4	0.571	-0.81	0.393442	0.892096	59.93	125.8	74.2	13.06	37.13	1.26925e+07	1.23671e+07	1.54412e+07	1.36266e+07	1.37362e+07	1.72751e+07	1.24159e+07	1.21972e+07	8.55292e+06	7.60668e+06	5.47703e+06	5.10012e+06	High	High	High	High	High	High	High	High	High	High	High	High	1
FALSE	High	Master Protein	B3KM80	nucleolin, isoform CRA_c [OS=Homo sapiens]	174.1	19	146	19	58.5	19	NCL	0.556	-0.85	0.364516	0.882298	34.47	131.9	68.1	9.04	14.16	4.06061e+07	4.27054e+07	4.06379e+07	3.80822e+07	3.70619e+07	3.28236e+07	2.39705e+07	2.58762e+07	1.93159e+07	2.00466e+07	1.79302e+07	2.05978e+07	High	High	High	High	High	High	High	High	High	High	High	High	1
FALSE	High	Master Protein	B3KQT9	Protein disulfide-isomerase [OS=Homo sapiens]	318.785	25	401	19	54.1	25	PDIA3	1.792	0.84	0.164853	0.775922	59.79	67.3	132.7	45.42	24.45	1.90134e+08	2.27093e+08	1.47002e+08	1.44993e+08	8.04333e+07	5.7299e+07	1.60156e+08	2.12177e+08	3.08818e+08	2.70713e+08	3.22802e+08	3.05985e+08	High	High	High	High	High	High	High	High	High	High	High	High	1
FALSE	High	Master Protein	V9HWC6	peptidyl-prolyl cis-trans isomerase [OS=Homo sapiens]	232.67	20	361	19	22.7	20	PPIB	0.857	-0.22	0.954457	0.99129	55.03	107	93	43.1	19.1	2.73842e+08	3.72759e+08	2.34767e+08	2.25757e+08	1.45168e+08	9.73066e+07	1.64414e+08	2.28866e+08	1.87789e+08	1.53937e+08	2.12862e+08	2.52587e+08	High	High	High	High	High	High	High	High	High	High	High	High	1
FALSE	High	Master Protein	Q15459	splicing factor 3A subunit 1 [OS=Homo sapiens]	121.143	19	104	19	88.8	19	SF3A1	0.526	-0.93	0.308886	0.868622	50.97	127.9	72.1	34.28	24.22	1.77365e+07	1.78486e+07	2.15887e+07	2.48141e+07	1.26054e+07	8.56014e+06	1.2046e+07	1.39481e+07	7.42078e+06	1.08202e+07	8.07137e+06	9.28916e+06	High	High	High	High	High	High	High	High	High	High	High	High	1	Met-loss [N-Term]
FALSE	High	Master Protein	B2RMV2	CYTSA protein [OS=Homo sapiens]	115.669	19	84	19	124.5	19	SPECC1L	1.006	0.01	0.79714	0.964274	36.12	100.5	99.5	19.76	26.53	1.18452e+07	8.54284e+06	1.5411e+07	1.34656e+07	1.52783e+07	1.4085e+07	1.70449e+07	1.22666e+07	1.49731e+07	1.81345e+07	1.24209e+07	8.11476e+06	High	High	High	High	High	High	High	High	High	High	High	High	1
FALSE	High	Master Protein	G3V0E5	transferrin receptor (p90, CD71), isoform CRA_c [OS=Homo sapiens]	119.426	19	114	19	75.9	19	TFRC	1.237	0.31	0.50832	0.922967	66.18	89.9	110.1	55.65	29.66	2.31933e+07	3.37149e+07	1.89062e+07	1.75117e+07	8.94111e+06	5.90553e+06	1.26294e+07	1.9158e+07	3.25341e+07	2.38386e+07	2.0857e+07	2.4749e+07	High	High	High	High	High	High	High	High	High	High	High	High	1
FALSE	High	Master Protein	A6NNK5	TP53-binding protein 1 [OS=Homo sapiens]	125.455	19	85	19	208.9	19	TP53BP1	0.681	-0.55	0.603126	0.932934	48.38	113.5	86.5	13.71	25.88	1.21072e+07	1.18398e+07	1.49482e+07	1.46644e+07	1.60545e+07	1.18626e+07	1.17282e+07	9.16144e+06	1.15981e+07	1.1276e+07	6.45104e+06	6.6448e+06	High	High	High	High	High	High	High	High	High	High	High	High	1
FALSE	High	Master Protein	P12270	Nucleoprotein TPR [OS=Homo sapiens]	158.028	19	72	19	267.1	19	TPR	0.335	-1.58	0.0689101	0.60771	54.84	164.2	35.8	36.94	18.9	1.14792e+07	1.29659e+07	1.40142e+07	1.27751e+07	7.37223e+06	4.15116e+06	3.76537e+06	2.69573e+06	2.5849e+06	2.2303e+06	2.68152e+06	2.59607e+06	High	High	High	High	High	High	High	High	Peak Found	High	High	Peak Found	1	Met-loss+Acetyl [N-Term]
FALSE	High	Master Protein	P12956	X-ray repair cross-complementing protein 6 [OS=Homo sapiens]	150.276	19	141	19	69.8	19	XRCC6	0.332	-1.59	0.0546264	0.538383	66.92	160.8	39.2	14.91	54.49	2.52079e+07	3.33997e+07	2.90931e+07	2.54671e+07	3.58462e+07	3.38048e+07	1.53203e+07	1.80158e+07	5.60898e+06	5.34797e+06	6.64888e+06	8.66153e+06	High	High	High	High	High	High	High	High	Peak Found	Peak Found	High	High	1
FALSE	High	Master Protein	A0A0G2JIW1	Heat shock 70 kDa protein 1B [OS=Homo sapiens]	160.75	21	178	18	70.1	21	HSPA1B	0.796	-0.33	0.838248	0.979571	37.77	109.2	90.8	24.38	23.25	4.41702e+07	5.13883e+07	4.63013e+07	5.04547e+07	3.30586e+07	2.59236e+07	2.41314e+07	2.97204e+07	4.64971e+07	3.49681e+07	4.05155e+07	4.2993e+07	High	High	High	High	High	High	High	High	High	High	High	High	1
FALSE	High	Master Protein	P04075	fructose-bisphosphate aldolase A [OS=Homo sapiens]	209.621	20	218	18	39.4	20	ALDOA	0.852	-0.23	0.944696	0.990338	57.74	99	101	37.21	20.32	6.43519e+07	9.20517e+07	5.13118e+07	4.44635e+07	5.27745e+07	3.08347e+07	3.81681e+07	5.53016e+07	5.08931e+07	5.01503e+07	6.98872e+07	6.34902e+07	High	High	High	High	High	High	High	High	High	High	High	High	1	Met-loss [N-Term]
FALSE	High	Master Protein	Q14195-2	Isoform LCRMP-4 of Dihydropyrimidinase-related protein 3 [OS=Homo sapiens]	209.914	22	150	18	73.9	22	DPYSL3	0.453	-1.14	0.189967	0.790606	41.59	140	60	27.04	24.61	5.00568e+07	7.19194e+07	4.67366e+07	4.37602e+07	4.79718e+07	3.15003e+07	2.08018e+07	2.78932e+07	1.60012e+07	1.39637e+07	2.30273e+07	1.98362e+07	High	High	High	High	High	High	High	High	High	High	High	High	1
FALSE	High	Master Protein	Q53HQ7	elongation factor 1-alpha [OS=Homo sapiens]	233.063	19	531	18	50.2	19	EEF1A1	1.9	0.93	0.132536	0.753161	60.96	67.3	132.7	32.65	21.67	6.36474e+08	8.58819e+08	5.48275e+08	5.33198e+08	4.04976e+08	3.49393e+08	6.62321e+08	9.58624e+08	1.18532e+09	9.12879e+08	1.22586e+09	1.20436e+09	High	High	High	High	High	High	High	High	High	High	High	High	1
FALSE	High	Master Protein	Q15717	ELAV-like protein 1 [OS=Homo sapiens]	187.187	18	174	18	36.1	18	ELAVL1	0.429	-1.22	0.157069	0.768788	63.89	140.7	59.3	27.54	44.51	9.0462e+07	7.98767e+07	9.99199e+07	1.16406e+08	6.43194e+07	5.3489e+07	5.83883e+07	7.09182e+07	3.13423e+07	2.04912e+07	3.58166e+07	3.57787e+07	High	High	High	High	High	High	High	High	High	High	High	High	1
FALSE	High	Master Protein	E9PHY5	band 4.1-like protein 2 [OS=Homo sapiens]	114.561	19	88	18	104.3	19	EPB41L2	0.541	-0.88	0.337494	0.873439	50.55	131.3	68.7	23.64	17.42	1.61954e+07	1.95415e+07	2.33117e+07	2.45489e+07	1.80193e+07	1.24763e+07	8.39403e+06	1.21657e+07	1.03397e+07	7.54229e+06	9.33383e+06	1.09701e+07	High	High	High	High	High	High	High	High	High	High	High	High	1	Met-loss+Acetyl [N-Term]
FALSE	High	Master Protein	P09651-1	Heterogeneous nuclear ribonucleoprotein A1 [OS=Homo sapiens]	294.678	21	316	18	38.7	21	HNRNPA1	0.561	-0.83	0.374514	0.88868	59.01	123.7	76.3	29.88	18.12	3.30855e+08	3.0259e+08	4.26093e+08	4.97933e+08	2.83249e+08	2.15773e+08	2.09947e+08	2.84297e+08	1.80721e+08	1.97324e+08	1.90967e+08	1.92844e+08	High	High	High	High	High	High	High	High	High	High	High	High	1
FALSE	High	Master Protein	P08238	Heat shock protein HSP 90-beta [OS=Homo sapiens]	325.446	32	430	18	83.2	32	HSP90AB1	1.659	0.73	0.215805	0.821306	52.72	73.3	126.7	39.77	16.29	7.10131e+07	9.36109e+07	6.13775e+07	5.6319e+07	3.71561e+07	2.98184e+07	7.33455e+07	9.98671e+07	1.03488e+08	8.67885e+07	1.18438e+08	1.0787e+08	High	High	High	High	High	High	High	High	High	High	High	High	1
FALSE	High	Master Protein	Q9Y230	RuvB-like 2 [OS=Homo sapiens]	132.016	18	127	18	51.1	18	RUVBL2	0.668	-0.58	0.583425	0.932934	43.06	120.3	79.7	22.77	16.55	2.664e+07	3.27943e+07	2.57546e+07	2.53534e+07	1.89666e+07	1.74827e+07	1.66674e+07	2.0931e+07	1.46545e+07	1.29071e+07	1.72082e+07	1.7951e+07	High	High	High	High	High	High	High	High	High	High	High	High	1	Met-loss+Acetyl [N-Term]
FALSE	High	Master Protein	Q6ZMP0-1	Thrombospondin type-1 domain-containing protein 4 [OS=Homo sapiens]	189.752	18	188	18	112.4	18	THSD4	2.682	1.42	0.029235	0.36418	48.65	51.5	148.5	32.64	22.52	4.68919e+07	3.84347e+07	4.03372e+07	4.67437e+07	4.37467e+07	8.21016e+07	2.05152e+08	1.28575e+08	1.23844e+08	1.20458e+08	1.60658e+08	1.32279e+08	High	High	High	High	High	High	High	High	High	High	High	High	1
FALSE	High	Master Protein	P29401	Transketolase [OS=Homo sapiens]	165.171	18	177	18	67.8	18	TKT	1.807	0.85	0.159768	0.771205	80.2	58.4	141.6	40.07	25.89	3.91059e+07	4.87267e+07	3.35027e+07	3.15754e+07	1.58539e+07	1.81992e+07	6.28867e+07	6.72416e+07	8.74149e+07	7.1753e+07	1.21643e+08	8.67051e+07	High	High	High	High	High	High	High	High	High	High	High	High	1
FALSE	High	Master Protein	H3BPE1	Microtubule-actin cross-linking factor 1, isoforms 1/2/3/5 [OS=Homo sapiens]	86.711	21	71	17	856.3	21	MACF1	1.091	0.13	0.698315	0.956814	40.04	96.8	103.2	11.6	29.67	4.90643e+06	3.96315e+06	4.75678e+06	4.12951e+06	5.05333e+06	3.87985e+06	4.6999e+06	3.8096e+06	8.0509e+06	6.7601e+06	4.74827e+06	4.56201e+06	High	High	High	High	High	High	High	High	High	High	High	High	1
FALSE	High	Master Protein	Q68DI0	AP complex subunit beta [OS=Homo sapiens]	175.641	26	180	17	105.6	26	AP2B1	0.545	-0.88	0.344269	0.873439	50.14	132.2	67.8	39.46	8.63	6.68189e+07	9.01412e+07	6.20307e+07	5.85982e+07	3.34766e+07	2.9845e+07	2.92916e+07	3.58294e+07	3.11269e+07	2.88144e+07	3.07158e+07	3.38769e+07	High	High	High	High	High	High	High	High	High	High	High	High	1	Met-loss+Acetyl [N-Term]
FALSE	High	Master Protein	Q07960	rho GTPase-activating protein 1 [OS=Homo sapiens]	142.688	17	143	17	50.4	17	ARHGAP1	1.516	0.6	0.288692	0.858308	66.9	70.6	129.4	51.27	20.89	3.66138e+07	4.7553e+07	2.64728e+07	2.53822e+07	1.28596e+07	1.1939e+07	2.97344e+07	3.69373e+07	4.78194e+07	4.7245e+07	5.12591e+07	5.41484e+07	High	High	High	High	High	High	High	High	High	High	High	High	1
FALSE	High	Master Protein	D3DPU2	Adenylyl cyclase-associated protein [OS=Homo sapiens]	151.722	18	122	17	51.6	18	CAP1	1.324	0.41	0.425954	0.90278	67.34	84.6	115.4	53.29	31.83	3.93618e+07	5.57755e+07	3.39952e+07	3.39969e+07	1.56248e+07	9.52637e+06	2.12934e+07	3.2072e+07	5.1733e+07	4.25498e+07	5.06411e+07	5.68468e+07	High	High	High	High	High	High	High	High	High	High	High	High	1	Met-loss+Acetyl [N-Term]
FALSE	High	Master Protein	B3KX11	T-complex protein 1 subunit gamma [OS=Homo sapiens]	141.767	17	127	17	57.9	17	CCT3	1.553	0.64	0.267442	0.846284	53.56	66.1	133.9	32.93	28.47	3.54978e+07	3.92326e+07	2.3785e+07	2.41322e+07	2.33236e+07	1.52624e+07	2.47606e+07	3.34275e+07	5.50911e+07	4.4488e+07	5.29409e+07	5.4255e+07	High	High	High	High	High	High	High	High	High	High	High	High	1	Acetyl [N-Term]
FALSE	High	Master Protein	P02461	Collagen alpha-1(III) chain [OS=Homo sapiens]	148.317	17	157	17	138.5	17	COL3A1	0.79	-0.34	0.826801	0.975931	52.12	102.4	97.6	16.95	10.55	2.08027e+08	1.82251e+08	2.16425e+08	2.81304e+08	1.91511e+08	1.93822e+08	1.48807e+08	1.99189e+08	2.04227e+08	1.91332e+08	1.91758e+08	1.86711e+08	High	High	High	High	High	High	High	High	High	High	High	High	1
FALSE	High	Master Protein	Q16643	drebrin [OS=Homo sapiens]	189.947	17	223	17	71.4	17	DBN1	1.059	0.08	0.720418	0.957758	43.17	96.4	103.6	7.91	20.21	8.33192e+07	8.01419e+07	6.59218e+07	7.38814e+07	7.77795e+07	7.82735e+07	9.70295e+07	7.39706e+07	8.60352e+07	1.08643e+08	8.16427e+07	6.00354e+07	High	High	High	High	High	High	High	High	High	High	High	High	1	Met-loss+Acetyl [N-Term]
FALSE	High	Master Protein	O60832-1	H/ACA ribonucleoprotein complex subunit 4 [OS=Homo sapiens]	145.129	17	149	17	57.6	17	DKC1	0.644	-0.63	0.536049	0.932934	51.52	121.3	78.7	13	21.7	3.06412e+07	3.17875e+07	3.13501e+07	3.13584e+07	2.25994e+07	2.60931e+07	2.49821e+07	2.66042e+07	2.01111e+07	2.01281e+07	1.57511e+07	1.60484e+07	High	High	High	High	High	High	High	High	High	High	High	High	1	Met-loss+Acetyl [N-Term]
FALSE	High	Master Protein	P38919	Eukaryotic initiation factor 4A-III [OS=Homo sapiens]	174.557	19	176	17	46.8	19	EIF4A3	0.654	-0.61	0.555207	0.932934	44.87	121.4	78.6	27.42	13.79	1.04076e+08	1.0876e+08	1.25932e+08	1.28733e+08	6.63464e+07	6.75451e+07	7.50417e+07	8.569e+07	7.41117e+07	6.31441e+07	5.99109e+07	6.41579e+07	High	High	High	High	High	High	High	High	High	High	High	High	1	Met-loss+Acetyl [N-Term]
FALSE	High	Master Protein	P07814	Bifunctional glutamate/proline--tRNA ligase [OS=Homo sapiens]	92.105	17	67	17	170.5	17	EPRS	1.345	0.43	0.428775	0.90278	52.77	83.4	116.6	37.66	22.8	1.04555e+07	1.39702e+07	8.78745e+06	8.32327e+06	5.85779e+06	4.86517e+06	7.47498e+06	1.12491e+07	1.26915e+07	1.00485e+07	1.44058e+07	1.42285e+07	High	High	High	High	High	High	High	High	High	High	High	High	1
FALSE	High	Master Protein	E1NZA1	Peroxisome proliferator activated receptor interacting complex protein [OS=Homo sapiens]	75.603	17	53	17	292.6	17	GCN1L1; GCN1	1.559	0.64	0.283769	0.85527	46.95	73.1	126.9	37.39	16.71	5.21257e+06	5.32869e+06	3.85715e+06	3.42092e+06	2.7988e+06	1.73685e+06	5.67975e+06	5.34178e+06	7.79868e+06	5.71479e+06	7.69809e+06	6.9619e+06	High	High	High	High	High	High	High	High	High	High	High	High	1	Met-loss+Acetyl [N-Term]
FALSE	High	Master Protein	Q00341-1	Vigilin [OS=Homo sapiens]	100.728	17	92	17	141.4	17	HDLBP	1.032	0.05	0.775817	0.963009	35.03	97.2	102.8	22.52	17.84	1.20663e+07	1.48279e+07	1.09709e+07	1.05631e+07	9.85908e+06	7.378e+06	7.83279e+06	1.22371e+07	1.21043e+07	1.04476e+07	1.36007e+07	1.06976e+07	High	High	High	High	High	High	High	High	High	High	High	High	1	Met-loss+Acetyl [N-Term]
FALSE	High	Master Protein	O43390-1	heterogeneous nuclear ribonucleoprotein r [OS=Homo sapiens]	218.772	21	274	17	70.9	21	HNRNPR	0.487	-1.04	0.243807	0.832528	41.71	134.2	65.8	24.67	15.78	1.08579e+08	1.00278e+08	1.47392e+08	1.54194e+08	1.0589e+08	8.05468e+07	5.53251e+07	7.00589e+07	5.53306e+07	4.66149e+07	4.81328e+07	4.99891e+07	High	High	High	High	High	High	High	High	High	High	High	High	1	Met-loss+Acetyl [N-Term]
FALSE	High	Master Protein	P46781	40S ribosomal protein S9 [OS=Homo sapiens]	79.662	17	162	17	22.6	17	RPS9	0.799	-0.32	0.844255	0.979571	39.17	116.2	83.8	26.4	24.46	8.47289e+07	1.05631e+08	7.63953e+07	7.05305e+07	5.71341e+07	5.14852e+07	6.65397e+07	7.95357e+07	4.80231e+07	4.19337e+07	4.8858e+07	5.73367e+07	High	High	High	High	High	High	High	High	High	High	High	High	1
FALSE	High	Master Protein	A0A024R8V0	septin 9, isoform CRA_a [OS=Homo sapiens]	116.785	17	92	17	63.6	17	SEPT9	0.911	-0.14	0.951364	0.990876	54.11	94.6	105.4	28.56	8.99	2.07227e+07	2.56489e+07	1.84094e+07	1.64385e+07	1.42146e+07	1.11993e+07	1.92131e+07	1.95265e+07	2.30842e+07	1.7835e+07	1.90795e+07	2.04002e+07	High	High	High	High	High	High	High	High	High	High	High	High	1
FALSE	High	Master Protein	Q86VX4	Structural maintenance of chromosomes protein [OS=Homo sapiens]	98.411	17	66	17	141.4	17	SMC3	0.594	-0.75	0.442485	0.90278	41.98	134.3	65.7	25.6	29.21	1.10455e+07	1.08443e+07	1.34411e+07	1.56492e+07	7.80253e+06	8.91143e+06	8.24024e+06	7.49305e+06	5.00282e+06	4.69172e+06	3.84027e+06	5.74016e+06	High	High	High	High	High	High	High	High	High	High	High	High	1
FALSE	High	Master Protein	P17987	T-complex protein 1 subunit alpha [OS=Homo sapiens]	132.286	17	104	17	60.3	17	TCP1	1.391	0.48	0.372166	0.88755	52.75	75.2	124.8	42.97	11.99	2.23208e+07	3.17754e+07	1.78447e+07	1.27812e+07	1.32848e+07	1.11057e+07	20481418	2.40649e+07	2.8334e+07	2.35927e+07	2.71226e+07	2.76518e+07	High	High	High	High	High	High	High	High	High	High	High	High	1	Acetyl [N-Term]
FALSE	High	Master Protein	A1L0S7	TNS1 protein [OS=Homo sapiens]	124.664	18	107	17	188.9	18	TNS1	0.839	-0.25	0.921067	0.987702	35.82	115	85	17.1	19.39	9.98122e+06	1.06182e+07	1.50949e+07	1.48979e+07	1.42894e+07	1.27565e+07	1.33619e+07	1.22266e+07	9.74174e+06	7.63396e+06	9.71838e+06	1.02137e+07	High	High	High	High	High	High	High	High	High	High	High	High	1
FALSE	High	Master Protein	F8WE88	Unconventional myosin-Va [OS=Homo sapiens]	93.687	16	63	16	215.2	16	MYO5A	1.727	0.79	0.209466	0.812702	40.14	64.7	135.3	13.21	29.18	3.36454e+06	4.71231e+06	4.50732e+06	4.24055e+06	4.88727e+06	4.93566e+06	1.07672e+07	8.634e+06	1.43747e+07	1.2961e+07	8.50987e+06	6.41594e+06	High	High	High	High	High	High	High	High	High	High	High	High	1
FALSE	High	Master Protein	Q59EC0	Adenosine deaminase, RNA-specific isoform ADAR-a variant [OS=Homo sapiens]	99.175	16	76	16	137.7	16	ADAR	0.517	-0.95	0.295003	0.863697	50.69	143.1	56.9	30.73	29	1.34827e+07	1.526e+07	1.46257e+07	1.46567e+07	7.8891e+06	6.90177e+06	8.42723e+06	7.62907e+06	5.56643e+06	4.45744e+06	4.08159e+06	5.60613e+06	High	High	High	High	High	High	High	High	High	High	High	High	1
FALSE	High	Master Protein	P54886	delta-1-pyrroline-5-carboxylate synthase [OS=Homo sapiens]	94.293	16	88	16	87.2	16	ALDH18A1	1.267	0.34	0.497433	0.919147	46.62	88.8	111.2	21.3	9.46	9.69842e+06	1.52553e+07	1.14993e+07	9.63298e+06	9.73768e+06	9.1862e+06	1.15515e+07	1.19033e+07	1.42998e+07	1.09937e+07	1.29338e+07	1.24309e+07	High	High	High	High	High	High	High	High	High	High	High	High	1
FALSE	High	Master Protein	Q53G71	Calreticulin variant [OS=Homo sapiens]	156.119	16	186	16	46.9	16	CALR	1.716	0.78	0.19196	0.791284	62.08	68	132	54.2	26.42	9.90096e+07	1.2862e+08	8.62984e+07	7.21285e+07	2.96635e+07	2.6536e+07	9.09754e+07	1.3346e+08	1.94062e+08	1.75627e+08	1.87956e+08	1.31771e+08	High	High	High	High	High	High	High	High	High	High	High	High	1
FALSE	High	Master Protein	A8KA16	cDNA FLJ77243, highly similar to Homo sapiens steroid sensitive gene 1 (URB), transcript variant 1, mRNA [OS=Homo sapiens]	96.907	16	79	16	108.1	16	CCDC80	2.429	1.28	0.0624092	0.575437	60.68	49.7	150.3	19.53	39.02	5.40782e+06	5.16954e+06	6.74171e+06	6.52534e+06	4.73526e+06	3.96708e+06	6.60957e+06	8.7286e+06	2.0948e+07	1.53528e+07	1.66594e+07	1.86685e+07	High	High	High	High	High	Peak Found	High	High	High	High	High	High	1
FALSE	High	Master Protein	P50991	T-complex protein 1 subunit delta [OS=Homo sapiens]	108.131	16	105	16	57.9	16	CCT4	1.415	0.5	0.354352	0.875472	50.82	108.2	91.8	21.63	7.66	8.16803e+07	8.53968e+07	8.89684e+07	7.71876e+07	4.96524e+07	5.82002e+07	6.70567e+07	7.26706e+07	6.97266e+07	5.86686e+07	6.22647e+07	6.75534e+07	High	High	High	High	High	High	High	High	High	High	High	High	1
FALSE	High	Master Protein	Q9BU08	Uncharacterized protein [OS=Homo sapiens]	126.054	16	109	16	59.4	16	CCT5	1.403	0.49	0.363019	0.880704	65.17	71.1	128.9	43.44	19.9	1.67934e+07	2.36862e+07	1.12539e+07	1.09256e+07	1.01926e+07	7.75055e+06	1.37277e+07	1.85933e+07	2.17522e+07	1.85562e+07	2.5008e+07	2.29047e+07	High	High	High	High	High	High	High	High	High	High	High	High	1
FALSE	High	Master Protein	Q99832	T-complex protein 1 subunit eta [OS=Homo sapiens]	100.269	16	116	16	59.3	16	CCT7	1.44	0.53	0.337018	0.873439	47.52	74.6	125.4	36.61	19.83	2.8611e+07	3.60647e+07	2.13217e+07	1.85443e+07	1.71317e+07	1.38519e+07	2.28291e+07	3.07939e+07	3.6294e+07	2.94153e+07	4.11705e+07	3.66875e+07	High	High	High	High	High	High	High	High	High	High	High	High	1	Acetyl [N-Term]
FALSE	High	Master Protein	P35221	Catenin alpha-1 [OS=Homo sapiens]	144.017	19	106	16	100	19	CTNNA1	0.839	-0.25	0.919626	0.987514	48.21	102.8	97.2	20.63	18.81	1.82735e+07	2.24089e+07	1.57709e+07	1.53316e+07	1.76657e+07	1.19753e+07	1.18372e+07	1.3849e+07	2.05228e+07	1.52483e+07	1.63073e+07	1.71953e+07	High	High	High	High	High	High	High	High	High	High	High	High	1	Met-loss+Acetyl [N-Term]
FALSE	High	Master Protein	Q16531	DNA damage-binding protein 1 [OS=Homo sapiens]	105.385	16	54	16	126.9	16	DDB1	0.509	-0.97	0.308723	0.86836	48.91	133.2	66.8	24.72	20.95	9.28842e+06	1.25972e+07	1.08987e+07	1.05596e+07	7.52808e+06	6.1802e+06	5.69362e+06	6.34603e+06	4.43955e+06	3.65236e+06	4.16545e+06	5.56428e+06	High	High	High	High	High	High	High	High	Peak Found	High	Peak Found	High	1
FALSE	High	Master Protein	A0A1W2PQ51	Probable ATP-dependent RNA helicase DDX17 [OS=Homo sapiens]	143.104	19	142	16	80.4	19	DDX17	0.39	-1.36	0.108907	0.732238	64.46	151.3	48.7	27.94	48.62	5.89525e+07	6.24846e+07	6.2921e+07	6.70045e+07	3.6086e+07	3.28228e+07	3.58949e+07	3.93768e+07	1.41329e+07	1.2673e+07	1.66211e+07	2.29085e+07	High	High	High	High	High	High	High	High	High	High	High	High	1
FALSE	High	Master Protein	P04792	Heat shock protein beta-1 [OS=Homo sapiens]	138.908	16	218	16	22.8	16	HSPB1	1.45	0.54	0.33037	0.873439	88.72	75.7	124.3	37.95	53.33	1.50063e+08	1.86175e+08	1.17799e+08	1.21281e+08	7.84563e+07	6.29078e+07	6.27776e+07	7.00988e+07	1.97477e+08	1.95037e+08	2.75622e+08	2.8559e+08	High	High	High	High	High	High	High	High	High	High	High	High	1
FALSE	High	Master Protein	Q9Y4L1	Hypoxia up-regulated protein 1 [OS=Homo sapiens]	120.927	16	97	16	111.3	16	HYOU1	1.975	0.98	0.113963	0.739242	51.21	56.9	143.1	39.57	22.43	1.40142e+07	1.69468e+07	1.08104e+07	9.0929e+06	6.46824e+06	6.45522e+06	1.50508e+07	2.23983e+07	3.10799e+07	2.39865e+07	2.7646e+07	2.59744e+07	High	High	High	High	High	High	High	High	High	High	High	High	1
FALSE	High	Master Protein	P07942	Laminin subunit beta-1 [OS=Homo sapiens]	86.567	17	87	16	197.9	17	LAMB1	0.573	-0.8	0.405382	0.89942	42.15	121.3	78.7	7.37	16.63	9.47984e+06	1.01939e+07	1.05148e+07	1.12851e+07	1.08347e+07	1.16768e+07	7.01364e+06	6.85564e+06	7.00051e+06	7.22327e+06	4.99466e+06	4.98941e+06	High	High	High	High	High	High	High	High	High	High	High	High	1
FALSE	High	Master Protein	P42704	Leucine-rich PPR motif-containing protein, mitochondrial [OS=Homo sapiens]	86.929	16	93	16	157.8	16	LRPPRC	1.039	0.05	0.749413	0.957758	46.19	79.3	120.7	27.63	16.48	1.16838e+07	1.54455e+07	1.00547e+07	8.9949e+06	8.85037e+06	7.30419e+06	1.10835e+07	1.2221e+07	1.57111e+07	1.33209e+07	1.67618e+07	1.62587e+07	High	High	High	High	High	High	High	High	High	High	High	High	1
FALSE	High	Master Protein	Q14767	Latent-transforming growth factor beta-binding protein 2 [OS=Homo sapiens]	113.064	16	104	16	194.9	16	LTBP2	0.545	-0.87	0.344432	0.873439	61.92	140.1	59.9	44.93	35.62	2.10248e+07	1.85247e+07	4.12196e+07	4.11069e+07	4.50038e+07	6.61014e+07	3.46554e+07	2.55351e+07	1.54458e+07	1.65272e+07	1.87096e+07	1.6298e+07	High	High	High	High	High	High	High	High	High	High	High	High	1
FALSE	High	Master Protein	Q13724-1	Mannosyl-oligosaccharide glucosidase [OS=Homo sapiens]	88.452	16	89	16	91.9	16	MOGS	1.024	0.03	0.770943	0.963009	47.72	91	109	20.33	106.24	1.35911e+07	1.49086e+07	1.1616e+07	1.08844e+07	9.79018e+06	8.60796e+06	9.37805e+06	6.86606e+07	1.43548e+07	1.09536e+07	1.33468e+07	1.36142e+07	High	High	High	High	High	High	High	High	High	High	High	High	1
FALSE	High	Master Protein	Q9NR99	Matrix-remodeling-associated protein 5 [OS=Homo sapiens]	112.703	16	88	16	312	16	MXRA5	1.793	0.84	0.164466	0.775922	93.85	54.9	145.1	101.18	18.39	1.86301e+06	2.05413e+06	7.26091e+06	7.1392e+06	2.25486e+07	3.17899e+07	2.12163e+07	1.62591e+07	2.52053e+07	2.25205e+07	1.70518e+07	1.69548e+07	Peak Found	Peak Found	High	High	High	High	High	High	High	High	High	High	1
FALSE	High	Master Protein	Q15233	Non-POU domain-containing octamer-binding protein [OS=Homo sapiens]	155.48	17	136	16	54.2	17	NONO	0.396	-1.34	0.115208	0.740441	79.4	156.1	43.9	35.73	36.65	6.04602e+07	5.82165e+07	6.39406e+07	7.2111e+07	3.13435e+07	2.65313e+07	2.47628e+07	2.91041e+07	1.4111e+07	1.24635e+07	1.29663e+07	1.9724e+07	High	High	High	High	High	High	High	High	High	High	High	High	1	Acetyl [N-Term]
FALSE	High	Master Protein	P39023	60S ribosomal protein L3 [OS=Homo sapiens]	121.062	16	165	16	46.1	16	RPL3	0.931	-0.1	0.916253	0.987414	53.25	97.1	102.9	19.59	19.95	6.01054e+07	6.20655e+07	5.11445e+07	4.36067e+07	3.91901e+07	4.18203e+07	5.10562e+07	7.06846e+07	5.01789e+07	3.90249e+07	4.9921e+07	4.94046e+07	High	High	High	High	High	High	High	High	High	High	High	High	1
FALSE	High	Master Protein	P18124	60S ribosomal protein L7 [OS=Homo sapiens]	110.074	16	231	16	29.2	16	RPL7	0.923	-0.12	0.930997	0.98963	33.66	101.7	98.3	21.85	12.38	1.14034e+08	1.36077e+08	1.09778e+08	9.93219e+07	7.88017e+07	7.74803e+07	8.6058e+07	1.18656e+08	1.08067e+08	8.82237e+07	9.71954e+07	1.04621e+08	High	High	High	High	High	High	High	High	High	High	High	High	1
FALSE	High	Master Protein	P62277	40S ribosomal protein S13 [OS=Homo sapiens]	126.105	16	206	16	17.2	16	RPS13	1.144	0.19	0.61081	0.93696	42.1	97.5	102.5	20.4	16.51	1.07596e+08	1.2642e+08	1.09864e+08	1.04503e+08	7.7505e+07	7.35955e+07	8.93778e+07	1.25702e+08	1.46488e+08	1.13509e+08	1.09468e+08	1.09447e+08	High	High	High	High	High	High	High	High	High	High	High	High	1
FALSE	High	Master Protein	P61247	40S ribosomal protein S3a [OS=Homo sapiens]	111.909	16	161	16	29.9	16	RPS3A	1.058	0.08	0.723027	0.957758	41.45	92.7	107.3	13.35	12.6	8.70804e+07	9.81211e+07	8.41044e+07	7.85782e+07	7.20959e+07	6.81455e+07	6.90501e+07	9.46764e+07	9.36928e+07	8.8974e+07	1.00455e+08	9.8806e+07	High	High	High	High	High	High	High	High	High	High	High	High	1
FALSE	High	Master Protein	A0A146IHP0	SUN domain-containing protein 1 [OS=Homo sapiens]	100.395	16	62	16	98.7	16	SUN1	0.85	-0.23	0.956539	0.99129	55.65	100.8	99.2	27.06	23.23	6.26388e+06	6.58736e+06	1.08772e+07	1.20501e+07	7.50991e+06	9.37706e+06	9.5691e+06	7.54076e+06	9.02988e+06	1.01788e+07	5.80393e+06	5.98958e+06	High	High	High	High	High	High	High	High	High	High	High	High	1
FALSE	High	Master Protein	B2RDE1	cDNA, FLJ96568, highly similar to Homo sapiens tropomyosin 3 (TPM3), mRNA [OS=Homo sapiens]	177.585	21	200	16	29	21	TPM3	0.556	-0.85	0.364192	0.882298	60.61	131.8	68.2	22.23	40.38	1.72145e+08	1.42968e+08	1.5174e+08	1.90281e+08	1.24286e+08	9.94188e+07	9.52034e+07	1.40152e+08	6.29042e+07	6.05812e+07	9.21796e+07	4.78958e+07	High	High	High	High	High	High	High	High	High	High	High	High	1	Met-loss+Acetyl [N-Term]
FALSE	High	Master Protein	Q9BUF5	Tubulin beta-6 chain [OS=Homo sapiens]	262.62	25	322	16	49.8	25	TUBB6	0.952	-0.07	0.882931	0.981056	59.78	93.9	106.1	43.4	6.93	4.02546e+07	5.33214e+07	2.74099e+07	1.90199e+07	2.07145e+07	2.4094e+07	2.83462e+07	2.60961e+07	2.76374e+07	3.03727e+07	3.16323e+07	2.97846e+07	High	High	High	High	High	High	High	High	High	High	High	High	1
FALSE	High	Master Protein	P49411	elongation factor Tu, mitochondrial [OS=Homo sapiens]	131.224	16	128	16	49.5	16	TUFM	1.387	0.47	0.375382	0.88868	45.08	81.6	118.4	21.4	24.32	2.60432e+07	3.69957e+07	2.38054e+07	1.97381e+07	2.77063e+07	2.64383e+07	3.30535e+07	4.05555e+07	3.57088e+07	3.42263e+07	5.5879e+07	5.44687e+07	High	High	High	High	High	High	High	High	High	High	High	High	1
FALSE	High	Master Protein	P13010	X-ray repair cross-complementing protein 5 [OS=Homo sapiens]	86.031	16	73	16	82.7	16	XRCC5	0.286	-1.8	0.0315146	0.378788	74.74	157.1	42.9	25.05	45.45	9.88454e+06	1.54746e+07	1.28547e+07	1.12622e+07	1.97281e+07	1.51324e+07	7.33643e+06	8.456e+06	3.39975e+06	3.34228e+06	3.33204e+06	4.26053e+06	High	High	High	High	High	High	High	High	Peak Found	Peak Found	Peak Found	Peak Found	1
FALSE	High	Master Protein	Q5BKZ1	DBIRD complex subunit ZNF326 [OS=Homo sapiens]	132.282	16	104	16	65.6	16	ZNF326	0.668	-0.58	0.584685	0.932934	45.76	124.4	75.6	33.92	11.45	2.65795e+07	2.69302e+07	3.37319e+07	3.66788e+07	1.63044e+07	1.51875e+07	1.7088e+07	1.97261e+07	1.74667e+07	1.54575e+07	1.46817e+07	1.50864e+07	High	High	High	High	High	High	High	High	High	High	High	High	1
FALSE	High	Master Protein	O95782	AP-2 complex subunit alpha-1 [OS=Homo sapiens]	181.487	23	168	15	107.5	23	AP2A1	0.527	-0.92	0.31217	0.872725	51.2	132.3	67.7	24.78	34.86	6.8545e+07	7.63167e+07	6.68967e+07	6.34845e+07	3.85999e+07	4.45504e+07	5.53195e+07	5.54455e+07	2.45478e+07	2.93065e+07	3.2313e+07	3.44614e+07	High	High	High	High	High	High	High	High	High	High	High	High	1
FALSE	High	Master Protein	O15144	Actin-related protein 2/3 complex subunit 2 [OS=Homo sapiens]	109.312	15	103	15	34.3	15	ARPC2	1.014	0.02	0.786229	0.96404	42.17	97.9	102.1	33.65	13.12	3.73463e+07	5.22488e+07	4.42377e+07	4.2089e+07	2.07833e+07	2.32964e+07	3.14684e+07	4.23123e+07	4.26897e+07	3.30739e+07	4.05213e+07	4.22741e+07	High	High	High	High	High	High	High	High	High	High	High	High	1
FALSE	High	Master Protein	P21281	V-type proton ATPase subunit B, brain isoform [OS=Homo sapiens]	132.693	15	140	15	56.5	15	ATP6V1B2	0.91	-0.14	0.951969	0.990952	77.69	105	95	46.01	10.19	3.58592e+07	4.02513e+07	3.54518e+07	3.25549e+07	1.27666e+07	1.0556e+07	3.44882e+07	3.42505e+07	2.80967e+07	2.68001e+07	3.12506e+07	3.01868e+07	High	High	High	High	High	High	High	High	High	High	High	High	1
FALSE	High	Master Protein	P27824	Calnexin [OS=Homo sapiens]	152.27	15	136	15	67.5	15	CANX	1.787	0.84	0.166433	0.775922	63.29	62.5	137.5	40.43	29.77	4.14602e+07	4.10719e+07	2.90315e+07	1.88064e+07	2.13428e+07	1.56054e+07	2.80466e+07	3.62138e+07	5.52765e+07	5.41492e+07	6.76993e+07	5.89088e+07	High	High	High	High	High	High	High	High	High	High	High	High	1
FALSE	High	Master Protein	Q6YHK3-1	CD109 antigen [OS=Homo sapiens]	93.443	15	78	15	161.6	15	CD109	0.501	-1	0.295744	0.863697	43.93	134.4	65.6	21.92	34.3	9.64071e+06	1.32799e+07	7.65647e+06	8.13966e+06	1.23135e+07	1.01607e+07	5.24404e+06	8.08992e+06	4.99905e+06	3.69528e+06	3.21308e+06	4.66235e+06	High	High	High	High	High	High	High	High	High	High	High	High	1
FALSE	High	Master Protein	P12110-2	Isoform 2C2A of Collagen alpha-2(VI) chain [OS=Homo sapiens]	324.137	25	438	15	97.4	25	COL6A2	0.822	-0.28	0.887813	0.981572	58.3	97	103	44.47	13.06	4.79833e+08	4.35365e+08	4.09821e+08	4.25603e+08	8.88503e+08	1.02084e+09	5.10369e+08	3.56169e+08	5.23754e+08	4.43332e+08	4.88471e+08	4.81798e+08	High	High	High	High	High	High	High	High	High	High	High	High	1
FALSE	High	Master Protein	Q16555-1	Dihydropyrimidinase-related protein 2 [OS=Homo sapiens]	189.679	19	186	15	62.3	19	DPYSL2	0.512	-0.97	0.284671	0.85592	45.81	130	70	30.97	13.23	4.62024e+07	6.52786e+07	4.49147e+07	4.00661e+07	3.70399e+07	2.4729e+07	1.95826e+07	2.36959e+07	2.3308e+07	1.82546e+07	2.23569e+07	2.63787e+07	High	High	High	High	High	High	High	High	High	High	High	High	1
FALSE	High	Master Protein	Q96C19	EF-hand domain-containing protein D2 [OS=Homo sapiens]	99.292	15	126	15	26.7	15	EFHD2	0.782	-0.35	0.812907	0.970139	37.92	102.3	97.7	23.32	22.42	2.57722e+07	4.58909e+07	3.04115e+07	3.10198e+07	3.44795e+07	2.56163e+07	3.23121e+07	3.52557e+07	2.01963e+07	2.42549e+07	3.66896e+07	2.66213e+07	High	High	High	High	High	High	High	High	High	High	High	High	1	Met-loss+Acetyl [N-Term]
FALSE	High	Master Protein	A0A090N8G0	glycyl-tRNA synthetase [OS=Homo sapiens]	123.814	15	80	15	77.5	15	GARS	1.422	0.51	0.349317	0.873439	63.25	63.3	136.7	36.99	21.8	1.11772e+07	1.6617e+07	7.40398e+06	7.61369e+06	8.69933e+06	7.38524e+06	1.06851e+07	1.44666e+07	1.84704e+07	1.67053e+07	1.99816e+07	2.00902e+07	High	High	High	High	High	High	High	High	High	High	High	High	1	Acetyl [N-Term]
FALSE	High	Master Protein	P62805	histone H4 [OS=Homo sapiens]	253.1	15	824	15	11.4	15	HIST1H4A; HIST1H4F; HIST1H4D; HIST1H4J; HIST2H4A; HIST2H4B; HIST1H4H; HIST1H4C; HIST4H4; HIST1H4E; HIST1H4I; HIST1H4B; HIST1H4K; HIST1H4L	0.58	-0.79	0.410033	0.90278	59.52	119.2	80.8	12.8	35.21	6.34808e+09	6.18512e+09	7.89697e+09	8.52198e+09	6.76351e+09	7.08092e+09	6.8223e+09	7.38688e+09	4.31039e+09	5.10548e+09	3.0831e+09	3.43061e+09	High	High	High	High	High	High	High	High	High	High	High	High	1
FALSE	High	Master Protein	Q96RW7-1	Hemicentin-1 [OS=Homo sapiens]	103.536	16	33	15	613	16	HMCN1	0.656	-0.61	0.556076	0.932934	71.76	116.6	83.4	94	35.56	709635	944406	3.16578e+06	3.12465e+06	7.99681e+06	1.15754e+07	4.14093e+06	2.34206e+06	2.40722e+06	1.61018e+06	2.06761e+06	2.15932e+06	Peak Found	Peak Found	High	High	High	High	High	High	Peak Found	High	Peak Found	Peak Found	1
FALSE	High	Master Protein	P14866	Heterogeneous nuclear ribonucleoprotein L [OS=Homo sapiens]	211.906	15	208	15	64.1	15	HNRNPL	0.393	-1.35	0.112427	0.737738	65.19	142.8	57.2	30.37	33.64	1.28974e+08	1.20401e+08	1.45674e+08	1.67277e+08	8.93105e+07	6.78948e+07	6.79829e+07	8.08919e+07	3.47083e+07	3.73298e+07	4.68765e+07	5.31221e+07	High	High	High	High	High	High	High	High	High	High	High	High	1
FALSE	High	Master Protein	Q9Y6M1	Insulin-like growth factor 2 mRNA-binding protein 2 [OS=Homo sapiens]	111.34	18	86	15	66.1	18	IGF2BP2	0.836	-0.26	0.915357	0.987223	51.37	104	96	11.76	7.45	1.88242e+07	1.94322e+07	1.55493e+07	1.93786e+07	1.60188e+07	1.50614e+07	1.54318e+07	1.60893e+07	1.65209e+07	1.35262e+07	1.59501e+07	1.67793e+07	High	High	High	High	High	High	High	High	High	High	High	High	1
FALSE	High	Master Protein	H6VRF8	keratin 1 [OS=Homo sapiens]	126.69	16	96	15	66	16	KRT1	1.312	0.39	0.436583	0.90278	75.18	70.1	129.9	66.74	41.63	7.25205e+06	3.16076e+07	2.77652e+07	1.86212e+07	5.42507e+06	9.3469e+06	1.48853e+07	2.2849e+07	2.61918e+07	4.13793e+07	2.67341e+07	1.34567e+07	High	High	High	High	High	High	High	High	High	High	High	High	1
FALSE	High	Master Protein	B4E396	cDNA FLJ59612, highly similar to Lactadherin [OS=Homo sapiens]	119.393	15	109	15	38.4	15	MFGE8	2.53	1.34	0.0387885	0.43259	81.21	41.4	158.6	8.66	50.45	1.48825e+07	1.71214e+07	1.77592e+07	1.69754e+07	1.45793e+07	1.49508e+07	1.34408e+07	3.31844e+07	8.73381e+07	5.54571e+07	7.95523e+07	6.71834e+07	High	High	High	High	High	High	High	High	High	High	High	High	1
FALSE	High	Master Protein	P46459	Vesicle-fusing ATPase [OS=Homo sapiens]	78.025	15	67	15	82.5	15	NSF	1.503	0.59	0.305191	0.867874	48.14	71.1	128.9	42.92	19.86	1.24265e+07	1.60792e+07	7.54234e+06	7.48047e+06	7.31545e+06	5.42737e+06	9459585	1.15973e+07	1.6161e+07	1.42113e+07	1.63425e+07	1.30565e+07	High	High	High	High	High	High	High	High	High	High	High	High	1
FALSE	High	Master Protein	Q92621	Nuclear pore complex protein Nup205 [OS=Homo sapiens]	61.981	15	40	15	227.8	15	NUP205	0.572	-0.81	0.394274	0.893171	60.78	114	86	12.77	24.96	1.6251e+09	1.42073e+09	1.96589e+09	2.04204e+09	1.81116e+09	1.78984e+09	1.62703e+09	1.69844e+09	1.38381e+09	1.33524e+09	9.28501e+08	9.37466e+08	High	High	High	High	High	High	High	High	Peak Found	Peak Found	Peak Found	High	1	Met-loss+Acetyl [N-Term]
FALSE	High	Master Protein	A8K897	Nuclear pore complex protein Nup93 [OS=Homo sapiens]	72.071	15	33	15	93.3	15	NUP93	0.412	-1.28	0.150684	0.766995	63.09	151.8	48.2	32.36	56.27	1.10745e+07	1.31462e+07	1.28356e+07	1.24956e+07	7.54665e+06	4.96159e+06	5.75373e+06	5.86927e+06	1.72697e+06	1.53624e+06	2.42275e+06	5.8441e+06	High	High	High	High	High	Peak Found	High	High	Peak Found	Peak Found	High	High	1
FALSE	High	Master Protein	Q4W4Y1	Dopamine receptor interacting protein 4 [OS=Homo sapiens]	123.618	15	110	15	96	15	PDCD6IP	1.256	0.33	0.489016	0.915355	48.04	91.6	108.4	39.06	13.25	1.38639e+07	1.9622e+07	1.43093e+07	1.46549e+07	8.35289e+06	5.67197e+06	1.3699e+07	1.56539e+07	1.77384e+07	1.52668e+07	1.87908e+07	1.93497e+07	High	High	High	High	High	High	High	High	High	High	High	High	1	Met-loss+Acetyl [N-Term]
FALSE	High	Master Protein	Q99623	Prohibitin-2 [OS=Homo sapiens]	143.858	15	181	15	33.3	15	PHB2	0.433	-1.21	0.161562	0.771985	56.33	139	61	34.82	36.65	1.0697e+08	1.12146e+08	7.8079e+07	6.97018e+07	5.79499e+07	4.31756e+07	3.70022e+07	5.26453e+07	2.43051e+07	1.86933e+07	2.82644e+07	4.01576e+07	High	High	High	High	High	High	High	High	High	High	High	High	1
FALSE	High	Master Protein	O43175	D-3-phosphoglycerate dehydrogenase [OS=Homo sapiens]	88.464	15	113	15	56.6	15	PHGDH	1.213	0.28	0.533366	0.932474	48.77	102.5	97.5	35	17.23	2.73435e+07	3.07302e+07	3.07876e+07	2.89003e+07	1.32186e+07	1.34202e+07	2.47324e+07	2.80584e+07	2.54825e+07	2.22537e+07	3.44096e+07	3.3021e+07	High	High	High	High	High	High	High	High	High	High	High	High	1	Met-loss+Acetyl [N-Term]
FALSE	High	Master Protein	B2R5M9	cDNA, FLJ92537, highly similar to Homo sapiens procollagen-lysine, 2-oxoglutarate 5-dioxygenase (lysine hydroxylase, Ehlers-Danlos syndrome type VI) (PLOD), mRNA [OS=Homo sapiens]	89.929	15	103	15	83.5	15	PLOD1	1.076	0.11	0.69784	0.956814	47.57	88.6	111.4	19.93	14.07	1.10921e+07	1.445e+07	1.14954e+07	1.16148e+07	9.88814e+06	7.75943e+06	1.16339e+07	1.5174e+07	1.39652e+07	1.07784e+07	1.44067e+07	1.53624e+07	High	High	High	High	High	High	High	High	High	High	High	High	1
FALSE	High	Master Protein	O14974	Protein phosphatase 1 regulatory subunit 12A [OS=Homo sapiens]	93.309	16	85	15	115.2	16	PPP1R12A	0.919	-0.12	0.936401	0.990228	37.41	97.5	102.5	12.39	31.9	2.13596e+07	2.16072e+07	2.32175e+07	2.05543e+07	2.5174e+07	2.8219e+07	4.07217e+07	3.00386e+07	2.07794e+07	2.6471e+07	2.09675e+07	1.80687e+07	High	High	High	High	High	High	High	High	High	High	High	High	1
FALSE	High	Master Protein	P11216	Glycogen phosphorylase, brain form [OS=Homo sapiens]	172.898	21	124	15	96.6	21	PYGB	0.737	-0.44	0.723987	0.957758	49.88	114.2	85.8	43.45	19.99	2.08224e+07	3.28987e+07	1.47343e+07	1.54822e+07	1.68876e+07	9.51919e+06	8.80189e+06	1.13239e+07	1.62936e+07	1.26577e+07	1.16616e+07	1.30019e+07	High	High	High	High	High	High	High	High	High	High	High	High	1
FALSE	High	Master Protein	Q96PK6-1	RNA-binding protein 14 [OS=Homo sapiens]	90.589	15	106	15	69.4	15	RBM14; RBM14-RBM4	0.576	-0.8	0.402075	0.897807	64.24	114.2	85.8	22.95	17.52	8.11721e+07	9.5879e+07	9.07461e+07	7.20854e+07	5.89839e+07	5.2557e+07	6.78752e+07	6.2704e+07	5.7816e+07	5.70188e+07	4.56629e+07	4.2637e+07	High	High	High	High	High	High	High	High	High	High	High	High	1
FALSE	High	Master Protein	Q02878	60S ribosomal protein L6 [OS=Homo sapiens]	108.083	15	108	15	32.7	15	RPL6	0.646	-0.63	0.53903	0.932934	51.86	118.1	81.9	32.46	28.55	7.58573e+07	8.71067e+07	6.11697e+07	4.23798e+07	4.09059e+07	4.66489e+07	4.75834e+07	6.41384e+07	3.49189e+07	3.1945e+07	3.78747e+07	3.62264e+07	High	High	High	High	High	High	High	High	High	High	High	High	1
FALSE	High	Master Protein	O95810	caveolae-associated protein 2 [OS=Homo sapiens]	144.027	15	115	15	47.1	15	SDPR; CAVIN2	0.684	-0.55	0.617266	0.937002	66.48	112	88	44.95	22.05	1.30314e+08	1.29073e+08	8.41427e+07	7.41503e+07	4.57502e+07	4.50154e+07	4.71193e+07	7.20878e+07	5.61895e+07	5.4572e+07	8.58174e+07	6.8631e+07	High	High	High	High	High	High	High	High	High	High	High	High	1	Met-loss+Acetyl [N-Term]; Acetyl [N-Term]
FALSE	High	Master Protein	Q13425-1	Beta-2-syntrophin [OS=Homo sapiens]	100.934	17	135	15	57.9	17	SNTB2	0.612	-0.71	0.472972	0.909576	42.05	117.4	82.6	19.37	14.8	3.66469e+07	3.60099e+07	4.34608e+07	5.14087e+07	3.09709e+07	3.3662e+07	2.36861e+07	2.97671e+07	3.43589e+07	2.48527e+07	2.6149e+07	2.49924e+07	High	High	High	High	High	High	High	High	High	High	High	High	1
FALSE	High	Master Protein	B4E2A6	cDNA FLJ55508, highly similar to Sad1/unc-84-like protein 2 [OS=Homo sapiens]	180.441	15	130	15	83.9	15	SUN2	0.776	-0.37	0.79935	0.964274	53.51	111.7	88.3	27.42	28.72	1.72926e+07	1.79989e+07	2.91144e+07	2.89436e+07	3.30846e+07	2.04582e+07	23129757	2.00147e+07	1.85154e+07	2.03779e+07	1.11133e+07	1.14022e+07	High	High	High	High	High	High	High	High	High	High	High	High	1
FALSE	High	Master Protein	Q13488	V-type proton ATPase 116 kDa subunit a isoform 3 [OS=Homo sapiens]	117.936	15	103	15	92.9	15	TCIRG1	2.212	1.15	0.0715187	0.615302	66.03	55.3	144.7	47.34	28.98	1.43431e+07	1.68801e+07	2.91333e+07	1.74457e+07	8.87465e+06	8.64797e+06	2.2457e+07	2.59688e+07	4.98693e+07	4.37509e+07	3.84402e+07	4.31053e+07	High	High	High	High	High	High	High	High	High	High	High	High	1
FALSE	High	Master Protein	H0Y8G5	heterogeneous nuclear ribonucleoprotein D0 [OS=Homo sapiens]	172.768	16	155	14	29.6	16	HNRNPD	0.317	-1.66	0.0445369	0.47428	74.46	156.1	43.9	23.63	61.46	8.58885e+07	7.99545e+07	9.81957e+07	1.09577e+08	7.63373e+07	5.20517e+07	4.392e+07	4.95886e+07	1.07873e+07	1.05088e+07	2.04515e+07	2.65883e+07	High	High	High	High	High	High	High	High	High	High	High	High	1
FALSE	High	Master Protein	H0YNH8	Uveal autoantigen with coiled-coil domains and ankyrin repeats [OS=Homo sapiens]	73.327	14	47	14	161.2	14	UACA	0.787	-0.35	0.856846	0.979571	48.34	107	93	21.37	30.08	5.30875e+06	5.1831e+06	6.99721e+06	6.53109e+06	9.09569e+06	6.74886e+06	7.52904e+06	5.73929e+06	6.60474e+06	5.79371e+06	3.90083e+06	3.16809e+06	High	High	High	High	High	High	High	High	High	High	High	High	1
FALSE	High	Master Protein	Q59FV6	ARP3 actin-related protein 3 homolog variant [OS=Homo sapiens]	131.594	14	171	14	42.2	14	ACTR3	1.011	0.02	0.790309	0.964201	45.08	99.4	100.6	25.46	15.93	4.37263e+07	4.96035e+07	4.57962e+07	4.24488e+07	2.63727e+07	2.69727e+07	39630701	5.1813e+07	3.85147e+07	3.64402e+07	5.22914e+07	4.79513e+07	High	High	High	High	High	High	High	High	High	High	High	High	1
FALSE	High	Master Protein	P50995	annexin A11 [OS=Homo sapiens]	100.3	14	90	14	54.4	14	ANXA11	0.747	-0.42	0.732388	0.957758	52.29	111.8	88.2	39.41	20.59	1.61158e+07	2.25835e+07	1.21967e+07	1.25462e+07	1.02604e+07	7.26139e+06	7.76734e+06	1.03954e+07	1.35143e+07	1.00323e+07	8.23511e+06	9.49659e+06	High	High	High	High	High	High	High	High	High	High	High	High	1
FALSE	High	Master Protein	Q93050-1	Isoform 2 of V-type proton ATPase 116 kDa subunit a isoform 1 [OS=Homo sapiens]	88.761	14	109	14	95.7	14	ATP6V0A1	1.836	0.88	0.150585	0.766995	66.17	70.9	129.1	40.13	37.92	1.61213e+07	2.05709e+07	1.99341e+07	1.76383e+07	8.53744e+06	6.45847e+06	1.64057e+07	2.27983e+07	5.09313e+07	3.41036e+07	2.98598e+07	3.16297e+07	High	High	High	High	High	High	High	High	High	High	High	High	1
FALSE	High	Master Protein	B2R7T8	cDNA, FLJ93598, highly similar to Homo sapiens capping protein (actin filament) muscle Z-line, beta (CAPZB), mRNA [OS=Homo sapiens]	133.089	14	149	14	30.6	14	CAPZB	0.762	-0.39	0.772188	0.963009	34.04	111	89	16.02	8.9	9.28479e+07	1.08933e+08	1.10511e+08	1.01965e+08	7.97184e+07	7.42727e+07	7.96691e+07	9.16291e+07	6.99399e+07	7.80572e+07	7.78636e+07	7.72132e+07	High	High	High	High	High	High	High	High	High	High	High	High	1
FALSE	High	Master Protein	P02452	Collagen alpha-1(I) chain [OS=Homo sapiens]	283.944	36	293	14	138.9	36	COL1A1	1.462	0.55	0.322045	0.873439	63.66	75.3	124.7	19.28	29.32	6.98205e+07	7.21463e+07	1.099e+08	1.1075e+08	9.55088e+07	9.45126e+07	1.68144e+08	1.47124e+08	1.37756e+08	1.32026e+08	2.65221e+08	2.10423e+08	High	High	High	High	High	High	High	High	High	High	High	High	1
FALSE	High	Master Protein	Q14203	Dynactin subunit 1 [OS=Homo sapiens]	93.257	14	79	14	141.6	14	DCTN1	1.487	0.57	0.306105	0.867874	58.85	125.3	74.7	20.3	8.46	3.83459e+07	4.00659e+07	4.15838e+07	4.54659e+07	3.33707e+07	2.40648e+07	2.34998e+07	2.69481e+07	2.43401e+07	2.0793e+07	2.30863e+07	2.32333e+07	High	High	High	High	High	High	High	High	High	High	High	High	1
FALSE	High	Master Protein	Q96I24-1	Far upstream element-binding protein 3 [OS=Homo sapiens]	104.137	14	69	14	61.6	14	FUBP3	0.469	-1.09	0.214281	0.82031	51.88	155.3	44.7	27.63	48.29	1.8409e+07	1.70785e+07	1.49147e+07	1.65876e+07	1.06162e+07	8.41223e+06	9.78789e+06	1.10047e+07	4.61666e+06	4.3871e+06	4.31974e+06	4.42812e+06	High	High	High	High	High	High	High	High	High	High	High	High	1	Met-loss+Acetyl [N-Term]
FALSE	High	Master Protein	P31942	Heterogeneous nuclear ribonucleoprotein H3 [OS=Homo sapiens]	183.91	14	192	14	36.9	14	HNRNPH3	0.448	-1.16	0.183581	0.789533	60.46	134.9	65.1	28.16	45.91	7.32862e+07	6.30077e+07	9.37716e+07	9.87567e+07	5.37056e+07	5.05695e+07	5.87587e+07	5.54228e+07	1.74285e+07	2.32188e+07	3.23009e+07	3.32321e+07	High	High	High	High	High	High	High	High	High	High	High	High	1	Acetyl [N-Term]
FALSE	High	Master Protein	B4DY09	Interleukin enhancer-binding factor 2 [OS=Homo sapiens]	154.789	14	189	14	38.9	14	ILF2	0.506	-0.98	0.275474	0.846284	43.14	142.7	57.3	29.23	28.59	6.08127e+07	7.69881e+07	8.38212e+07	8.74926e+07	5.16872e+07	3.84208e+07	4.02843e+07	4.48758e+07	2.57298e+07	2.75904e+07	2.25211e+07	2.73304e+07	High	High	High	High	High	High	High	High	High	High	High	High	1
FALSE	High	Master Protein	Q86V48-1	Leucine zipper protein 1 [OS=Homo sapiens]	81.855	14	68	14	120.2	14	LUZP1	1.307	0.39	0.453994	0.904443	36.81	77.6	122.4	26.54	19	4.81805e+06	4.34393e+06	5.2757e+06	5.33166e+06	7.44462e+06	8.27191e+06	9.06761e+06	7.23767e+06	9.05024e+06	1.11506e+07	7.74471e+06	6.71069e+06	High	High	High	High	High	High	High	High	High	High	High	High	1	Met-loss+Acetyl [N-Term]
FALSE	High	Master Protein	O94832	Unconventional myosin-Id [OS=Homo sapiens]	71.581	14	51	14	116.1	14	MYO1D	1.668	0.74	0.211679	0.816082	72.41	72.5	127.5	13.32	24.21	1.0038e+07	1.20506e+07	1.44444e+07	1.45174e+07	1.21043e+07	1.28999e+07	1.40845e+07	1.48356e+07	2.66023e+07	2.31768e+07	2.24883e+07	2.14958e+07	Peak Found	Peak Found	High	High	High	High	High	Peak Found	High	High	High	High	1
FALSE	High	Master Protein	E9PLK3	aminopeptidase [OS=Homo sapiens]	94.929	14	80	14	102.9	14	NPEPPS	1.18	0.24	0.569676	0.932934	56.63	81.7	118.3	57.99	28.93	8.70792e+06	1.19532e+07	6.07974e+06	5.46767e+06	3.92107e+06	1.58103e+06	4.47848e+06	6.2569e+06	1.0702e+07	7.57486e+06	9.42569e+06	9.20836e+06	High	High	High	High	High	Peak Found	High	High	High	High	High	High	1
FALSE	High	Master Protein	P06748	Nucleophosmin [OS=Homo sapiens]	163.405	14	143	14	32.6	14	NPM1	0.789	-0.34	0.826101	0.975708	75.85	106.9	93.1	9.77	23.17	1.28745e+08	1.32131e+08	1.10034e+08	1.02779e+08	1.14071e+08	1.1213e+08	9.60787e+07	9.79115e+07	1.32544e+08	1.53191e+08	9.90176e+07	8.79381e+07	High	High	High	High	High	High	High	High	High	High	High	High	1
FALSE	High	Master Protein	Q6PUJ7	epididymis luminal protein 215 [OS=Homo sapiens]	120.036	14	130	14	29.8	14	PHB	0.443	-1.18	0.175355	0.780593	65.57	133.2	66.8	35.5	42.99	5.21953e+07	5.16142e+07	2.97869e+07	2.88488e+07	3.01857e+07	2.25429e+07	2.303e+07	2.44409e+07	8.93287e+06	8.99008e+06	1.24892e+07	1.80693e+07	High	High	High	High	High	High	High	High	High	High	High	High	1
FALSE	High	Master Protein	P62249	40S ribosomal protein S16 [OS=Homo sapiens]	128.205	14	244	14	16.4	14	RPS16	1.25	0.32	0.495058	0.918875	35.61	86.7	113.3	24.73	17.58	1.30007e+08	1.74956e+08	1.64295e+08	1.36971e+08	9.86509e+07	9.4506e+07	1.37726e+08	2.09966e+08	2.01201e+08	1.40732e+08	1.65104e+08	1.84257e+08	High	High	High	High	High	High	High	High	High	High	High	High	1	Met-loss [N-Term]
FALSE	High	Master Protein	O76021	Ribosomal L1 domain-containing protein 1 [OS=Homo sapiens]	110.27	14	128	14	54.9	14	RSL1D1	0.719	-0.48	0.68696	0.956814	48.1	106.3	93.7	16.66	21.46	3.99528e+07	3.92515e+07	2.99746e+07	2.82895e+07	2.73512e+07	3.29004e+07	2.67866e+07	2.95049e+07	2.86304e+07	3.00813e+07	1.85972e+07	1.83133e+07	High	High	High	High	High	High	High	High	High	High	High	High	1	Acetyl [N-Term]
FALSE	High	Master Protein	B4DSQ5	cDNA FLJ53608, highly similar to Protein transport protein Sec23A [OS=Homo sapiens]	109.604	14	63	14	82.9	14	SEC23A	0.774	-0.37	0.783303	0.963009	55.17	90.4	109.6	30.74	23.79	1.48855e+07	1.84181e+07	1.09538e+07	9.66306e+06	9.80234e+06	9.05013e+06	1.37612e+07	1.70144e+07	1.06043e+07	8.35523e+06	1.17637e+07	1.33909e+07	High	High	High	High	High	High	High	High	High	High	High	High	1	Met-loss+Acetyl [N-Term]
FALSE	High	Master Protein	B4DP88	Serine hydroxymethyltransferase [OS=Homo sapiens]	83.374	14	96	14	48.4	14	SHMT2	1.543	0.63	0.273075	0.846284	41.8	78.5	121.5	21.42	17.7	1.34131e+07	1.57381e+07	1.46019e+07	1.36138e+07	9.65899e+06	9.03316e+06	1.84523e+07	2.36967e+07	1.79965e+07	1.7657e+07	2.50843e+07	2.57438e+07	High	High	High	High	High	High	High	High	High	High	High	High	1
FALSE	High	Master Protein	B2RE88	cDNA, FLJ96465, highly similar to Homo sapiens solute carrier family 25 (mitochondrial carrier;phosphate carrier), member 3 (SLC25A3), nuclear gene encodingmitochondrial protein, transcript variant 1b [OS=Homo sapiens]	76.588	14	206	14	39.9	14	SLC25A3	0.713	-0.49	0.675291	0.951427	68.83	118.5	81.5	45.16	29.83	1.13693e+08	1.26132e+08	8.83037e+07	7.25156e+07	4.73698e+07	3.38984e+07	6.91514e+07	8.36067e+07	4.42759e+07	3.75875e+07	4.92113e+07	6.14493e+07	High	High	High	High	High	High	High	High	High	High	High	High	1
FALSE	High	Master Protein	Q9BTV4	Transmembrane protein 43 [OS=Homo sapiens]	178.474	14	168	14	44.8	14	TMEM43	0.685	-0.55	0.618958	0.937002	53.13	128.3	71.7	26.34	28.53	5.41213e+07	5.64418e+07	6.05229e+07	5.69254e+07	3.3559e+07	3.13515e+07	3.35313e+07	4.29094e+07	2.84239e+07	1.98373e+07	2.84681e+07	4.4291e+07	High	High	High	High	High	High	High	High	High	High	High	High	1
FALSE	High	Master Protein	B2R8R5	cDNA, FLJ94025, highly similar to Homo sapiens tripartite motif-containing 28 (TRIM28), mRNA [OS=Homo sapiens]	96.887	14	81	14	88.5	14	TRIM28	0.443	-1.17	0.176025	0.780593	46.72	148.2	51.8	20.97	40.54	1.55237e+07	1.92093e+07	1.97458e+07	2.08585e+07	1.36625e+07	1.22991e+07	1.04702e+07	1.01259e+07	5.27946e+06	4.64936e+06	4.01298e+06	6.88828e+06	High	High	High	High	High	High	High	High	High	High	High	High	1
FALSE	High	Master Protein	A0A1U9X9D5	VarS [OS=Homo sapiens]	65.983	14	53	14	140.4	14	VARS	1.039	0.06	0.742804	0.957758	54.87	85.2	114.8	32.01	15.56	8.66159e+06	1.00817e+07	6.30608e+06	5.49627e+06	5.32329e+06	4.57763e+06	5.98576e+06	7.74449e+06	8.74498e+06	6.54255e+06	8.1136e+06	8.96852e+06	High	High	High	High	High	High	High	High	High	High	High	High	1
FALSE	High	Master Protein	B2RNR6	zinc finger RNA binding protein [OS=Homo sapiens]	87.366	15	79	14	116.9	15	ZFR	0.736	-0.44	0.72206	0.957758	45.81	116	84	24.85	10.08	1.32943e+07	1.19876e+07	1.43296e+07	1.5582e+07	8.7486e+06	8.23355e+06	8.78417e+06	1.08693e+07	8.40063e+06	9.9389e+06	9.52988e+06	8.61447e+06	High	High	High	High	High	High	High	High	High	High	High	High	1
FALSE	High	Master Protein	A0A1W2PNV4	Uncharacterized protein [OS=Homo sapiens]	125.082	13	98	13	75.8	13		1.146	0.2	0.608917	0.936052	46.83	88.8	111.2	30.69	10.95	1.94357e+07	2.72238e+07	2.29935e+07	2.11342e+07	1.15904e+07	1.33162e+07	2.17473e+07	2.5594e+07	2.77846e+07	2.15604e+07	2.75831e+07	2.51751e+07	High	High	High	High	High	High	High	High	High	High	High	High	1
FALSE	High	Master Protein	D6RER5	Septin-11 [OS=Homo sapiens]	114.696	15	119	13	49.8	15	SEPTIN11	0.819	-0.29	0.88282	0.981056	41.91	102.2	97.8	32.43	13.36	3.91574e+07	4.81199e+07	2.90446e+07	2.3862e+07	2.67509e+07	2.16178e+07	21920077	2.88952e+07	2.63802e+07	2.24211e+07	2.69713e+07	3.07771e+07	High	High	High	High	High	High	High	High	High	High	High	High	1	Met-loss+Acetyl [N-Term]
FALSE	High	Master Protein	H0Y4R1	inosine-5'-monophosphate dehydrogenase 2 [OS=Homo sapiens]	87.412	13	74	13	51	13	IMPDH2	1.07	0.1	0.705933	0.957758	47.3	92.8	107.2	24.33	14.17	1.36963e+07	1.67867e+07	1.16764e+07	1.19204e+07	9.38749e+06	8.80094e+06	1.23112e+07	1.40822e+07	1.32101e+07	1.0719e+07	1.57441e+07	1.54968e+07	High	High	High	High	High	High	High	High	High	High	High	High	1
FALSE	High	Master Protein	Q6UY14-1	ADAMTS-like protein 4 [OS=Homo sapiens]	82.312	13	78	13	116.5	13	ADAMTSL4	0.522	-0.94	0.302361	0.865089	56.46	134.9	65.1	27.88	40.61	1.58967e+07	1.41506e+07	1.39552e+07	1.44192e+07	2.00908e+07	2.62072e+07	5.12907e+06	4.3936e+06	8.43088e+06	6.33971e+06	1.071e+07	1.2491e+07	High	High	High	High	High	High	High	High	High	High	High	High	1
FALSE	High	Master Protein	Q9Y2D5	A-kinase anchor protein 2 [OS=Homo sapiens]	78.068	13	44	13	94.6	13	AKAP2; PALM2-AKAP2	1.178	0.24	0.590675	0.932934	39.66	90	110	20.57	16.8	8.83623e+06	1.11794e+07	8.36358e+06	1.14461e+07	7.46244e+06	7.04281e+06	1.08584e+07	1.0231e+07	1.02979e+07	1.42564e+07	1.07039e+07	8.77508e+06	High	High	High	High	Peak Found	High	High	High	High	High	High	High	1
FALSE	High	Master Protein	B4DTU7	10-formyltetrahydrofolate dehydrogenase [OS=Homo sapiens]	67.21	13	45	13	101.7	13	ALDH1L2	1.985	0.99	0.128188	0.753161	45.91	62.2	137.8	26.39	35.52	2.60398e+06	3.65864e+06	4.4098e+06	3.31306e+06	2.2941e+06	2.44641e+06	3.38382e+06	5.29949e+06	7.45843e+06	5.67151e+06	9.28659e+06	9.44697e+06	High	High	Peak Found	High	Peak Found	Peak Found	High	High	High	High	High	High	1
FALSE	High	Master Protein	B2R9K8	cDNA, FLJ94440, highly similar to Homo sapiens chaperonin containing TCP1, subunit 6A (zeta 1)(CCT6A), mRNA [OS=Homo sapiens]	107.85	13	123	13	57.9	13	CCT6A	1.24	0.31	0.504952	0.920458	45.84	86.8	113.2	25.09	17.47	2.60138e+07	3.48207e+07	2.40359e+07	2.2541e+07	2.30952e+07	1.59672e+07	2.4492e+07	2.6724e+07	3.98894e+07	3.09128e+07	3.36816e+07	3.05763e+07	High	High	High	High	High	High	High	High	High	High	High	High	1
FALSE	High	Master Protein	P55290	cadherin-13 [OS=Homo sapiens]	121.154	13	108	13	78.2	13	CDH13	0.786	-0.35	0.82019	0.972794	96.03	85.9	114.1	64.1	63.4	2.79693e+07	2.98635e+07	8.45389e+07	1.15602e+08	3.90777e+07	3.85358e+07	5.94927e+07	8.84294e+07	1.34053e+07	1.22974e+07	5.61425e+07	4.72636e+07	High	High	High	High	High	High	High	High	High	High	High	High	1
FALSE	High	Master Protein	Q9NR30-1	Nucleolar RNA helicase 2 [OS=Homo sapiens]	88.777	15	60	13	87.3	15	DDX21	0.735	-0.44	0.754501	0.957758	39.28	112.1	87.9	19.59	16.39	6.6528e+06	6.3938e+06	6.78748e+06	6.25536e+06	9.53085e+06	9.09837e+06	6.55733e+06	6.06003e+06	5.31386e+06	5.21587e+06	4.5152e+06	4.28495e+06	High	High	High	High	High	High	High	High	High	High	High	High	1
FALSE	High	Master Protein	B5BUE6	ATP-dependent RNA helicase DDX5 [OS=Homo sapiens]	92.664	16	131	13	69.1	16	DDX5	0.618	-0.69	0.484005	0.914534	47.45	129.8	70.2	23.24	32.1	2.97252e+07	2.88368e+07	3.13407e+07	3.56441e+07	2.11185e+07	1.87428e+07	2.18416e+07	2.70485e+07	1.55798e+07	1.16697e+07	1.40363e+07	1.60665e+07	High	High	High	High	High	High	High	High	High	High	High	High	1
FALSE	High	Master Protein	Q96BS4	FBL protein [OS=Homo sapiens]	131.37	13	146	13	28.4	13	FBL	0.799	-0.32	0.844928	0.979571	26.36	106.9	93.1	9.45	11.9	8.68777e+07	8.48318e+07	9.80301e+07	9.94101e+07	7.7095e+07	8.80416e+07	7.50119e+07	8.05229e+07	7.79466e+07	7.72041e+07	5.99574e+07	6.29827e+07	High	High	High	High	High	High	High	High	High	High	High	High	1
FALSE	High	Master Protein	Q9BQS8	fyve and coiled-coil domain-containing protein 1 [OS=Homo sapiens]	55.676	13	39	13	166.9	13	FYCO1	1.207	0.27	0.575157	0.932934	51.92	83.6	116.4	53.3	26.4	8.18592e+06	9.40108e+06	9.81609e+06	8.38943e+06	2.80238e+06	1.56445e+06	6.8868e+06	8.91999e+06	1.46853e+07	1.23339e+07	1.37521e+07	1.07839e+07	High	High	High	High	Peak Found	Peak Found	High	High	High	High	High	High	1
FALSE	High	Master Protein	Q04446	1,4-alpha-glucan-branching enzyme [OS=Homo sapiens]	93.357	13	114	13	80.4	13	GBE1	1.556	0.64	0.266067	0.846284	62.21	70.5	129.5	35.75	38.01	2.0547e+07	2.71095e+07	1.61312e+07	1.65224e+07	1.32356e+07	9.37291e+06	1.27546e+07	2.30978e+07	3.4482e+07	2.60599e+07	4.31284e+07	3.9502e+07	High	High	High	High	High	High	High	High	High	High	High	High	1
FALSE	High	Master Protein	Q06210-1	glutamine--fructose-6-phosphate aminotransferase [isomerizing] 1 [OS=Homo sapiens]	72.195	13	77	13	78.8	13	GFPT1	2.109	1.08	0.0949966	0.690377	49.38	64.5	135.5	44.18	26.76	6.84063e+06	1.00045e+07	6.07043e+06	6.07932e+06	3.74862e+06	2.5346e+06	7.09457e+06	1.0396e+07	1.64725e+07	1.17813e+07	1.40944e+07	1.3842e+07	High	High	High	High	High	High	High	High	High	High	High	High	1
FALSE	High	Master Protein	P16278	Beta-galactosidase [OS=Homo sapiens]	91.938	13	53	13	76	13	GLB1	0.234	-2.09	0.013365	0.21073	65.16	172.1	27.9	54.15	61.61	2.27506e+07	2.98954e+07	1.10929e+07	1.26526e+07	1.08906e+07	7.75839e+06	4.30055e+06	4.71504e+06	1.20862e+06	1.28943e+06	1.25689e+06	2.87005e+06	High	High	High	High	High	High	High	High	High	Peak Found	High	High	1
FALSE	High	Master Protein	P06744	glucose-6-phosphate isomerase [OS=Homo sapiens]	103.625	13	112	13	63.1	13	GPI	1.587	0.67	0.249814	0.838208	65.85	69.3	130.7	72.48	24.93	2.32044e+07	4.12986e+07	1.60142e+07	1.29989e+07	9.12204e+06	5.0317e+06	1.38646e+07	2.27205e+07	3.10876e+07	2.78953e+07	2.65961e+07	2.97737e+07	High	High	High	High	High	High	High	High	High	High	High	High	1	Met-loss+Acetyl [N-Term]
FALSE	High	Master Protein	O75367-1	Core histone macro-H2A.1 [OS=Homo sapiens]	180.386	15	239	13	39.6	15	H2AFY	0.897	-0.16	0.975152	0.994312	43.32	98.9	101.1	13.7	27.41	1.04835e+08	1.11725e+08	9.79304e+07	1.05481e+08	1.24701e+08	1.40242e+08	1.46679e+08	1.16584e+08	1.05464e+08	1.18762e+08	6.68979e+07	7.89951e+07	High	High	High	High	High	High	High	High	High	High	High	High	1
FALSE	High	Master Protein	P00338-1	L-lactate dehydrogenase A chain [OS=Homo sapiens]	61.522	13	110	13	36.7	13	LDHA	0.722	-0.47	0.692829	0.956814	55.17	113.5	86.5	40.05	14.34	7.64959e+07	1.08598e+08	7.96201e+07	6.95359e+07	4.48039e+07	3.11921e+07	3.80048e+07	5.88007e+07	5.69443e+07	5.65574e+07	5.46879e+07	5.46447e+07	High	High	High	High	High	High	High	High	High	High	High	High	1
FALSE	High	Master Protein	P11586	C-1-tetrahydrofolate synthase, cytoplasmic [OS=Homo sapiens]	65.503	13	93	13	101.5	13	MTHFD1	1.225	0.29	0.520694	0.927792	58.84	123.9	76.1	33.5	27.03	1.53027e+08	2.33781e+08	1.26011e+08	1.00331e+08	1.27488e+08	1.1576e+08	9.25419e+07	7.37019e+07	5.90364e+07	4.37962e+07	8.24003e+07	9.59737e+07	High	High	High	High	High	High	High	High	High	High	High	High	1
FALSE	High	Master Protein	P52948-1	nuclear pore complex protein Nup98-Nup96 [OS=Homo sapiens]	58.594	13	46	13	197.5	13	NUP98	0.578	-0.79	0.44236	0.90278	45.31	131.1	68.9	32.1	26.65	7.35191e+06	6.75915e+06	1.03594e+07	1.00687e+07	6.71126e+06	3.87174e+06	5.64024e+06	4.81742e+06	3.91314e+06	3.00624e+06	3.50379e+06	2.98929e+06	High	High	High	High	High	High	High	High	High	High	High	High	1
FALSE	High	Master Protein	Q14690	Protein RRP5 homolog [OS=Homo sapiens]	50.504	13	36	13	208.6	13	PDCD11	0.932	-0.1	0.897474	0.983379	36.93	110.6	89.4	12.25	40.45	6.04054e+06	6.43647e+06	5.83222e+06	4.41619e+06	5.51017e+06	5.9849e+06	7.54051e+06	6.22242e+06	4.80159e+06	4.7557e+06	2.44924e+06	2.89868e+06	High	High	High	High	High	High	High	High	High	High	Peak Found	High	1
FALSE	High	Master Protein	P50479-1	PDZ and LIM domain protein 4 [OS=Homo sapiens]	103.141	13	118	13	35.4	13	PDLIM4	1.638	0.71	0.224932	0.828555	52.07	73.3	126.7	39.83	14.62	2.28475e+07	2.54284e+07	1.65337e+07	1.59696e+07	4.015e+07	3.87991e+07	3.92584e+07	2.9674e+07	4.52407e+07	4.50677e+07	3.94999e+07	4.39229e+07	High	High	High	High	High	High	High	High	High	High	High	High	1	Met-loss [N-Term]
FALSE	High	Master Protein	O60568	Procollagen-lysine,2-oxoglutarate 5-dioxygenase 3 [OS=Homo sapiens]	73.392	13	57	13	84.7	13	PLOD3	1.151	0.2	0.63969	0.937842	53.04	95.1	104.9	27.19	14.15	1.08317e+07	1.32539e+07	8.58645e+06	9.44971e+06	7.1959e+06	6.32336e+06	8.53012e+06	1.15681e+07	9.10818e+06	8.4188e+06	1.11263e+07	1.08475e+07	High	High	High	High	High	High	High	High	High	High	High	High	1
FALSE	High	Master Protein	A0A1U9X8D3	PPP1R18 [OS=Homo sapiens]	99.312	13	104	13	67.9	13	PPP1R18	1.005	0.01	0.798923	0.964274	35.66	99.3	100.7	20.54	8.46	1.4937e+07	2.00051e+07	1.16578e+07	1.29983e+07	1.32433e+07	1.33755e+07	1.49623e+07	1.26178e+07	1.3801e+07	1.43223e+07	1.18539e+07	1.31889e+07	High	High	High	High	High	High	High	High	High	High	High	High	1	Met-loss+Acetyl [N-Term]
FALSE	High	Master Protein	P30041	Peroxiredoxin-6 [OS=Homo sapiens]	112.511	13	121	13	25	13	PRDX6	1.923	0.94	0.126533	0.753161	67.28	55.1	144.9	45.78	34.96	2.82011e+07	3.68807e+07	1.72616e+07	1.77508e+07	1.62318e+07	1.02654e+07	2.36117e+07	3.12875e+07	5.04075e+07	4.20364e+07	5.54479e+07	6.57978e+07	High	High	High	High	High	High	High	High	High	High	High	High	1	Met-loss [N-Term]
FALSE	High	Master Protein	Q969G5	Caveolae-associated protein 3 [OS=Homo sapiens]	184.366	13	196	13	27.7	13	PRKCDBP; CAVIN3	0.81	-0.3	0.866394	0.979571	52.48	95.7	104.3	37.74	27.51	2.47758e+08	2.46759e+08	4.3355e+08	4.81208e+08	2.07493e+08	2.38435e+08	1.55999e+08	2.25593e+08	3.7354e+08	2.62949e+08	3.03855e+08	2.76412e+08	High	High	High	High	High	High	High	High	High	High	High	High	1
FALSE	High	Master Protein	P35998	26S proteasome regulatory subunit 7 [OS=Homo sapiens]	84.352	13	85	13	48.6	13	PSMC2	1.324	0.41	0.466128	0.90665	47.31	83.9	116.1	28.19	17.72	8.1977e+06	1.18598e+07	8.03321e+06	8.29338e+06	6.36529e+06	5.22316e+06	7.89431e+06	1.07928e+07	1.19024e+07	9.46847e+06	1.16916e+07	1.32977e+07	High	High	High	High	High	High	High	High	High	High	High	High	1	Met-loss [N-Term]
FALSE	High	Master Protein	O00231	26S proteasome non-ATPase regulatory subunit 11 [OS=Homo sapiens]	71.867	13	63	13	47.4	13	PSMD11	1.109	0.15	0.654828	0.941797	49.33	98.8	101.2	26.95	12.81	1.5607e+07	2.05783e+07	1.54981e+07	1.58424e+07	1.02834e+07	1.01017e+07	1.26818e+07	1.61236e+07	1.70554e+07	1.37811e+07	1.57244e+07	1.79765e+07	High	High	High	High	High	High	High	High	High	High	High	High	1
FALSE	High	Master Protein	P26599	Polypyrimidine tract-binding protein 1 [OS=Homo sapiens]	186.841	16	176	13	57.2	16	PTBP1	0.501	-1	0.266488	0.846284	61.81	136.6	63.4	32.34	26.45	8.52811e+07	8.88774e+07	1.15751e+08	1.26354e+08	6.8702e+07	4.89576e+07	5.29016e+07	6.59564e+07	3.65866e+07	3.6072e+07	3.65773e+07	4.45543e+07	High	High	High	High	High	High	High	High	High	High	High	High	1	Acetyl [N-Term]
FALSE	High	Master Protein	P61106	Ras-related protein Rab-14 [OS=Homo sapiens]	112.958	15	87	13	23.9	15	RAB14	1.412	0.5	0.356787	0.876645	52.75	65	135	39.81	34.18	2.02583e+07	3.03e+07	3.29253e+07	2.8669e+07	1.96861e+07	7.90414e+06	1.69004e+07	4.9977e+07	6.31285e+07	4.59355e+07	5.02245e+07	5.82894e+07	High	High	High	High	High	High	High	High	High	High	High	High	1	Met-loss+Acetyl [N-Term]
FALSE	High	Master Protein	Q6FGX3	RAB6A protein [OS=Homo sapiens]	52.065	14	57	13	23.5	14	RAB6A	1.718	0.78	0.191501	0.790922	75.02	71.5	128.5	49.05	24.09	1.29749e+07	1.78175e+07	8.97358e+06	9.70573e+06	5.46606e+06	4.76242e+06	9.60536e+06	1.30091e+07	1.91337e+07	1.58682e+07	1.77033e+07	1.91128e+07	High	High	High	High	High	Peak Found	High	High	High	High	High	High	1	Met-loss+Acetyl [N-Term]
FALSE	High	Master Protein	P27635	60S ribosomal protein L10 [OS=Homo sapiens]	92.365	13	152	13	24.6	13	RPL10	1.368	0.45	0.390413	0.891741	45.63	85.7	114.3	23.63	13.74	8.96925e+07	1.03504e+08	9.83517e+07	7.0206e+07	6.33735e+07	5.85403e+07	9.00985e+07	1.34285e+08	1.00803e+08	1.03957e+08	1.07886e+08	1.13588e+08	High	High	High	High	High	High	High	High	High	High	High	High	1
FALSE	High	Master Protein	Q53H34	ribosomal protein L13a variant [OS=Homo sapiens]	72.047	13	149	13	23.5	13	RPL13A	0.818	-0.29	0.880545	0.981056	50.71	105.6	94.4	33.95	15.29	6.89682e+07	8.02873e+07	5.55701e+07	5.34455e+07	3.06808e+07	3.81033e+07	4.89167e+07	5.99698e+07	4.95271e+07	3.65145e+07	4.82795e+07	4.85125e+07	High	High	High	High	High	High	High	High	High	High	High	High	1	Met-loss+Acetyl [N-Term]
FALSE	High	Master Protein	P62424	60S ribosomal protein L7a [OS=Homo sapiens]	91.095	13	115	13	30	13	RPL7A	0.805	-0.31	0.85605	0.979571	53.26	111.3	88.7	29.32	20.54	9.08025e+07	1.09226e+08	7.83968e+07	7.02135e+07	5.30823e+07	5.20682e+07	6.87551e+07	8.60438e+07	5.37629e+07	5.11783e+07	5.60792e+07	6.23116e+07	High	High	High	High	High	High	High	High	High	High	High	High	1
FALSE	High	Master Protein	P62280	40S ribosomal protein S11 [OS=Homo sapiens]	66.394	13	130	13	18.4	13	RPS11	1.465	0.55	0.320447	0.873439	42.93	85.4	114.6	26.42	11.51	6.87293e+07	9.56251e+07	9.01112e+07	8.92671e+07	4.97151e+07	5.47156e+07	8.82693e+07	1.20347e+08	1.17492e+08	9.67905e+07	1.04698e+08	1.05423e+08	High	High	High	High	High	High	High	High	High	High	High	High	1	Met-loss+Acetyl [N-Term]
FALSE	High	Master Protein	Q15019	septin-2 [OS=Homo sapiens]	129.451	13	101	13	41.5	13	SEPT2	0.742	-0.43	0.733672	0.957758	59.39	105.4	94.6	28	18.89	2.45059e+07	3.22951e+07	1.93128e+07	1.77049e+07	2.21459e+07	1.49977e+07	1.51136e+07	2.26385e+07	1.7449e+07	1.43834e+07	1.97773e+07	2.21616e+07	High	High	High	High	High	High	High	High	High	High	High	High	1
FALSE	High	Master Protein	P42224-1	Signal transducer and activator of transcription 1-alpha/beta [OS=Homo sapiens]	80.214	13	57	13	87.3	13	STAT1	1.644	0.72	0.232873	0.8297	47.58	63	137	46.29	20.56	6.52079e+06	9.2525e+06	5.84302e+06	5.7575e+06	3.92641e+06	1.68027e+06	8.81265e+06	1.06846e+07	1.52668e+07	1.12821e+07	1.45189e+07	1.41302e+07	Peak Found	High	High	High	Peak Found	Peak Found	High	High	High	High	High	High	1
FALSE	High	Master Protein	P60174-1	Isoform 2 of Triosephosphate isomerase [OS=Homo sapiens]	140.275	13	202	13	26.7	13	TPI1	1.215	0.28	0.531064	0.92988	55.41	87.5	112.5	41.2	26.35	7.72115e+07	1.05364e+08	6.53726e+07	6.53951e+07	4.54365e+07	2.8017e+07	4.4868e+07	6.19045e+07	8.50521e+07	8.29707e+07	9.72334e+07	9.55013e+07	High	High	High	High	High	High	High	High	High	High	High	High	1
FALSE	High	Master Protein	Q9NYU2-1	UDP-glucose:glycoprotein glucosyltransferase 1 [OS=Homo sapiens]	87.378	13	59	13	177.1	13	UGGT1	1.271	0.35	0.493004	0.918761	55.75	90.6	109.4	50.33	24.1	6.88832e+06	1.13011e+07	6.94184e+06	6.77337e+06	3.89393e+06	2.00044e+06	5.18891e+06	6.17237e+06	1.0435e+07	8.33572e+06	8.86862e+06	8.16272e+06	High	High	High	High	High	Peak Found	High	High	High	High	High	High	1
FALSE	High	Master Protein	Q96QK1	Vacuolar protein sorting-associated protein 35 [OS=Homo sapiens]	79.67	14	47	13	91.6	14	VPS35	1.393	0.48	0.379583	0.890036	58.66	72.8	127.2	43.51	25.56	9.37504e+06	1.46615e+07	7.6355e+06	1.04415e+07	5.76191e+06	4.00999e+06	8.61838e+06	1.16779e+07	1.73161e+07	1.29351e+07	1.6925e+07	1.71669e+07	High	High	High	High	High	High	High	High	High	High	High	High	1	Met-loss [N-Term]
FALSE	High	Master Protein	A0A087WTT1	Polyadenylate-binding protein [OS=Homo sapiens]	125.281	19	129	12	58.5	19	PABPC1	0.597	-0.74	0.443394	0.90278	37.36	129	71	18.41	21.61	3.70515e+07	4.14796e+07	3.3363e+07	3.57576e+07	2.87157e+07	2.42708e+07	1.84456e+07	2.70963e+07	2.05855e+07	1.40304e+07	1.85205e+07	1.95112e+07	High	High	High	High	High	High	High	High	High	High	High	High	1
FALSE	High	Master Protein	D6RBZ0	Heterogeneous nuclear ribonucleoprotein A/B [OS=Homo sapiens]	109.252	12	141	12	35.7	12	HNRNPAB	0.521	-0.94	0.300274	0.865083	50.09	129.9	70.1	22.08	22.5	2.71473e+07	2.26885e+07	2.78495e+07	3.65011e+07	2.47764e+07	1.94199e+07	1.57316e+07	1.91406e+07	1.02109e+07	1.145e+07	1.39079e+07	1.41079e+07	High	High	High	High	High	High	High	High	High	High	High	High	1
FALSE	High	Master Protein	Q6DD88	Atlastin-3 [OS=Homo sapiens]	89.189	12	107	12	60.5	12	ATL3	2.195	1.13	0.0739009	0.633417	67.02	52.7	147.3	48.69	38.11	1.34028e+07	1.80337e+07	1.04198e+07	9.95193e+06	6.15242e+06	4.00382e+06	1.12349e+07	1.66651e+07	3.45088e+07	3.07854e+07	3.50373e+07	2.63494e+07	High	High	High	High	High	High	High	High	High	High	High	High	1
FALSE	High	Master Protein	Q9Y3I0	tRNA-splicing ligase RtcB homolog [OS=Homo sapiens]	107.409	12	107	12	55.2	12	C22orf28; RTCB	0.657	-0.61	0.562967	0.932934	39.18	121.9	78.1	21.4	25.09	2.90171e+07	3.58734e+07	2.13113e+07	2.14884e+07	2.8462e+07	2.31375e+07	1.90666e+07	1.92698e+07	1.40512e+07	9.76813e+06	1.42052e+07	1.9873e+07	High	High	High	High	High	High	High	High	High	High	High	High	1
FALSE	High	Master Protein	E9PBG7	Calcium/calmodulin-dependent protein kinase type II subunit delta [OS=Homo sapiens]	109.33	17	191	12	57.7	17	CAMK2D	1.289	0.37	0.457781	0.904443	47	79.2	120.8	37.54	20.84	4.43425e+07	5.08852e+07	3.56645e+07	2.89584e+07	2.18987e+07	1.90308e+07	3.08457e+07	4.22442e+07	5.6937e+07	5.12412e+07	5.64627e+07	4.68668e+07	High	High	High	High	High	High	High	High	High	High	High	High	1
FALSE	High	Master Protein	P17655-1	Calpain-2 catalytic subunit [OS=Homo sapiens]	60.405	12	78	12	79.9	12	CAPN2	1.886	0.92	0.136374	0.753188	44.46	68.8	131.2	32.1	28.66	9.97596e+06	1.45708e+07	9.78102e+06	8.62023e+06	6.9767e+06	6.05557e+06	1.01144e+07	1.66752e+07	1.83882e+07	1.5921e+07	2.36873e+07	2.38196e+07	High	High	High	High	High	High	High	High	High	High	High	High	1
FALSE	High	Master Protein	Q9UQ03-2	Isoform 2 of Coronin-2B [OS=Homo sapiens]	69.336	12	77	12	54.4	12	CORO2B	1.134	0.18	0.623296	0.937002	67.51	91	109	21.42	33.09	2.32827e+07	2.24839e+07	1.53813e+07	1.40168e+07	1.57916e+07	1.78898e+07	2.21e+07	2.95993e+07	3.17756e+07	1.83323e+07	1.50044e+07	1.50243e+07	High	High	High	High	High	High	High	High	High	High	High	High	1	Met-loss+Acetyl [N-Term]
FALSE	High	Master Protein	C9JZR2	Catenin delta-1 [OS=Homo sapiens]	68.047	12	64	12	104.8	12	CTNND1	0.993	-0.01	0.819282	0.972522	38.74	107.9	92.1	27.01	17.71	8.55128e+06	9.69001e+06	6.94876e+06	7.11084e+06	1.18907e+07	5.64658e+06	6.62048e+06	9.10839e+06	8.79697e+06	6.70366e+06	6.04069e+06	6.60935e+06	High	High	High	High	High	High	High	High	High	High	High	High	1
FALSE	High	Master Protein	P39656	Dolichyl-diphosphooligosaccharide--protein glycosyltransferase 48 kDa subunit [OS=Homo sapiens]	75.625	12	107	12	50.8	12	DDOST	0.645	-0.63	0.538623	0.932934	50.07	117.3	82.7	42.08	17.15	4.61667e+07	5.89511e+07	3.61455e+07	3.23852e+07	2.43797e+07	1.70438e+07	2.33268e+07	2.73835e+07	2.35492e+07	1.64522e+07	2.46838e+07	2.77795e+07	High	High	High	High	High	High	High	High	High	High	High	High	1
FALSE	High	Master Protein	J9R021	Eukaryotic translation initiation factor 3 subunit A [OS=Homo sapiens]	64.244	12	44	12	166.4	12	EIF3A	0.921	-0.12	0.937658	0.9903	51.13	97.3	102.7	41.47	19.38	5.9361e+06	7.58229e+06	4.80178e+06	4.77179e+06	3.43645e+06	1.8961e+06	3.42282e+06	4.63566e+06	5.86912e+06	4.33609e+06	5.51469e+06	5.70481e+06	High	High	High	High	High	High	High	High	High	High	High	High	1	Met-loss [N-Term]
FALSE	High	Master Protein	P50402	Emerin [OS=Homo sapiens]	93.437	12	119	12	29	12	EMD	0.876	-0.19	0.987491	0.997393	33.88	102.7	97.3	15.67	15.14	3.8017e+07	4.02056e+07	2.83385e+07	3.36431e+07	2.85188e+07	2.9222e+07	3.32144e+07	3.15365e+07	3.36876e+07	2.79843e+07	2.71953e+07	2.20511e+07	High	High	High	High	High	High	High	High	High	High	High	High	1	Acetyl [N-Term]
FALSE	High	Master Protein	A0A172Q3A0	fibroblast activation protein [OS=Homo sapiens]	89.291	12	53	12	84.8	12	FAP	0.704	-0.51	0.691265	0.956814	68.17	134.2	65.8	57.45	43.26	1.02551e+07	1.44167e+07	9.46039e+06	7.85741e+06	3.03522e+06	2.48379e+06	6.46002e+06	8.00938e+06	3.25167e+06	2.60725e+06	3.61206e+06	4.94783e+06	High	High	High	High	High	High	High	High	High	High	High	High	1
FALSE	High	Master Protein	P63244	Receptor of activated protein C kinase 1 [OS=Homo sapiens]	91.514	12	99	12	35.1	12	GNB2L1; RACK1	0.993	-0.01	0.817745	0.972522	44.63	102	98	36.11	20.62	3.67013e+07	5.26768e+07	3.23834e+07	3.16775e+07	2.32591e+07	1.8985e+07	3.07713e+07	4.05371e+07	2.87502e+07	2.12122e+07	3.07193e+07	3.47501e+07	High	High	High	High	High	High	High	High	High	High	High	High	1	Met-loss+Acetyl [N-Term]
FALSE	High	Master Protein	P35052	Glypican-1 [OS=Homo sapiens]	89.137	12	79	12	61.6	12	GPC1	1.289	0.37	0.457741	0.904443	58.25	81.7	118.3	30.61	42.47	1.14527e+07	1.38096e+07	1.77367e+07	2.20569e+07	1.29538e+07	9.91549e+06	1.02384e+07	1.37458e+07	3.47394e+07	2.40688e+07	2.03847e+07	1.84272e+07	High	High	High	High	High	High	High	High	High	High	High	High	1
FALSE	High	Master Protein	P52597	Heterogeneous nuclear ribonucleoprotein F [OS=Homo sapiens]	114.738	14	130	12	45.6	14	HNRNPF	0.404	-1.31	0.124983	0.753161	57.39	147.3	52.7	31.85	28.1	4.97582e+07	4.59166e+07	5.14886e+07	5.80483e+07	2.75406e+07	2.45263e+07	2.37654e+07	2.70815e+07	1.43156e+07	1.4517e+07	1.54582e+07	1.89168e+07	High	High	High	High	High	High	High	High	High	High	High	High	1	Met-loss+Acetyl [N-Term]
FALSE	High	Master Protein	B3KRN4	cDNA FLJ34625 fis, clone KIDNE2015244, highly similar to Serine protease HTRA1 [OS=Homo sapiens]	90.331	12	106	12	48.4	12	HTRA1	0.673	-0.57	0.594022	0.932934	50.06	111.8	88.2	27.34	13.63	1.64448e+07	1.35876e+07	2.2482e+07	2.51139e+07	2.07495e+07	2.97292e+07	1.60353e+07	1.80881e+07	1.49896e+07	1.36409e+07	1.92802e+07	1.89564e+07	High	High	High	High	High	High	High	High	High	High	High	High	1
FALSE	High	Master Protein	Q9P266	Junctional protein associated with coronary artery disease [OS=Homo sapiens]	63.791	12	44	12	148.3	12	KIAA1462; JCAD	1.266	0.34	0.504748	0.920458	57.29	88	112	44.05	42.18	2.03391e+06	3.00026e+06	6.74611e+06	6.64e+06	6.87187e+06	8.19393e+06	4.81195e+06	4.22048e+06	1.17591e+07	1.29198e+07	9.52798e+06	7.61683e+06	Peak Found	Peak Found	High	High	High	High	High	High	High	High	High	High	1	Acetyl [N-Term]
FALSE	High	Master Protein	Q14974	Importin subunit beta-1 [OS=Homo sapiens]	92.147	12	170	12	97.1	12	KPNB1	0.767	-0.38	0.782045	0.963009	49.55	113.6	86.4	29.35	10.28	2.53783e+07	3.25868e+07	2.97257e+07	3.17665e+07	1.92615e+07	1.39776e+07	2.36098e+07	1.85834e+07	1.87869e+07	2.10942e+07	2.07018e+07	2.33971e+07	High	High	High	High	High	High	High	High	High	High	High	High	1	Acetyl [N-Term]
FALSE	High	Master Protein	P35527	Keratin, type I cytoskeletal 9 [OS=Homo sapiens]	96.724	12	69	12	62	12	KRT9	1.48	0.57	0.339623	0.873439	72.69	77.5	122.5	67.57	57.04	3.86752e+06	1.60091e+07	9.00036e+06	8.92148e+06	3.03855e+06	3.57846e+06	8.76299e+06	7.63623e+06	9.84443e+06	2.49464e+07	1.22338e+07	7.14874e+06	High	High	High	High	High	Peak Found	High	High	High	High	High	High	1
FALSE	High	Master Protein	Q86UP2-1	Kinectin [OS=Homo sapiens]	76.663	12	40	12	156.2	12	KTN1	0.448	-1.16	0.188823	0.790606	51.21	153.2	46.8	45.48	36.02	1.01732e+07	1.013e+07	6.63988e+06	6.08257e+06	4.28045e+06	2.70828e+06	1.73773e+06	2.74058e+06	1.1756e+06	1.38046e+06	2.16388e+06	2.98644e+06	High	High	High	High	High	High	High	High	Peak Found	Peak Found	High	High	1
FALSE	High	Master Protein	P09382	Galectin-1 [OS=Homo sapiens]	187.168	12	506	12	14.7	12	LGALS1	0.641	-0.64	0.529815	0.92988	53.49	113.2	86.8	14.64	22.85	7.97217e+08	5.97138e+08	5.60343e+08	6.22224e+08	7.61676e+08	7.4935e+08	7.90976e+08	6.52733e+08	4.37709e+08	5.01773e+08	5.45716e+08	4.90198e+08	High	High	High	High	High	High	High	High	High	High	High	High	1
FALSE	High	Master Protein	Q14766-1	Latent-transforming growth factor beta-binding protein 1 [OS=Homo sapiens]	169.251	12	138	12	186.7	12	LTBP1	1.874	0.91	0.13965	0.756302	48.57	68.5	131.5	41.66	18.87	2.21341e+07	2.14066e+07	3.20268e+07	3.66232e+07	4.12753e+07	6.18503e+07	6.15291e+07	4.92725e+07	7.03726e+07	5.79251e+07	8.40235e+07	7.45813e+07	High	High	High	High	High	High	High	High	High	High	High	High	1
FALSE	High	Master Protein	Q6UVY6	DBH-like monooxygenase protein 1 [OS=Homo sapiens]	87.296	12	92	12	69.6	12	MOXD1	0.433	-1.21	0.161972	0.773126	57	140.5	59.5	27.92	40.33	3.76776e+07	5.63932e+07	3.58243e+07	4.02323e+07	2.85678e+07	2.72184e+07	8.83958e+06	1.57521e+07	2.85248e+07	1.67146e+07	1.2951e+07	1.53716e+07	High	High	High	High	High	High	High	High	High	High	High	High	1
FALSE	High	Master Protein	Q9BTT5	Similar to NADH dehydrogenase (Ubiquinone) 1 alpha subcomplex, 9 (39kD) [OS=Homo sapiens]	120.736	12	67	12	38.4	12	NDUFA9	0.414	-1.27	0.137402	0.75515	79.36	144.8	55.2	53.32	46.84	2.54518e+07	2.5981e+07	1.68225e+07	1.92949e+07	7.25615e+06	5.07169e+06	1.09124e+07	1.18035e+07	4.26808e+06	3.29772e+06	6.52903e+06	7.23862e+06	High	High	High	High	High	High	High	High	Peak Found	Peak Found	High	High	1
FALSE	High	Master Protein	G3V0I5	NADH dehydrogenase [ubiquinone] flavoprotein 1, mitochondrial [OS=Homo sapiens]	72.81	12	41	12	50	12	NDUFV1	0.413	-1.27	0.13634	0.753188	85.33	80.7	119.3	51.45	19.57	1.19226e+08	9.88682e+07	1.10949e+08	1.23241e+08	2.32525e+08	3.08481e+08	1.44676e+08	1.28799e+08	1.93677e+08	1.75186e+08	2.23879e+08	1.83234e+08	High	High	High	High	High	High	High	High	Peak Found	Peak Found	Peak Found	High	1
FALSE	High	Master Protein	Q14112-1	Nidogen-2 [OS=Homo sapiens]	258.59	26	224	12	151.2	26	NID2	1.037	0.05	0.752469	0.957758	64.95	86.1	113.9	56.82	13.9	3.35629e+07	2.93267e+07	4.21521e+07	4.58371e+07	9.03184e+07	1.09505e+08	6.67862e+07	5.22312e+07	7.49294e+07	5.79824e+07	5.49559e+07	5.82159e+07	High	High	High	High	High	High	High	High	High	High	High	High	1
FALSE	High	Master Protein	Q32Q12	Nucleoside diphosphate kinase [OS=Homo sapiens]	115.13	12	142	12	32.6	12	NME1-NME2	0.795	-0.33	0.837952	0.979571	65.47	106.2	93.8	48.09	15.17	7.14907e+07	9.62127e+07	4.67962e+07	4.25998e+07	3.36258e+07	2.93382e+07	3.45627e+07	4.97131e+07	3.64054e+07	3.43856e+07	4.27575e+07	4.31154e+07	High	High	High	High	High	High	High	High	High	High	High	High	1
FALSE	High	Master Protein	O75694	nuclear pore complex protein nup155 [OS=Homo sapiens]	85.824	12	46	12	155.1	12	NUP155	0.483	-1.05	0.23248	0.828951	58.8	154.3	45.7	47.64	65.29	5.65345e+06	5.24903e+06	8.55127e+06	7.41713e+06	2.9286e+06	1.97966e+06	3.2392e+06	3.4057e+06	658000	771414	1.03301e+06	2.51596e+06	High	High	High	High	High	High	High	High	Peak Found	Peak Found	Peak Found	High	1	Met-loss [N-Term]
FALSE	High	Master Protein	E9PDF2	2-oxoglutarate dehydrogenase, mitochondrial [OS=Homo sapiens]	67.685	12	82	12	117.2	12	OGDH	0.9	-0.15	0.986204	0.997393	44.92	102.6	97.4	25.52	14.3	1.0658e+07	1.26816e+07	1.15054e+07	1.12786e+07	7.59163e+06	6.11942e+06	7.32627e+06	1.02183e+07	1.08273e+07	9.15647e+06	1.06228e+07	1.1037e+07	High	High	High	High	High	High	High	High	High	High	High	High	1
FALSE	High	Master Protein	Q15084-1	Protein disulfide-isomerase A6 [OS=Homo sapiens]	130.032	12	140	12	48.1	12	PDIA6	1.082	0.11	0.68986	0.956814	49.69	95.3	104.7	41.39	18.17	3.63023e+07	4.52665e+07	2.86777e+07	2.57491e+07	2.16005e+07	1.16279e+07	2.06693e+07	2.83638e+07	3.09799e+07	2.87768e+07	3.52908e+07	3.52267e+07	High	High	High	High	High	High	High	High	High	High	High	High	1
FALSE	High	Master Protein	P17858-1	ATP-dependent 6-phosphofructokinase, liver type [OS=Homo sapiens]	174.406	17	121	12	85	17	PFKL	1.485	0.57	0.307736	0.868124	53.35	67.9	132.1	33.51	26.11	1.61302e+07	1.95939e+07	1.34881e+07	1.15026e+07	1.08419e+07	7.00817e+06	1.2433e+07	2.22103e+07	2.92096e+07	2.34671e+07	2.89764e+07	2.4983e+07	High	High	High	High	High	High	High	High	High	High	High	High	1	Met-loss+Acetyl [N-Term]
FALSE	High	Master Protein	P07737	profilin-1 [OS=Homo sapiens]	139.507	12	173	12	15	12	PFN1	1.519	0.6	0.286707	0.858308	64.79	74.6	125.4	46.42	22.66	1.25998e+08	1.7303e+08	9.49881e+07	9.33626e+07	6.51031e+07	4.25345e+07	9.13715e+07	1.52739e+08	1.74246e+08	1.22536e+08	1.74688e+08	1.63831e+08	High	High	High	High	High	High	High	High	High	High	High	High	1
FALSE	High	Master Protein	P18669	Phosphoglycerate mutase 1 [OS=Homo sapiens]	140.38	12	152	12	28.8	12	PGAM1; LOC643576	1.44	0.53	0.336923	0.873439	63.72	81.1	118.9	25.11	17.57	7.93337e+07	9.29806e+07	9.0086e+07	7.86303e+07	6.28066e+07	4.30853e+07	7.80488e+07	1.05221e+08	1.28286e+08	1.26486e+08	1.26824e+08	1.06036e+08	High	High	High	High	High	High	High	High	High	High	High	High	1	Met-loss+Acetyl [N-Term]
FALSE	High	Master Protein	P62937	peptidyl-prolyl cis-trans isomerase A [OS=Homo sapiens]	148.436	13	282	12	18	13	PPIA	1.192	0.25	0.555685	0.932934	53.83	88.6	111.4	44.22	16.87	2.70144e+08	3.42853e+08	1.86737e+08	1.89133e+08	1.42857e+08	9.12772e+07	1.74493e+08	2.41997e+08	2.30829e+08	1.87309e+08	2.62133e+08	2.66223e+08	High	High	High	High	High	High	High	High	High	High	High	High	1	Met-loss [N-Term]
FALSE	High	Master Protein	Q06830	peroxiredoxin-1 [OS=Homo sapiens]	111.337	15	137	12	22.1	15	PRDX1	1.432	0.52	0.342533	0.873439	49.8	74.9	125.1	36.79	31.37	8.57965e+07	1.11756e+08	6.31283e+07	6.39175e+07	5.84646e+07	3.67737e+07	5.41151e+07	8.39192e+07	1.13515e+08	9.90796e+07	1.40486e+08	1.36328e+08	High	High	High	High	High	High	High	High	High	High	High	High	1
FALSE	High	Master Protein	O75475-1	PC4 and SFRS1-interacting protein [OS=Homo sapiens]	71.771	14	62	12	60.1	14	PSIP1	0.539	-0.89	0.332532	0.873439	67.19	104.5	95.5	25.42	45.85	2.33816e+07	2.17934e+07	3.22581e+07	3.06509e+07	3.56809e+07	4.31282e+07	5.76477e+07	2.67831e+07	2.41113e+07	4.98981e+07	3.08888e+07	1.73582e+07	High	High	High	High	High	High	High	High	High	High	High	High	1
FALSE	High	Master Protein	B4DEB0	cDNA FLJ56054, highly similar to 26S proteasome non-ATPase regulatory subunit 3 [OS=Homo sapiens]	87.332	12	72	12	58.5	12	PSMD3	1.147	0.2	0.639657	0.937842	56.01	88.7	111.3	39.3	22.37	9.97544e+06	1.3608e+07	7.96959e+06	6.95529e+06	5.80211e+06	4.75151e+06	7.10536e+06	9.5207e+06	1.08568e+07	7.29003e+06	9.14928e+06	1.26095e+07	High	High	High	High	High	High	High	High	High	High	High	High	1
FALSE	High	Master Protein	P51149	ras-related protein Rab-7a [OS=Homo sapiens]	122.865	12	129	12	23.5	12	RAB7A	1.186	0.25	0.561849	0.932934	63.83	86.4	113.6	63.78	24.95	5.41272e+07	8.063e+07	4.10985e+07	3.91717e+07	1.67203e+07	9.90141e+06	3.31913e+07	4.92849e+07	6.15496e+07	4.05019e+07	5.6584e+07	6.67189e+07	High	High	High	High	High	High	High	High	High	High	High	High	1
FALSE	High	Master Protein	P62917	60S ribosomal protein L8 [OS=Homo sapiens]	89.624	12	127	12	28	12	RPL8	0.951	-0.07	0.883467	0.981056	47.58	98.3	101.7	31.85	14.27	6.45832e+07	6.82768e+07	4.9253e+07	4.55447e+07	2.94578e+07	3.50414e+07	4.9022e+07	6.27306e+07	4.89297e+07	4.13712e+07	5.11411e+07	4.62805e+07	High	High	High	High	High	High	High	High	High	High	High	High	1
FALSE	High	Master Protein	P62269	40S ribosomal protein S18 [OS=Homo sapiens]	113.782	16	175	12	17.7	16	RPS18	1.584	0.66	0.251221	0.841015	51.99	74.7	125.3	26.82	14.74	1.1275e+08	1.51984e+08	1.64039e+08	1.31517e+08	9.28879e+07	8.08546e+07	1.60502e+08	2.10944e+08	2.52465e+08	2.09586e+08	1.9938e+08	1.90727e+08	High	High	High	High	High	High	High	High	High	High	High	High	1	Met-loss+Acetyl [N-Term]
FALSE	High	Master Protein	Q9NTJ5	Phosphatidylinositide phosphatase SAC1 [OS=Homo sapiens]	57.497	12	51	12	66.9	12	SACM1L	2.403	1.26	0.0623705	0.575437	59.37	48.8	151.2	61.1	32	6.49983e+06	5.61522e+06	2.89452e+06	3.05434e+06	1.52012e+06	1.32757e+06	4.19066e+06	6.1378e+06	1.07649e+07	8.3498e+06	1.01891e+07	1.0394e+07	High	High	High	High	High	High	High	High	High	High	High	High	1	Met-loss+Acetyl [N-Term]
FALSE	High	Master Protein	Q9Y512	sorting and assembly machinery component 50 homolog [OS=Homo sapiens]	73.445	14	70	12	51.9	14	SAMM50	0.842	-0.25	0.925978	0.988663	44.99	106.5	93.5	25.1	28.68	1.50604e+07	1.72248e+07	1.20352e+07	1.38031e+07	1.0032e+07	8.6015e+06	1.6982e+07	1.65915e+07	1.09338e+07	8.59209e+06	9.63842e+06	1.171e+07	High	High	High	High	High	High	High	High	High	High	High	High	1
FALSE	High	Master Protein	D6REX3	Protein transport protein Sec31A [OS=Homo sapiens]	55.263	12	56	12	136.1	12	SEC31A	1.431	0.52	0.3585	0.877626	44	77.1	122.9	24.22	20.63	1.03726e+07	1.27885e+07	8.76068e+06	8.45852e+06	7.46355e+06	6.6926e+06	9.21758e+06	1.23609e+07	1.65025e+07	1.25954e+07	1.63994e+07	1.49364e+07	High	High	High	High	High	High	High	High	High	High	High	High	1
FALSE	High	Master Protein	Q9NWH9-1	SAFB-like transcription modulator [OS=Homo sapiens]	85.217	12	69	12	117.1	12	SLTM	0.828	-0.27	0.900822	0.984447	46.91	102.3	97.7	31.5	25.33	2.10634e+07	1.88499e+07	2.0572e+07	1.5397e+07	9.36479e+06	1.07217e+07	1.17947e+07	1.72722e+07	1.77666e+07	1.66555e+07	1.58663e+07	8.44654e+06	High	High	High	High	High	High	High	High	High	High	High	High	1	Met-loss+Acetyl [N-Term]
FALSE	High	Master Protein	Q14683	structural maintenance of chromosomes protein 1a [OS=Homo sapiens]	89.364	12	51	12	143.1	12	SMC1A	0.562	-0.83	0.38191	0.891614	50.84	135.5	64.5	34.8	35.88	1.05151e+07	9.24226e+06	1.42705e+07	1.54948e+07	6.25394e+06	7.55294e+06	8.08485e+06	8.09575e+06	3.88906e+06	4.94373e+06	3.90528e+06	4.45955e+06	High	High	High	High	High	High	High	High	High	High	High	High	1
FALSE	High	Master Protein	Q53G61	Small nuclear ribonucleoprotein polypeptide A' variant [OS=Homo sapiens]	74.673	12	75	12	28.4	12	SNRPA1	0.672	-0.57	0.591674	0.932934	57.67	115	85	34.75	15.57	1.22517e+07	1.08317e+07	1.49574e+07	1.65688e+07	8.41172e+06	5.89032e+06	9.24471e+06	1.03827e+07	7.67853e+06	9.63662e+06	7.83943e+06	6.89906e+06	High	High	High	High	High	High	High	High	High	High	High	High	1	Met-loss [N-Term]
FALSE	High	Master Protein	Q9Y6N5	Sulfide:quinone oxidoreductase, mitochondrial [OS=Homo sapiens]	97.738	12	69	12	49.9	12	SQRDL; SQOR	2.052	1.04	0.117794	0.745775	56.84	65	135	27.8	43.74	7.09523e+06	9.61395e+06	6.19398e+06	5.8627e+06	6.80717e+06	4.00577e+06	6.64149e+06	1.07473e+07	1.65674e+07	1.09622e+07	2.14417e+07	2.3001e+07	High	High	High	High	High	High	High	High	High	High	High	High	1
FALSE	High	Master Protein	P27105	erythrocyte band 7 integral membrane protein [OS=Homo sapiens]	125.252	12	186	12	31.7	12	STOM	1.215	0.28	0.5308	0.92988	53.46	84.8	115.2	38.42	26.81	1.06239e+08	1.20717e+08	1.87774e+08	1.69762e+08	7.18702e+07	8.01382e+07	1.01589e+08	1.08801e+08	2.06981e+08	1.4173e+08	1.68961e+08	1.66768e+08	High	High	High	High	High	High	High	High	High	High	High	High	1
FALSE	High	Master Protein	P37802	Transgelin-2 [OS=Homo sapiens]	90.782	13	80	12	22.4	13	TAGLN2	0.669	-0.58	0.586967	0.932934	55.03	117	83	45.56	19.04	5.3139e+07	7.2657e+07	3.91081e+07	3.40664e+07	2.82482e+07	2.07626e+07	3.25031e+07	3.23504e+07	2.2167e+07	2.12368e+07	2.3534e+07	2.85307e+07	High	High	High	High	High	High	High	High	High	High	High	High	1	Met-loss+Acetyl [N-Term]
FALSE	High	Master Protein	Q9Y2W1	Thyroid hormone receptor-associated protein 3 [OS=Homo sapiens]	145.878	16	128	12	108.6	16	THRAP3	0.479	-1.06	0.229838	0.828555	62.47	144.3	55.7	35.17	19.22	5.53606e+07	5.15474e+07	6.28749e+07	6.33098e+07	2.69124e+07	2.68552e+07	2.68777e+07	2.87897e+07	1.77199e+07	2.03076e+07	2.04126e+07	2.0851e+07	High	High	High	High	High	High	High	High	High	High	High	High	1
FALSE	High	Master Protein	O94874-1	E3 UFM1-protein ligase 1 [OS=Homo sapiens]	65.01	12	54	12	89.5	12	UFL1	1.027	0.04	0.77718	0.963009	48.87	96.4	103.6	59.41	14.39	6.76505e+06	1.04118e+07	5.22005e+06	4.50164e+06	2.88163e+06	1.616e+06	3.96583e+06	4.87307e+06	5.57913e+06	4.457e+06	5.60113e+06	5.74707e+06	High	High	High	High	High	Peak Found	High	High	High	High	High	High	1	Met-loss+Acetyl [N-Term]
FALSE	High	Master Protein	O60701	UDP-glucose 6-dehydrogenase [OS=Homo sapiens]	74.375	12	92	12	55	12	UGDH	1.335	0.42	0.417162	0.90278	45.73	78.8	121.2	22.41	16.81	1.1069e+07	1.50593e+07	9.28352e+06	9.49111e+06	9.66022e+06	8.61935e+06	10567994	1.38803e+07	1.55985e+07	1.35854e+07	1.6322e+07	1.74702e+07	High	High	High	High	High	High	High	High	High	High	High	High	1
FALSE	High	Master Protein	P22695	Cytochrome b-c1 complex subunit 2, mitochondrial [OS=Homo sapiens]	156.405	12	70	12	48.4	12	UQCRC2	0.362	-1.47	0.0801017	0.652176	78.66	158.4	41.6	34.6	51.91	5.33275e+07	5.47348e+07	5.11444e+07	6.28361e+07	2.87605e+07	2.33452e+07	3.36813e+07	3.29744e+07	1.29287e+07	1.27298e+07	1.32621e+07	1.42257e+07	High	High	High	High	High	High	High	High	Peak Found	High	High	High	1
FALSE	High	Master Protein	Q99536	Synaptic vesicle membrane protein VAT-1 homolog [OS=Homo sapiens]	114.37	12	102	12	41.9	12	VAT1	2.081	1.06	0.0923709	0.683508	74.4	57.9	142.1	64.85	27.54	4.55329e+07	5.79004e+07	2.32077e+07	2.18828e+07	1.28725e+07	1.17335e+07	3.55238e+07	4.91888e+07	6.21861e+07	4.74604e+07	7.53986e+07	7.31269e+07	High	High	High	High	High	High	High	High	High	High	High	High	1
FALSE	High	Master Protein	P45880	Voltage-dependent anion-selective channel protein 2 [OS=Homo sapiens]	132.701	12	208	12	31.5	12	VDAC2	0.746	-0.42	0.740959	0.957758	50.47	119.5	80.5	27.04	32.55	2.64181e+08	3.06433e+08	2.37769e+08	2.33523e+08	1.64732e+08	1.4435e+08	2.35938e+08	2.148e+08	1.29732e+08	9.32702e+07	1.43008e+08	1.7617e+08	High	High	High	High	High	High	High	High	High	High	High	High	1
FALSE	High	Master Protein	J3QTR3	Ubiquitin-40S ribosomal protein S27a [OS=Homo sapiens]	157.916	11	422	11	12.2	11	RPS27A	1.017	0.02	0.781514	0.963009	39.54	94.6	105.4	15.06	10.93	4.363e+08	4.45113e+08	5.73732e+08	5.57636e+08	3.97339e+08	4.47602e+08	4.91323e+08	5.39693e+08	5.33794e+08	5.0262e+08	4.24776e+08	4.1652e+08	High	High	High	High	High	High	High	High	High	High	High	High	1
FALSE	High	Master Protein	I3L4X2	Multidrug resistance-associated protein 1 [OS=Homo sapiens]	68.97	11	35	11	160.4	11	ABCC1	0.806	-0.31	0.882438	0.981056	52.72	111.1	88.9	41.64	18.02	7.29122e+06	9.8502e+06	6.75777e+06	6.45314e+06	4.00539e+06	2.57426e+06	3.90674e+06	5.00298e+06	6.73779e+06	4.93227e+06	5.5816e+06	5.87078e+06	High	High	High	High	High	High	High	High	High	High	Peak Found	High	1
FALSE	High	Master Protein	A0A0C4DGA7	Actin-binding LIM protein 3 [OS=Homo sapiens]	72.036	11	55	11	74.1	11	ABLIM3	1.62	0.7	0.259423	0.846284	54.91	63.7	136.3	28.03	19.82	9.98647e+06	9.86207e+06	5.15662e+06	6.0573e+06	7.74072e+06	5.93261e+06	1.53251e+07	1.57862e+07	1.66015e+07	1.40094e+07	1.13058e+07	9.68423e+06	High	High	High	High	High	High	High	High	High	High	High	High	1
FALSE	High	Master Protein	P21399	Cytoplasmic aconitate hydratase [OS=Homo sapiens]	61.827	11	56	11	98.3	11	ACO1	2.006	1	0.107174	0.726505	58.29	83.5	116.5	26.23	10.41	1.32991e+07	1.76231e+07	1.37325e+07	1.32451e+07	8.70678e+06	9.10449e+06	1.82171e+07	1.88244e+07	1.51658e+07	1.56903e+07	1.88903e+07	1.96045e+07	High	High	High	High	High	High	High	High	High	High	High	High	1	Met-loss+Acetyl [N-Term]
FALSE	High	Master Protein	V9HW50	Alcohol dehydrogenase 1B [OS=Homo sapiens]	122.861	11	91	11	39.8	11	ADH1B	0.468	-1.09	0.213705	0.819889	100.33	145.2	54.8	66.7	42.71	3.16738e+07	5.90997e+07	5.54225e+07	4.93118e+07	9.36087e+06	5.57847e+06	1.11523e+07	1.58434e+07	1.40729e+07	1.03347e+07	2.7503e+07	2.60342e+07	High	High	High	High	High	High	High	High	High	High	High	High	1
FALSE	High	Master Protein	A8K586	AP-3 complex subunit beta [OS=Homo sapiens]	41.78	11	33	11	121.2	11	AP3B1	1.515	0.6	0.311591	0.871519	58.66	70.6	129.4	55.1	23.3	4.88095e+06	7.59174e+06	3.797e+06	4.15919e+06	1.59704e+06	1.86538e+06	4.79908e+06	7.02804e+06	9.95591e+06	6.58761e+06	7.55904e+06	8.13436e+06	High	High	Peak Found	High	High	Peak Found	High	High	High	High	High	High	1
FALSE	High	Master Protein	P48047	ATP synthase subunit O, mitochondrial [OS=Homo sapiens]	84.358	11	102	11	23.3	11	ATP5O	0.745	-0.42	0.738952	0.957758	58.93	113	87	52.87	23.24	4.70324e+07	6.31039e+07	2.58957e+07	2.12793e+07	2.55371e+07	1.80946e+07	2.47261e+07	2.23863e+07	1.68269e+07	1.42404e+07	1.75002e+07	2.57878e+07	High	High	High	High	High	High	High	High	High	High	High	High	1
FALSE	High	Master Protein	D3DSM4	collagen, type XVIII, alpha 1, isoform CRA_d [OS=Homo sapiens]	85.705	11	71	11	135.4	11	COL18A1	0.715	-0.48	0.678266	0.953096	51.54	118.4	81.6	47.4	12.45	1.51875e+07	1.44263e+07	8.69389e+06	7.48617e+06	2.63731e+07	2.26415e+07	1.05986e+07	1.04022e+07	1.18724e+07	9.99327e+06	8.38728e+06	8.9173e+06	High	High	High	High	High	High	High	High	High	High	High	High	1
FALSE	High	Master Protein	Q9Y678	Coatomer subunit gamma-1 [OS=Homo sapiens]	61.29	11	77	11	97.7	11	COPG1	1.142	0.19	0.630869	0.937002	43.06	91.7	108.3	24.2	20.21	9.61505e+06	1.25162e+07	1.08142e+07	9.62721e+06	7.30112e+06	6.32254e+06	9.8978e+06	1.11857e+07	1.15396e+07	1.11276e+07	1.66872e+07	1.41612e+07	High	High	High	High	High	High	High	High	High	High	High	High	1
FALSE	High	Master Protein	Q6MZT2	Uncharacterized protein DKFZp686D1354 [OS=Homo sapiens]	64.788	11	47	11	96.7	11	DDR2	1.651	0.72	0.219153	0.825063	59.98	74	126	51.55	31.19	9.42547e+06	1.30637e+07	9.83291e+06	9.4053e+06	3.40483e+06	2.54153e+06	7.98242e+06	1.22648e+07	2.11147e+07	1.43006e+07	1.79729e+07	1.84338e+07	High	High	High	High	High	High	High	High	High	High	High	High	1
FALSE	High	Master Protein	O43854-1	EGF-like repeat and discoidin I-like domain-containing protein 3 [OS=Homo sapiens]	51.3	11	28	11	53.7	11	EDIL3	0.65	-0.62	0.560355	0.932934	68.65	130.1	69.9	46.56	23.92	8.28072e+06	9.96488e+06	6.87013e+06	9.19731e+06	3.93301e+06	2.03362e+06	2.14181e+06	3.85437e+06	4.75245e+06	3.56466e+06	4.2662e+06	4.26547e+06	High	High	High	High	High	Peak Found	Peak Found	High	High	High	High	High	1
FALSE	High	Master Protein	P26641	elongation factor 1-gamma [OS=Homo sapiens]	110.041	13	181	11	50.1	13	EEF1G	1.128	0.17	0.63011	0.937002	55.88	88.3	111.7	38.76	21.26	9.0924e+07	1.0935e+08	6.40573e+07	6.15186e+07	4.97998e+07	3.73503e+07	5.07122e+07	7.0612e+07	8.6548e+07	7.27353e+07	8.9877e+07	9.60543e+07	High	High	High	High	High	High	High	High	High	High	High	High	1	Met-loss+Acetyl [N-Term]
FALSE	High	Master Protein	Q9H4M9	EH domain-containing protein 1 [OS=Homo sapiens]	101.37	17	136	11	60.6	17	EHD1	1.438	0.52	0.353468	0.875472	51.16	76.6	123.4	33.92	25.81	1.07857e+07	1.50908e+07	9.24183e+06	8.55297e+06	7.8704e+06	5.55409e+06	8.21046e+06	1.29167e+07	1.90022e+07	1.40415e+07	1.46271e+07	1.6878e+07	High	High	High	High	High	High	High	High	High	High	High	High	1	Acetyl [N-Term]
FALSE	High	Master Protein	P41091	eukaryotic translation initiation factor 2 subunit 3 [OS=Homo sapiens]	93.023	11	72	11	51.1	11	EIF2S3	0.862	-0.21	0.954651	0.99129	45	106.8	93.2	32.16	17.49	1.32854e+07	1.86097e+07	1.2388e+07	1.19042e+07	8.79401e+06	7.54556e+06	9.8653e+06	1.29431e+07	1.10307e+07	7.45489e+06	1.01986e+07	1.13883e+07	High	High	High	High	High	High	High	High	High	High	High	High	1	Met-loss+Acetyl [N-Term]
FALSE	High	Master Protein	P07305	Histone H1.0 [OS=Homo sapiens]	112.084	11	147	11	20.9	11	H1F0	0.486	-1.04	0.241981	0.832141	44.81	127.7	72.3	24.31	22.16	8.23653e+07	7.80658e+07	1.16261e+08	1.0543e+08	5.95436e+07	7.496e+07	5.29396e+07	5.50265e+07	4.06224e+07	5.06315e+07	3.2313e+07	3.45095e+07	High	High	High	High	High	High	High	High	High	High	High	High	1	Met-loss+Acetyl [N-Term]; Acetyl [N-Term]
FALSE	High	Master Protein	P55795	heterogeneous nuclear ribonucleoprotein H2 [OS=Homo sapiens]	135.209	15	154	11	49.2	15	HNRNPH2	0.598	-0.74	0.444188	0.90278	57.56	137.1	62.9	31.97	34.2	1.28534e+08	1.18864e+08	1.32153e+08	1.31912e+08	6.29373e+07	6.26728e+07	9.77921e+07	1.03216e+08	5.20114e+07	5.44265e+07	5.28105e+07	5.90757e+07	High	High	High	High	High	High	High	High	Peak Found	High	High	High	1	Acetyl [N-Term]
FALSE	High	Master Protein	B4DH02	cDNA FLJ50510, highly similar to Heat shock 70 kDa protein 4 [OS=Homo sapiens]	70.644	11	57	11	94.3	11	HSPA4	1.248	0.32	0.517963	0.926641	55.14	87.8	112.2	43.54	15.63	6.48053e+06	9.45995e+06	5.14316e+06	4.50331e+06	3.65895e+06	2.98929e+06	5.29071e+06	6.20108e+06	6.09403e+06	5.8566e+06	7.90621e+06	7.50776e+06	High	High	High	High	High	High	High	High	High	High	High	High	1
FALSE	High	Master Protein	P11142-1	Heat shock cognate 71 kDa protein [OS=Homo sapiens]	431.019	34	613	11	70.9	34	HSPA8	1.133	0.18	0.623992	0.937002	40.97	94.4	105.6	22.84	10.69	4.42745e+08	5.23075e+08	4.13957e+08	4.14524e+08	3.21385e+08	2.67187e+08	3.72667e+08	4.37989e+08	4.96039e+08	4.34939e+08	4.89498e+08	4.92931e+08	High	High	High	High	High	High	High	High	High	High	High	High	1
FALSE	High	Master Protein	A0A024R9Y3	HECT, UBA and WWE domain containing 1, isoform CRA_a [OS=Homo sapiens]	46.435	11	25	11	479.9	11	HUWE1	1.343	0.43	0.498505	0.919147	38.56	77.9	122.1	27.99	25.81	2.30613e+06	3.09148e+06	2.66334e+06	2.60468e+06	1.54807e+06	1.50484e+06	2.31658e+06	2.94054e+06	4.79011e+06	3.47693e+06	4.42583e+06	4.25182e+06	High	High	High	High	Peak Found	Peak Found	Peak Found	High	High	High	High	High	1
FALSE	High	Master Protein	Q59FR8	Galectin [OS=Homo sapiens]	169.205	11	253	11	27.1	11	LGALS3	0.524	-0.93	0.305344	0.867874	48.51	134.1	65.9	18.33	32.45	5.2678e+08	5.08015e+08	3.69062e+08	3.47563e+08	4.08889e+08	5.25519e+08	3.7949e+08	3.17948e+08	1.84934e+08	1.74716e+08	2.06661e+08	2.43154e+08	High	High	High	High	High	High	High	High	High	High	High	High	1
FALSE	High	Master Protein	Q2VPA0	Lon protease homolog [OS=Homo sapiens]	50.671	11	48	11	95	11	LONP1	1.179	0.24	0.570862	0.932934	54.32	90.1	109.9	18.32	14.09	5.45335e+06	6.42468e+06	6.70532e+06	5.17731e+06	4.15378e+06	4.63721e+06	6.52508e+06	5.75892e+06	8.47857e+06	7.24344e+06	6.2771e+06	6.44457e+06	High	High	High	High	High	High	High	High	High	High	High	High	1
FALSE	High	Master Protein	P08253	72 kDa type IV collagenase [OS=Homo sapiens]	71.947	11	79	11	73.8	11	MMP2	1.768	0.82	0.185166	0.790068	59.89	74.4	125.6	23.06	46.93	8.08089e+06	8.25246e+06	6.39353e+06	7.39489e+06	6.14938e+06	4.08537e+06	8.78774e+06	1.09754e+07	1.22831e+07	7.72345e+06	2.14115e+07	2.31712e+07	High	High	High	High	High	High	High	High	High	High	High	High	1
FALSE	High	Master Protein	O75489	NADH dehydrogenase [ubiquinone] iron-sulfur protein 3, mitochondrial [OS=Homo sapiens]	78.834	11	46	11	30.2	11	NDUFS3	0.366	-1.45	0.114697	0.740441	68.34	155.2	44.8	43.67	43.82	1.32848e+07	1.55179e+07	9.0071e+06	8.65887e+06	5.87034e+06	4.82272e+06	4.30441e+06	4.25235e+06	2.00545e+06	1.45622e+06	1.87884e+06	3.24625e+06	High	High	High	High	High	High	High	High	High	High	High	High	1
FALSE	High	Master Protein	P46087	Probable 28S rRNA (cytosine(4447)-C(5))-methyltransferase [OS=Homo sapiens]	72.394	11	65	11	89.2	11	NOP2	0.747	-0.42	0.732918	0.957758	37.42	111.9	88.1	14.53	14.82	1.07575e+07	1.14079e+07	1.19239e+07	1.23018e+07	8.48773e+06	9.10444e+06	8.64899e+06	8.94762e+06	9.74592e+06	8.81136e+06	6.2559e+06	7.55597e+06	High	High	High	High	High	High	High	High	High	High	High	High	1
FALSE	High	Master Protein	P57740	Nuclear pore complex protein Nup107 [OS=Homo sapiens]	48.387	11	48	11	106.3	11	NUP107	0.71	-0.49	0.701861	0.957758	52.24	129.4	70.6	34.95	26.84	7.21005e+06	6.96532e+06	1.07867e+07	1.1625e+07	5.5888e+06	4.93718e+06	6.30533e+06	5.83305e+06	3.6731e+06	3.86272e+06	3.87685e+06	3.57781e+06	High	High	High	High	High	High	High	High	High	High	High	High	1
FALSE	High	Master Protein	A0A024QZW7	nucleoporin 153kDa, isoform CRA_a [OS=Homo sapiens]	51.452	11	39	11	153.9	11	NUP153	0.834	-0.26	0.881884	0.981056	46.58	100.5	99.5	38.78	20.17	4.15036e+06	3.22652e+06	6.22155e+06	6.6134e+06	3.00383e+06	2.80071e+06	5.16769e+06	4.06113e+06	3.55479e+06	3.69354e+06	3.38312e+06	2.93262e+06	High	High	High	High	High	High	High	High	High	High	High	High	1
FALSE	High	Master Protein	B4E0E1	poly [ADP-ribose] polymerase [OS=Homo sapiens]	63.092	11	40	11	111.1	11	PARP1	0.412	-1.28	0.136825	0.753188	48.73	159.4	40.6	20.93	57.76	5.79587e+06	7.61092e+06	8.20692e+06	8.00269e+06	5.62e+06	4.95485e+06	4.26301e+06	3.79958e+06	1.26198e+06	1.26809e+06	1.34795e+06	2.12715e+06	High	High	High	High	High	High	High	High	Peak Found	Peak Found	Peak Found	Peak Found	1
FALSE	High	Master Protein	B4E2U0	6-phosphogluconate dehydrogenase, decarboxylating [OS=Homo sapiens]	69.256	11	47	11	50.8	11	PGD	1.933	0.95	0.135153	0.753188	86.85	55.9	144.1	62.71	55.59	9.22516e+06	1.41019e+07	3.18411e+06	2.96031e+06	6.36834e+06	4.92011e+06	3.90453e+06	5.74366e+06	1.58021e+07	1.31839e+07	2.13221e+07	2.17224e+07	High	High	High	High	High	High	High	High	High	High	High	High	1
FALSE	High	Master Protein	A8K3H8	cDNA FLJ77680, highly similar to Homo sapiens protein phosphatase 2 (formerly 2A), regulatory subunit A (PR 65), alpha isoform (PPP2R1A), mRNA [OS=Homo sapiens]	73.262	11	76	11	65.3	11	PPP2R1A	1.058	0.08	0.722158	0.957758	42.26	93.6	106.4	27.28	9.33	1.1478e+07	1.43192e+07	1.129e+07	1.15029e+07	8.88133e+06	5.84596e+06	1.17663e+07	1.14196e+07	1.25343e+07	1.3384e+07	1.45159e+07	1.37916e+07	High	High	High	High	High	High	High	High	High	High	High	High	1
FALSE	High	Master Protein	P62195-1	26S proteasome regulatory subunit 8 [OS=Homo sapiens]	69.819	11	53	11	45.6	11	PSMC5	1.076	0.11	0.717826	0.957758	48.91	98.1	101.9	27.54	19.64	7.23244e+06	9.04447e+06	5.85605e+06	6.14622e+06	5.47871e+06	3.91984e+06	5.93058e+06	5.36764e+06	6.58141e+06	5.49458e+06	6.55569e+06	8.82991e+06	High	High	High	High	High	High	High	High	High	High	High	High	1
FALSE	High	Master Protein	P46060	Ran GTPase-activating protein 1 [OS=Homo sapiens]	89.172	11	81	11	63.5	11	RANGAP1	0.673	-0.57	0.594786	0.932934	41.45	120.9	79.1	38.81	6.03	1.51519e+07	1.82578e+07	1.91065e+07	1.89864e+07	8.12684e+06	6.77316e+06	1.10018e+07	1.07543e+07	1.02844e+07	1.03562e+07	1.10991e+07	1.20964e+07	High	High	High	High	High	High	High	High	High	High	High	High	1	Met-loss+Acetyl [N-Term]
FALSE	High	Master Protein	P54136-1	arginine--tRNA ligase, cytoplasmic [OS=Homo sapiens]	69.045	11	77	11	75.3	11	RARS	1.37	0.45	0.398142	0.895275	51.91	76.2	123.8	42.71	16.66	9.57987e+06	1.3269e+07	7.65975e+06	5.5143e+06	4.45149e+06	5.67959e+06	7.92661e+06	9.63155e+06	1.18416e+07	9.70452e+06	1.19189e+07	1.24348e+07	High	High	High	High	High	High	High	High	High	High	High	High	1
FALSE	High	Master Protein	P04844-1	Dolichyl-diphosphooligosaccharide--protein glycosyltransferase subunit 2 [OS=Homo sapiens]	146.836	11	103	11	69.2	11	RPN2	0.658	-0.6	0.563693	0.932934	62.78	123.9	76.1	52.09	33.25	2.40252e+07	3.93731e+07	2.25792e+07	1.60935e+07	1.37522e+07	8.47365e+06	1.33552e+07	1.63102e+07	1.02431e+07	6.84802e+06	9.87025e+06	1.7534e+07	High	High	High	High	High	High	High	High	High	High	High	High	1
FALSE	High	Master Protein	P62244	40S ribosomal protein S15a [OS=Homo sapiens]	101.598	11	107	11	14.8	11	RPS15A	1.036	0.05	0.753008	0.957758	44.57	95.2	104.8	22.03	19.71	5.46568e+07	7.05444e+07	5.98573e+07	5.64059e+07	4.11771e+07	3.91549e+07	4.79682e+07	7.40932e+07	7.88901e+07	5.17769e+07	5.7567e+07	6.49148e+07	High	High	High	High	High	High	High	High	High	High	High	High	1	Met-loss [N-Term]
FALSE	High	Master Protein	P62701	40S ribosomal protein S4, X isoform [OS=Homo sapiens]	207.894	24	384	11	29.6	24	RPS4X	1.439	0.52	0.33771	0.873439	59.72	78.1	121.9	22.56	7.7	1.4157e+08	1.65176e+08	1.44266e+08	1.17457e+08	1.03047e+08	8.88669e+07	1.93225e+08	2.37413e+08	2.03451e+08	1.99432e+08	1.98774e+08	2.1162e+08	High	High	High	High	High	High	High	High	High	High	High	High	1
FALSE	High	Master Protein	O75396	Vesicle-trafficking protein SEC22b [OS=Homo sapiens]	104.252	11	88	11	24.6	11	SEC22B	1.398	0.48	0.366921	0.886096	64.75	80.6	119.4	45.84	27.06	3.45354e+07	4.26818e+07	2.29707e+07	2.10722e+07	1.62157e+07	1.25016e+07	2.18427e+07	2.62716e+07	3.71e+07	2.86455e+07	4.31084e+07	4.29733e+07	High	High	High	High	High	High	High	High	High	High	High	High	1	Met-loss [N-Term]
FALSE	High	Master Protein	Q9BWM7	Sideroflexin-3 [OS=Homo sapiens]	97.605	11	51	11	35.5	11	SFXN3	0.458	-1.13	0.215532	0.821306	83.12	162.8	37.2	38.71	71.61	1.80432e+07	1.77507e+07	1.22528e+07	1.31433e+07	8.92941e+06	5.58501e+06	8.07728e+06	8.6965e+06	1.75069e+06	2.47767e+06	1.97963e+06	3.39656e+06	High	High	High	High	High	High	High	High	Peak Found	Peak Found	Peak Found	High	1	Met-loss+Acetyl [N-Term]
FALSE	High	Master Protein	Q02978	Mitochondrial 2-oxoglutarate/malate carrier protein [OS=Homo sapiens]	79.481	11	77	11	34	11	SLC25A11	0.327	-1.61	0.051059	0.518175	79.96	160.3	39.7	43.98	71.18	2.78937e+07	3.12956e+07	2.02775e+07	1.8222e+07	1.07053e+07	1.01e+07	1.4294e+07	1.227e+07	2.60723e+06	3.29067e+06	4.05464e+06	5.58319e+06	High	High	High	High	High	High	High	High	High	High	High	High	1	Met-loss+Acetyl [N-Term]
FALSE	High	Master Protein	P28289	Tropomodulin-1 [OS=Homo sapiens]	89.774	12	71	11	40.5	12	TMOD1	0.602	-0.73	0.452069	0.904443	58.49	124.1	75.9	18.17	44.68	1.48958e+07	1.56706e+07	1.5493e+07	1.53206e+07	1.11584e+07	1.00065e+07	8.95406e+06	9.52234e+06	1.34132e+07	1.49799e+07	4.85135e+06	4.85822e+06	High	High	High	High	High	High	High	High	High	High	High	High	1
FALSE	High	Master Protein	Q5HYL6	Uncharacterized protein DKFZp686E1899 [OS=Homo sapiens]	102.626	12	102	11	39.5	12	TMOD3	0.929	-0.11	0.919526	0.987514	37.71	105.4	94.6	19.23	13.23	1.42282e+07	1.64318e+07	1.78723e+07	1.66835e+07	2.44312e+07	1.84444e+07	1.92484e+07	1.52665e+07	1.5705e+07	1.95879e+07	1.51043e+07	1.47583e+07	High	High	High	High	High	High	High	High	High	High	High	High	1	Met-loss+Acetyl [N-Term]
FALSE	High	Master Protein	Q12792-2	Twinfilin-1 [OS=Homo sapiens]	89.788	13	64	11	40.3	13	TWF1	0.958	-0.06	0.873058	0.979924	45.92	93.4	106.6	30.57	13.03	1.05671e+07	1.46464e+07	1.33778e+07	1.2359e+07	6.81276e+06	6.98247e+06	1.06893e+07	1.36424e+07	1.26293e+07	1.02333e+07	1.40803e+07	1.34795e+07	High	High	High	High	High	High	High	High	High	High	High	High	1	Met-loss+Acetyl [N-Term]
FALSE	High	Master Protein	P45974-1	Ubiquitin carboxyl-terminal hydrolase 5 [OS=Homo sapiens]	54.044	11	60	11	95.7	11	USP5	1.684	0.75	0.229701	0.828555	51.13	66.8	133.2	36.7	23.3	4.67207e+06	6.9391e+06	3.97202e+06	3.72283e+06	2.97383e+06	2.71986e+06	5.10483e+06	5.39364e+06	7.57667e+06	7.76073e+06	9.48231e+06	8.18729e+06	High	High	High	High	High	Peak Found	High	High	High	High	High	High	1
FALSE	High	Master Protein	P13611	Versican core protein [OS=Homo sapiens]	94.573	11	87	11	372.6	11	VCAN	0.631	-0.66	0.510479	0.92438	54.21	126.2	73.8	36.8	35.81	2.59696e+07	2.66842e+07	3.84423e+07	3.71077e+07	4.87064e+07	6.53818e+07	2.21885e+07	1.61542e+07	2.20226e+07	1.77708e+07	3.39378e+07	3.82367e+07	High	High	High	High	High	High	High	High	High	High	High	High	1
FALSE	High	Master Protein	Q9Y277	Voltage-dependent anion-selective channel protein 3 [OS=Homo sapiens]	127.833	12	117	11	30.6	12	VDAC3	0.548	-0.87	0.349033	0.873439	61.03	137	63	34.34	48.27	5.73696e+07	8.00095e+07	6.40307e+07	6.42043e+07	3.52815e+07	3.02982e+07	4.95314e+07	4.71227e+07	1.97269e+07	1.30006e+07	2.3291e+07	3.32932e+07	High	High	High	High	High	High	High	High	High	High	High	High	1
FALSE	High	Master Protein	C9JRZ6	MICOS complex subunit [OS=Homo sapiens]	77.014	10	96	10	26.7	10	CHCHD3	0.947	-0.08	0.890497	0.981773	38.92	104.9	95.1	13.4	24.7	2.67093e+07	2.4199e+07	2.4079e+07	2.62334e+07	1.9054e+07	2.01996e+07	3.05562e+07	2.38439e+07	1.55318e+07	1.70833e+07	2.31073e+07	2.07564e+07	High	High	High	High	High	High	High	High	High	High	High	High	1
FALSE	High	Master Protein	A0A0A0MTH3	Integrin-linked protein kinase [OS=Homo sapiens]	56.213	10	77	10	54.6	10	ILK	1.485	0.57	0.344698	0.873439	42.49	77.8	122.2	19.37	21.08	7.88193e+06	9.98312e+06	6.33949e+06	6.43501e+06	8.9828e+06	6.76237e+06	8.86128e+06	9.72334e+06	1.56687e+07	1.29431e+07	1.07614e+07	1.22001e+07	High	High	High	High	High	High	High	High	High	High	High	High	1
FALSE	High	Master Protein	P01023	alpha-2-macroglobulin [OS=Homo sapiens]	33.933	10	13	10	163.2	10	A2M	1.476	0.56	0.372733	0.887708	64.97	65.3	134.7	55.03	44.76	4.55722e+06	6.16682e+06	1.35174e+06	2.98027e+06	2.19577e+06	2.2514e+06	1.12761e+06	3.19155e+06	6.39233e+06	4.80945e+06	5.93857e+06	5.9511e+06	High	High	Peak Found	Peak Found	Peak Found	Peak Found	Peak Found	Peak Found	High	High	High	High	1
FALSE	High	Master Protein	B4DL07	cDNA FLJ53353, highly similar to ATP-binding cassette sub-family D member 3 [OS=Homo sapiens]	65.56	10	61	10	78.4	10	ABCD3	1.307	0.39	0.479187	0.912708	53.05	84.9	115.1	35.24	30.08	8.13923e+06	1.23721e+07	7.7347e+06	6.30398e+06	5.91568e+06	4.81089e+06	6.80746e+06	9.30382e+06	1.55038e+07	9.61801e+06	8.08585e+06	1.09181e+07	High	High	High	High	High	High	High	High	High	High	High	High	1
FALSE	High	Master Protein	P23526-1	Adenosylhomocysteinase [OS=Homo sapiens]	69.183	11	61	10	47.7	11	AHCY	1.502	0.59	0.311314	0.871062	48.25	69.2	130.8	42.69	42.01	7.26882e+06	1.09936e+07	4.79543e+06	4.11737e+06	4.62568e+06	5.01137e+06	6.42555e+06	7.11665e+06	1.80877e+07	9.72118e+06	8.88805e+06	9.65623e+06	High	High	High	High	High	High	High	High	High	High	High	High	1
FALSE	High	Master Protein	Q86V81	THO complex subunit 4 [OS=Homo sapiens]	123.747	10	108	10	26.9	10	ALYREF	0.618	-0.69	0.484212	0.914534	41.07	125.1	74.9	26.12	13.29	7.70554e+07	6.04474e+07	8.28342e+07	8.43113e+07	5.20972e+07	4.25886e+07	3.87301e+07	4.31043e+07	4.93985e+07	4.41686e+07	3.71054e+07	3.43385e+07	High	High	High	High	High	High	High	High	High	High	High	High	1	Met-loss+Acetyl [N-Term]
FALSE	High	Master Protein	B7Z3V1	Sodium/potassium-transporting ATPase subunit alpha [OS=Homo sapiens]	61.108	12	41	10	112.4	12	ATP1A1	0.621	-0.69	0.49336	0.918831	62.44	117.7	82.3	48.95	11.66	1.97324e+07	2.4184e+07	1.13392e+07	1.02179e+07	9.13131e+06	7.44376e+06	6.73879e+06	7.58912e+06	7.9851e+06	6.04817e+06	7.47087e+06	8.42675e+06	High	High	High	High	High	High	High	High	High	High	High	High	1
FALSE	High	Master Protein	P23634-1	Plasma membrane calcium-transporting ATPase 4 [OS=Homo sapiens]	145.576	19	170	10	137.8	19	ATP2B4	1.128	0.17	0.630304	0.937002	41.23	92.6	107.4	26.72	9.76	3.66591e+07	4.17535e+07	3.14276e+07	3.08099e+07	2.19357e+07	2.078e+07	33406940	3.76725e+07	4.17668e+07	3.7235e+07	3.50082e+07	3.18538e+07	High	High	High	High	High	High	High	High	High	High	High	High	1
FALSE	High	Master Protein	Q86UY0	TXNDC5 protein [OS=Homo sapiens]	87.595	10	92	10	40.3	10	BLOC1S5-TXNDC5	1.263	0.34	0.482149	0.914534	69.77	80.1	119.9	56.41	29.38	2.53437e+07	3.18954e+07	1.6993e+07	1.51776e+07	9.05767e+06	5.86183e+06	1.71905e+07	1.98457e+07	2.77412e+07	2.08422e+07	3.45655e+07	3.42273e+07	High	High	High	High	High	High	High	High	High	High	High	High	1
FALSE	High	Master Protein	P27708	CAD protein [OS=Homo sapiens]	49.869	10	42	10	242.8	10	CAD	1.296	0.37	0.535994	0.932934	45.64	83.5	116.5	45.39	21.12	3.6828e+06	4.95295e+06	2.5169e+06	2.78046e+06	1.94046e+06	1.30551e+06	3.3473e+06	3.08805e+06	5.0173e+06	3.22087e+06	4.07308e+06	4.74618e+06	High	High	High	High	High	High	High	High	High	High	High	High	1	Met-loss+Acetyl [N-Term]
FALSE	High	Master Protein	Q8N163-1	Cell cycle and apoptosis regulator protein 2 [OS=Homo sapiens]	54.609	11	45	10	102.8	11	CCAR2; KIAA1967	0.428	-1.22	0.193072	0.792178	56.21	145	55	25.09	31.27	8.86065e+06	9.47273e+06	1.30283e+07	1.21909e+07	8.20733e+06	6.6114e+06	5.2651e+06	5.66307e+06	3.15536e+06	2.80701e+06	2.95556e+06	3.82167e+06	High	High	High	High	High	High	High	High	High	High	High	High	1
FALSE	High	Master Protein	B4DN59	cDNA FLJ52702, highly similar to Homo sapiens CD44 antigen (homing function and Indian blood group system) (CD44), transcript variant 4, mRNA [OS=Homo sapiens]	118.934	10	126	10	36	10	CD44	0.994	-0.01	0.815561	0.970927	54.99	98.2	101.8	13.3	42.62	9.7864e+07	8.54522e+07	7.58536e+07	9.68842e+07	7.18717e+07	7.67905e+07	3.55143e+07	5.47733e+07	1.2873e+08	8.52063e+07	1.19661e+08	8.28584e+07	High	High	High	High	High	High	High	High	High	High	High	High	1
FALSE	High	Master Protein	Q9BUM6	COL6A2 protein [OS=Homo sapiens]	200.276	20	300	10	47.4	20	COL6A2	1.021	0.03	0.774902	0.963009	84.63	79.6	120.4	48.89	18.9	2.2535e+08	1.87361e+08	2.18552e+08	1.95268e+08	4.89543e+08	4.91641e+08	3.79972e+08	2.65198e+08	2.33629e+08	3.32743e+08	3.83363e+08	3.38493e+08	High	High	High	High	High	High	High	High	High	High	High	High	1
FALSE	High	Master Protein	P35606	Coatomer subunit beta' [OS=Homo sapiens]	57.846	10	32	10	102.4	10	COPB2	1.416	0.5	0.386441	0.891614	45.77	81.9	118.1	37.75	15.77	4.10409e+06	6.47345e+06	4.06162e+06	4.16781e+06	2.62259e+06	2.25133e+06	4.43649e+06	5.54528e+06	6.25515e+06	4.7485e+06	6.45665e+06	6.46067e+06	High	High	High	High	High	High	High	High	High	High	High	High	1
FALSE	High	Master Protein	Q9BR76	Coronin-1B [OS=Homo sapiens]	100.318	10	119	10	54.2	10	CORO1B	0.669	-0.58	0.58672	0.932934	41.16	119.5	80.5	30.66	16.33	3.96442e+07	4.06469e+07	3.13968e+07	3.4974e+07	1.99767e+07	1.89783e+07	2.06814e+07	2.65971e+07	2.22603e+07	1.57423e+07	2.31763e+07	2.24267e+07	High	High	High	High	High	High	High	High	High	High	High	High	1
FALSE	High	Master Protein	A0A024R4X0	NADH-cytochrome b5 reductase [OS=Homo sapiens]	154.665	10	141	10	33.2	10	CYB5R3	0.737	-0.44	0.722919	0.957758	73.14	91.3	108.7	36.91	16.78	1.00476e+08	1.20207e+08	6.54125e+07	6.08784e+07	5.94225e+07	4.86437e+07	5.69511e+07	7.02703e+07	9.50805e+07	7.29229e+07	7.74938e+07	8.21152e+07	High	High	High	High	High	High	High	High	High	High	High	High	1
FALSE	High	Master Protein	Q9NVP1	ATP-dependent RNA helicase DDX18 [OS=Homo sapiens]	52.63	10	41	10	75.4	10	DDX18	0.733	-0.45	0.739176	0.957758	40.1	106.9	93.1	8.55	28.01	7.27411e+06	7.66942e+06	6.48501e+06	6.22755e+06	6.29166e+06	6.68068e+06	6.93153e+06	6.31744e+06	5.19222e+06	6.3438e+06	3.46863e+06	3.5959e+06	High	High	High	High	High	High	High	High	High	High	Peak Found	High	1
FALSE	High	Master Protein	Q96GQ7	Probable ATP-dependent RNA helicase DDX27 [OS=Homo sapiens]	36.07	10	39	10	89.8	10	DDX27	0.79	-0.34	0.814416	0.970927	30.02	110.6	89.4	6.01	19.95	5.37275e+06	5.43711e+06	5.41148e+06	4.98874e+06	4.69266e+06	4.94451e+06	5.0229e+06	4.41235e+06	3.97481e+06	4.53409e+06	2.83497e+06	3.38805e+06	High	High	High	High	High	High	High	High	High	High	Peak Found	High	1
FALSE	High	Master Protein	P16401	Histone H1.5 [OS=Homo sapiens]	173.613	14	316	10	22.6	14	HIST1H1B	0.317	-1.66	0.0442368	0.471962	70.25	153.2	46.8	28.99	58.29	5.45762e+08	4.81946e+08	7.67239e+08	7.13675e+08	3.43442e+08	4.6519e+08	3.91205e+08	3.91909e+08	1.02511e+08	1.51248e+08	1.48264e+08	1.62611e+08	High	High	High	High	High	High	High	High	High	High	High	High	1	Met-loss+Acetyl [N-Term]; Met-loss [N-Term]
FALSE	High	Master Protein	Q13151	Heterogeneous nuclear ribonucleoprotein A0 [OS=Homo sapiens]	122.881	12	110	10	30.8	12	HNRNPA0	0.572	-0.8	0.395158	0.89366	55.44	123.6	76.4	33.03	23.24	3.49404e+07	2.91429e+07	4.52268e+07	5.39464e+07	2.71742e+07	2.33509e+07	2.09477e+07	2.78756e+07	1.47881e+07	1.61962e+07	1.87124e+07	2.07547e+07	High	High	High	High	High	High	High	High	High	High	High	High	1
FALSE	High	Master Protein	P24593	Insulin-like growth factor-binding protein 5 [OS=Homo sapiens]	204.617	10	235	10	30.6	10	IGFBP5	6.098	2.61	0.000149125	0.00302011	78.46	24.4	175.6	8.55	54.62	1.33784e+08	1.18623e+08	1.17898e+08	1.1244e+08	1.10075e+08	1.33844e+08	3.82398e+08	5.17005e+08	1.66623e+09	1.54144e+09	9.4988e+08	7.64474e+08	High	High	High	High	High	High	High	High	High	High	High	High	1
FALSE	High	Master Protein	P05556-1	Integrin beta-1 [OS=Homo sapiens]	89.117	10	103	10	88.4	10	ITGB1	1.175	0.23	0.574543	0.932934	49.55	88.3	111.7	39.84	14.55	2.52525e+07	3.30725e+07	1.9318e+07	1.74492e+07	1.57835e+07	1.00423e+07	1.78688e+07	2.11025e+07	2.68089e+07	2.16307e+07	2.54281e+07	2.49015e+07	High	High	High	High	High	High	High	High	High	High	High	High	1
FALSE	High	Master Protein	Q15046	Lysine--tRNA ligase [OS=Homo sapiens]	48.633	10	29	10	68	10	KARS	1.164	0.22	0.660187	0.943681	59.86	82.3	117.7	51	24.17	2.73781e+06	3.91673e+06	2.67048e+06	1.52573e+06	1.65551e+06	740232	2.00989e+06	3.14634e+06	2.84974e+06	2.87525e+06	3.98148e+06	4.00494e+06	High	High	High	High	Peak Found	Peak Found	High	High	High	High	High	High	1	Met-loss+Acetyl [N-Term]
FALSE	High	Master Protein	P28838	cytosol aminopeptidase [OS=Homo sapiens]	50.329	10	53	10	56.1	10	LAP3	1.11	0.15	0.653227	0.941797	48.49	116.2	83.8	28.55	9.82	2.22788e+07	2.74823e+07	2.04961e+07	2.14469e+07	1.48062e+07	1.17369e+07	1.40967e+07	1.47241e+07	1.55247e+07	1.33153e+07	1.74012e+07	1.63103e+07	High	High	High	High	High	High	High	High	High	High	High	High	1
FALSE	High	Master Protein	Q08397	Lysyl oxidase homolog 1 [OS=Homo sapiens]	56.304	11	69	10	63.1	11	LOXL1	1.074	0.1	0.700583	0.957424	57.34	86	114	18.1	29.44	1.34561e+07	1.37303e+07	1.10201e+07	1.15746e+07	1.05592e+07	1.68141e+07	1.63688e+07	1.67379e+07	1.0663e+07	7.76314e+06	1.85426e+07	1.70254e+07	High	High	High	High	High	High	High	High	High	Peak Found	High	High	1
FALSE	High	Master Protein	B7ZLW0	LPP protein [OS=Homo sapiens]	49.682	10	30	10	65.7	10	LPP	0.978	-0.03	0.864636	0.979571	40.9	77	123	21.59	28.47	5.11969e+06	6.10906e+06	5.74981e+06	5.23296e+06	4.46043e+06	3.10403e+06	5.23937e+06	5.64828e+06	1.00369e+07	1.07004e+07	9.16204e+06	7.46731e+06	High	High	High	High	High	Peak Found	High	High	High	High	High	High	1
FALSE	High	Master Protein	Q6FHZ0	malate dehydrogenase [OS=Homo sapiens]	77.999	10	62	10	35.5	10	MDH2	0.808	-0.31	0.862968	0.979571	65.3	111.6	88.4	44.22	65.77	1.09914e+07	1.91612e+07	9.01192e+06	9.27199e+06	1.14058e+07	4.69579e+06	7.0049e+06	9.11947e+06	5.22282e+06	4.8108e+06	1.91959e+07	2.1501e+07	High	High	High	High	High	High	High	High	High	High	High	High	1
FALSE	High	Master Protein	Q9H0A0	RNA cytidine acetyltransferase [OS=Homo sapiens]	44.025	10	48	10	115.7	10	NAT10	0.799	-0.32	0.859096	0.979571	45.38	117.2	82.8	18.38	53.02	7.14401e+06	6.72368e+06	6.78988e+06	5.0351e+06	4.49554e+06	5.42842e+06	1.06973e+07	7.45095e+06	3.39332e+06	5.02347e+06	3.62582e+06	3.30143e+06	High	High	High	High	High	High	High	High	High	High	High	High	1
FALSE	High	Master Protein	Q9Y2X3	Nucleolar protein 58 [OS=Homo sapiens]	109.078	10	118	10	59.5	10	NOP58	0.852	-0.23	0.94517	0.990338	36.43	105.8	94.2	9.01	26.1	2.14549e+07	2.34487e+07	2.50755e+07	2.5681e+07	2.04493e+07	2.20431e+07	2.84935e+07	2.27154e+07	1.84032e+07	2.22266e+07	1.44323e+07	1.52873e+07	High	High	High	High	High	High	High	High	High	High	High	High	1
FALSE	High	Master Protein	B4DLR8	NAD(P)H dehydrogenase [quinone] 1 [OS=Homo sapiens]	65.808	10	44	10	22.8	10	NQO1	2.86	1.52	0.0390029	0.433713	137.44	156.2	43.8	92.76	148.28	1.39601e+07	1.96384e+07	4.24179e+06	4.6941e+06	2.36752e+06	2.02801e+06	385582	345692	1.19054e+06	1.31349e+06	5.51671e+07	4.99223e+07	High	High	High	High	Peak Found	Peak Found	Peak Found	Peak Found	Peak Found	Peak Found	High	High	1
FALSE	High	Master Protein	Q5HYD8	Uncharacterized protein DKFZp686M0919 [OS=Homo sapiens]	79.038	10	64	10	60.6	10	P4HA2	0.895	-0.16	0.998334	0.999229	36.58	107.8	92.2	23.63	22.64	8.97261e+06	1.1575e+07	1.09898e+07	1.03263e+07	8.08026e+06	5.65208e+06	6.66895e+06	9.33714e+06	7.54616e+06	5.38014e+06	8.96898e+06	1.02171e+07	High	High	High	High	High	High	High	High	High	High	High	High	1
FALSE	High	Master Protein	P43034	Platelet-activating factor acetylhydrolase IB subunit alpha [OS=Homo sapiens]	50.694	11	51	10	46.6	11	PAFAH1B1	1.517	0.6	0.312602	0.873234	60.62	76.4	123.6	54.44	24.94	7.28377e+06	1.19259e+07	6.19172e+06	5.56933e+06	3.58748e+06	2.3423e+06	5.65345e+06	7.74575e+06	1.22637e+07	8.97393e+06	1.00692e+07	1.03389e+07	High	High	High	High	High	High	High	High	High	High	High	High	1
FALSE	High	Master Protein	B4DWB5	cDNA FLJ53931, highly similar to Bifunctional 3'-phosphoadenosine5'-phosphosulfate synthetase 2 [OS=Homo sapiens]	60.904	10	46	10	70	10	PAPSS2	3.044	1.61	0.0223614	0.294904	63.03	44.8	155.2	24.6	46.26	3.79208e+06	4.5814e+06	3.07037e+06	2.5635e+06	3.48694e+06	2.39854e+06	5.15508e+06	7.15766e+06	1.23747e+07	1.04111e+07	1.86569e+07	1.7969e+07	High	High	High	High	Peak Found	Peak Found	High	High	High	High	High	High	1
FALSE	High	Master Protein	P29590	Protein PML [OS=Homo sapiens]	85.747	10	99	10	97.5	10	PML	0.571	-0.81	0.392662	0.891741	45.52	130.7	69.3	6.64	13.37	2.13463e+07	1.82785e+07	2.04252e+07	2.20606e+07	2.05848e+07	2.18427e+07	1.45543e+07	1.21803e+07	1.03293e+07	1.14522e+07	1.06763e+07	1.08011e+07	High	High	High	High	High	High	High	High	High	High	High	High	1
FALSE	High	Master Protein	D3DTX6	Neurabin-2 [OS=Homo sapiens]	102.935	10	54	10	89.3	10	PPP1R9B	1.256	0.33	0.500943	0.919731	39.86	81.9	118.1	13.95	27.06	5.61103e+06	5.01461e+06	5.67025e+06	7.06493e+06	5.53177e+06	6.94503e+06	1.09428e+07	8.09892e+06	8.18475e+06	1.09011e+07	6.47926e+06	5.41222e+06	High	High	High	High	High	High	High	High	High	High	High	High	1
FALSE	High	Master Protein	P17980	26S proteasome regulatory subunit 6A [OS=Homo sapiens]	77.363	10	50	10	49.2	10	PSMC3	0.956	-0.06	0.875617	0.98066	56.94	126.1	73.9	25.94	13.74	2.64644e+07	2.97347e+07	2.88953e+07	2.17212e+07	1.55301e+07	1.72577e+07	1.67816e+07	1.55022e+07	1.24959e+07	1.2741e+07	1.22258e+07	1.55281e+07	High	High	High	High	High	High	High	High	High	High	High	High	1
FALSE	High	Master Protein	P62491-1	Ras-related protein Rab-11A [OS=Homo sapiens]	57.803	10	79	10	24.4	10	RAB11A	1.792	0.84	0.164557	0.775922	65.7	65.9	134.1	61.01	21.39	5.44778e+07	6.8893e+07	3.28295e+07	2.91974e+07	1.6329e+07	1.31752e+07	3.71075e+07	5.53861e+07	7.14698e+07	5.93798e+07	6.67477e+07	7.00618e+07	High	High	High	High	High	High	High	High	High	High	High	High	1	Met-loss+Acetyl [N-Term]
FALSE	High	Master Protein	B5MDF5	GTP-binding nuclear protein RAN [OS=Homo sapiens]	100.374	10	96	10	26.2	10	RAN	0.849	-0.24	0.939461	0.990338	43.42	109.5	90.5	23.55	17.28	4.39801e+07	5.60117e+07	4.53606e+07	4.02691e+07	3.23883e+07	2.90578e+07	3.01573e+07	4.48465e+07	3.44687e+07	2.75013e+07	3.71528e+07	3.50831e+07	High	High	High	High	High	High	High	High	High	High	High	High	1	Met-loss+Acetyl [N-Term]
FALSE	High	Master Protein	P38159-1	RNA-binding motif protein, X chromosome [OS=Homo sapiens]	269.568	25	364	10	42.3	25	RBMX	0.595	-0.75	0.439652	0.90278	49.79	125.9	74.1	25.09	11.69	3.24256e+08	2.6603e+08	3.79745e+08	3.79566e+08	2.18914e+08	2.16991e+08	1.66928e+08	1.98599e+08	1.74376e+08	1.81007e+08	1.7142e+08	1.37466e+08	High	High	High	High	High	High	High	High	High	High	High	High	1	Acetyl [N-Term]; Met-loss+Acetyl [N-Term]
FALSE	High	Master Protein	P26373-1	60S ribosomal protein L13 [OS=Homo sapiens]	62.979	10	113	10	24.2	10	RPL13	0.826	-0.28	0.896865	0.983379	42.96	104.2	95.8	25.84	25.52	7.23446e+07	7.38897e+07	5.69594e+07	4.71513e+07	4.02712e+07	4.46555e+07	5.36454e+07	6.83455e+07	4.14959e+07	3.14367e+07	4.80197e+07	4.73363e+07	High	High	High	High	High	High	High	High	High	High	High	High	1
FALSE	High	Master Protein	P46777	60S ribosomal protein L5 [OS=Homo sapiens]	90.538	10	106	10	34.3	10	RPL5	0.795	-0.33	0.837402	0.979571	42.28	113.1	86.9	34.73	16.41	4.58284e+07	5.01485e+07	3.25804e+07	2.71405e+07	2.37485e+07	2.26034e+07	2.36764e+07	2.88336e+07	2.1273e+07	1.72787e+07	2.28834e+07	2.28555e+07	High	High	High	High	High	High	High	High	High	High	High	High	1
FALSE	High	Master Protein	P05388	60S acidic ribosomal protein P0 [OS=Homo sapiens]	86.919	10	68	10	34.3	10	RPLP0	0.801	-0.32	0.848585	0.979571	62.52	106.8	93.2	37.18	24.53	3.30797e+07	4.48876e+07	2.87475e+07	2.91154e+07	2.12389e+07	1.37544e+07	2.3966e+07	3.11298e+07	1.97274e+07	1.95952e+07	2.66146e+07	3.57018e+07	High	High	High	High	High	High	High	High	High	High	High	High	1
FALSE	High	Master Protein	P46783	40S ribosomal protein S10 [OS=Homo sapiens]	71.861	10	67	10	18.9	10	RPS10	0.865	-0.21	0.967768	0.991732	39.97	109.8	90.2	25.64	18.81	1.94744e+07	2.45232e+07	1.6789e+07	1.53967e+07	1.46159e+07	1.19542e+07	1.2372e+07	1.71037e+07	1.31269e+07	1.02874e+07	1.33122e+07	1.65698e+07	High	High	High	High	High	High	High	High	High	High	High	High	1
FALSE	High	Master Protein	P15880	40S ribosomal protein S2 [OS=Homo sapiens]	77.397	10	122	10	31.3	10	RPS2	1.067	0.09	0.709382	0.957758	44.64	98.1	101.9	19.24	17.11	7.65908e+07	9.31469e+07	8.06825e+07	7.18302e+07	5.4841e+07	5.9843e+07	9.10436e+07	1.05512e+08	7.30473e+07	6.74895e+07	7.91613e+07	7.50856e+07	High	High	High	High	High	High	High	High	High	High	High	High	1
FALSE	High	Master Protein	P62081	40S ribosomal protein S7 [OS=Homo sapiens]	80.193	10	91	10	22.1	10	RPS7	0.831	-0.27	0.905436	0.985522	79.84	90.9	109.1	32.41	12.18	3.8509e+07	4.67442e+07	3.03691e+07	2.65275e+07	2.24736e+07	2.07959e+07	3.34189e+07	4.41083e+07	3.47956e+07	3.25437e+07	3.60261e+07	3.29763e+07	High	High	High	High	High	High	High	High	High	High	High	High	1
FALSE	High	Master Protein	Q9NQC3-2	Isoform 2 of Reticulon-4 [OS=Homo sapiens]	115.078	10	95	10	40.3	10	RTN4	1.554	0.64	0.267327	0.846284	85.82	67.4	132.6	62.95	29.58	2.40415e+07	3.83608e+07	1.83205e+07	1.78103e+07	9.15314e+06	4.8961e+06	1.7042e+07	2.84545e+07	4.35793e+07	3.38207e+07	3.74194e+07	4.29682e+07	High	High	High	High	High	High	High	High	High	High	High	High	1	Acetyl [N-Term]
FALSE	High	Master Protein	B5BUB1	RuvB-like helicase [OS=Homo sapiens]	94.187	10	110	10	50.2	10	RUVBL1	0.705	-0.5	0.659004	0.942781	45.47	114.1	85.9	23.94	19.43	1.96883e+07	2.47779e+07	1.96769e+07	2.12203e+07	1.3882e+07	1.30461e+07	1.70276e+07	1.68646e+07	1.12063e+07	1.05985e+07	1.437e+07	1.52527e+07	High	High	High	High	High	High	High	High	High	High	High	High	1
FALSE	High	Master Protein	B7Z2Z1	cDNA FLJ59523, highly similar to Scaffold attachment factor B [OS=Homo sapiens]	108.459	17	127	10	91	17	SAFB	0.574	-0.8	0.399154	0.895275	44.88	126.3	73.7	29.99	16.99	2.93833e+07	2.53054e+07	3.89046e+07	4.5661e+07	2.62024e+07	2.10515e+07	2.07767e+07	2.10067e+07	1.41787e+07	1.6562e+07	1.5819e+07	1.51426e+07	High	High	High	High	High	High	High	High	High	High	High	High	1
FALSE	High	Master Protein	B2R761	cDNA, FLJ93299, highly similar to Homo sapiens sterol carrier protein 2 (SCP2), mRNA [OS=Homo sapiens]	43.443	10	79	10	59	10	SCP2	2.134	1.09	0.0832391	0.664896	47.35	54.5	145.5	31.89	29.33	8.91641e+06	1.42199e+07	6.68485e+06	7.12665e+06	8.45151e+06	7.25758e+06	1.05748e+07	1.44291e+07	2.54277e+07	2.03844e+07	2.14916e+07	2.33509e+07	High	High	High	High	High	High	High	High	High	High	High	High	1	Met-loss+Acetyl [N-Term]
FALSE	High	Master Protein	B3KY12	cDNA FLJ46581 fis, clone THYMU3043200, highly similar to Splicing factor 3A subunit 3 [OS=Homo sapiens]	52.115	10	46	10	58.7	10	SF3A3	0.658	-0.6	0.5647	0.932934	44.09	118.7	81.3	31.69	12.38	1.51191e+07	1.15946e+07	1.62339e+07	1.87291e+07	1.07027e+07	7.1935e+06	9.29037e+06	9.17472e+06	8.94623e+06	1.03827e+07	7.37848e+06	7.77937e+06	High	High	High	High	High	High	High	High	High	High	High	High	1	Acetyl [N-Term]
FALSE	High	Master Protein	Q92629-2	Isoform 2 of Delta-sarcoglycan [OS=Homo sapiens]	66.079	10	61	10	32.2	10	SGCD	0.511	-0.97	0.282879	0.854613	49.85	130.9	69.1	30.6	40.61	1.7955e+07	1.81532e+07	2.62782e+07	3.26239e+07	1.64088e+07	1.7168e+07	8.22031e+06	9.93422e+06	1.9263e+07	1.14771e+07	9.14554e+06	6.97523e+06	High	High	High	High	High	High	High	High	High	High	Peak Found	Peak Found	1	Acetyl [N-Term]
FALSE	High	Master Protein	D9HTE9	plasma membrane citrate carrier [OS=Homo sapiens]	55.915	10	78	10	35	10	SLC25A1	0.808	-0.31	0.862593	0.979571	58.33	114.5	85.5	32.95	28.33	4.96188e+07	4.47866e+07	3.93506e+07	3.96885e+07	2.46568e+07	1.88557e+07	3.98261e+07	4.84887e+07	2.64421e+07	2.40961e+07	2.80448e+07	3.11007e+07	High	High	High	High	High	High	High	High	High	High	High	High	1
FALSE	High	Master Protein	Q2TAY7	WD40 repeat-containing protein SMU1 [OS=Homo sapiens]	66.735	10	44	10	57.5	10	SMU1	0.534	-0.9	0.371907	0.88755	44.91	134.4	65.6	32.63	22.5	5.99645e+06	6.50792e+06	8.91179e+06	9.20513e+06	5.40467e+06	3.56105e+06	4.21713e+06	4.17317e+06	3.42166e+06	2.65394e+06	2.71454e+06	2.67277e+06	High	High	High	High	High	High	High	High	High	High	High	High	1
FALSE	High	Master Protein	Q9Y5X1	Sorting nexin-9 [OS=Homo sapiens]	104.273	10	67	10	66.6	10	SNX9	0.637	-0.65	0.515935	0.926027	62.13	130.3	69.7	45.02	20.39	1.28398e+07	1.7727e+07	1.45737e+07	1.43844e+07	6.18669e+06	4.31458e+06	6.55931e+06	8.65623e+06	6.5702e+06	5.97942e+06	8.04093e+06	1.00668e+07	High	High	High	High	High	High	High	High	High	High	High	High	1
FALSE	High	Master Protein	B9EG90	topoisomerase (DNA) I [OS=Homo sapiens]	29.27	10	29	10	90.6	10	TOP1	0.591	-0.76	0.424245	0.90278	48.63	122.8	77.2	24.9	29.17	4.85697e+06	6.04008e+06	3.85025e+06	3.35241e+06	3.8269e+06	3.35806e+06	3.35715e+06	3.28065e+06	2.3973e+06	2.4291e+06	1.55793e+06	1.88322e+06	High	High	High	High	High	High	High	High	High	High	Peak Found	Peak Found	1	Met-loss+Acetyl [N-Term]
FALSE	High	Master Protein	Q71U36	tubulin alpha-1A chain [OS=Homo sapiens]	381.311	25	587	10	50.1	25	TUBA1A	1.086	0.12	0.684926	0.956814	43.07	96.9	103.1	23.56	9.81	5.29528e+08	6.75353e+08	4.0078e+08	3.81936e+08	4.99191e+08	3.9545e+08	4.15104e+08	5.25059e+08	5.08718e+08	4.45793e+08	4.45658e+08	5.19818e+08	High	High	High	High	High	High	High	High	High	High	High	High	1
FALSE	High	Master Protein	P31930	Cytochrome b-c1 complex subunit 1, mitochondrial [OS=Homo sapiens]	91.445	10	57	10	52.6	10	UQCRC1	0.306	-1.71	0.0430497	0.460801	76.64	158.9	41.1	39.53	57.29	1.87891e+07	1.8961e+07	1.31176e+07	1.55333e+07	9.54726e+06	5.38375e+06	7.91932e+06	8.00809e+06	2.68592e+06	1.9286e+06	2.97561e+06	4.59385e+06	High	High	High	High	High	High	High	High	High	Peak Found	High	High	1
FALSE	High	Master Protein	P49750-1	YLP motif-containing protein 1 [OS=Homo sapiens]	51.197	10	24	10	219.8	10	YLPM1	0.445	-1.17	0.177261	0.780593	56.29	152	48	35.73	19.48	5.75905e+06	5.03327e+06	6.5505e+06	6.91262e+06	3.40246e+06	2.38854e+06	2.22552e+06	2.12776e+06	1.58781e+06	1.67715e+06	1.30264e+06	1.7276e+06	High	High	High	High	High	High	High	Peak Found	Peak Found	Peak Found	High	Peak Found	1
FALSE	High	Master Protein	J3KRX5	60S ribosomal protein L17 [OS=Homo sapiens]	110.322	9	130	9	20.2	9	RPL17	1.169	0.23	0.581664	0.932934	34.6	91.5	108.5	16.97	15.57	3.70137e+07	3.98627e+07	3.37693e+07	3.19003e+07	2.79657e+07	2.50306e+07	2.83198e+07	4.29002e+07	3.90521e+07	3.10595e+07	3.87923e+07	4.03523e+07	High	High	High	High	High	High	High	High	High	High	High	High	1	Met-loss [N-Term]
FALSE	High	Master Protein	H7BY10	60S ribosomal protein L23a [OS=Homo sapiens]	90.553	9	129	9	17.8	9	RPL23A	0.726	-0.46	0.700479	0.957424	40.75	115.3	84.7	35.07	17.08	8.4617e+07	8.43196e+07	6.88521e+07	5.44675e+07	3.74492e+07	3.76437e+07	4.74479e+07	6.10933e+07	3.8757e+07	4.06185e+07	4.44974e+07	4.55473e+07	High	High	High	High	High	High	High	High	High	High	High	High	1
FALSE	High	Master Protein	E7EQV9	ribosomal protein L15 [OS=Homo sapiens]	69.949	9	108	9	20.5	9	RPL15	0.721	-0.47	0.691349	0.956814	60.1	111.9	88.1	24.01	35.09	2.71877e+07	3.29842e+07	2.28261e+07	2.21524e+07	1.79732e+07	1.85559e+07	2.45605e+07	2.8729e+07	1.08791e+07	1.41602e+07	1.64531e+07	1.9019e+07	High	High	High	High	High	High	High	High	High	High	High	High	1	Met-loss [N-Term]
FALSE	High	Master Protein	J3QQ67	60S ribosomal protein L18 [OS=Homo sapiens]	64.336	9	89	9	21.8	9	RPL18	0.765	-0.39	0.77797	0.963009	45.12	112.3	87.7	27.97	29.25	4.11547e+07	5.05896e+07	3.51417e+07	2.91287e+07	2.49879e+07	2.74591e+07	3.67226e+07	4.19467e+07	2.02032e+07	2.48286e+07	2.45245e+07	2.51279e+07	High	High	High	High	High	High	High	High	High	High	High	High	1
FALSE	High	Master Protein	F8W809	Thioredoxin reductase 1, cytoplasmic [OS=Homo sapiens]	62.482	9	47	9	54.6	9	TXNRD1	1.862	0.9	0.16094	0.771877	74.57	51.2	148.8	43.86	44.8	5.00122e+06	7.03166e+06	4.07649e+06	4.1272e+06	3.08406e+06	1.61248e+06	3.57682e+06	6.38474e+06	1.66263e+07	1.18447e+07	1.24264e+07	1.20085e+07	High	High	High	High	Peak Found	High	High	High	High	High	High	High	1
FALSE	High	Master Protein	J3QQQ9	Uncharacterized protein [OS=Homo sapiens]	56.691	9	137	9	12.7	9		0.808	-0.31	0.862343	0.979571	49.2	121.6	78.4	32.77	19.78	1.14856e+08	1.19536e+08	1.42555e+08	1.5358e+08	7.50489e+07	6.15223e+07	7.51018e+07	1.09709e+08	6.44647e+07	7.61233e+07	8.66349e+07	7.17966e+07	High	High	High	High	High	High	High	High	High	High	High	High	1
FALSE	High	Master Protein	H7BXI1	Extended synaptotagmin-2 [OS=Homo sapiens]	50.217	9	32	9	97.9	9	ESYT2	1.283	0.36	0.483795	0.914534	57.7	91.4	108.6	25.06	25.3	7.51e+06	8.05358e+06	6.90532e+06	7.39179e+06	4.0393e+06	4.86668e+06	5.43642e+06	8.11508e+06	1.22286e+07	8.22305e+06	9.44073e+06	8.75528e+06	High	High	High	High	High	Peak Found	High	High	High	High	High	High	1
FALSE	High	Master Protein	E7ENQ1	Mitogen-activated protein kinase kinase kinase kinase 4 [OS=Homo sapiens]	32.674	9	25	9	132.1	9	MAP4K4	1.136	0.18	0.696404	0.956814	44.46	94.8	105.2	31.98	32.76	3.75672e+06	4.58244e+06	2.84675e+06	2.56979e+06	2.18532e+06	2.15916e+06	2.27913e+06	2.88089e+06	4.65928e+06	1.8058e+06	3.48761e+06	3.12319e+06	High	High	High	High	High	High	High	High	High	High	High	High	1
FALSE	High	Master Protein	B3KPA6	acyl-Coenzyme A dehydrogenase, very long chain, isoform CRA_e [OS=Homo sapiens]	46.65	9	40	9	62.5	9	ACADVL	1.304	0.38	0.47456	0.909879	36.03	89.6	110.4	17.54	17.36	8.98407e+06	7.7994e+06	7.09069e+06	7.98626e+06	1.14459e+07	9.22699e+06	7.3363e+06	1.02545e+07	1.15005e+07	1.01856e+07	1.0634e+07	1.27982e+07	High	High	High	High	High	High	High	High	High	High	High	High	1
FALSE	High	Master Protein	Q9UKV3-1	Apoptotic chromatin condensation inducer in the nucleus [OS=Homo sapiens]	46.381	9	49	9	151.8	9	ACIN1	0.647	-0.63	0.530923	0.92988	55.02	126.2	73.8	22.38	34.08	5.3335e+06	5.04669e+06	6.5458e+06	7.23337e+06	4.46996e+06	4.0642e+06	5.14567e+06	4.88329e+06	3.24156e+06	2.64777e+06	2.84358e+06	2.34285e+06	High	High	High	High	High	High	High	High	High	High	High	High	1
FALSE	High	Master Protein	B2RBE0	cDNA, FLJ95462, highly similar to Homo sapiens fatty-acid-Coenzyme A ligase, long-chain 3 (FACL3),mRNA [OS=Homo sapiens]	91.925	12	64	9	80.3	12	ACSL3	1.585	0.66	0.276122	0.846284	51.11	66.1	133.9	39	27.14	5.32282e+06	7.70304e+06	4.14908e+06	3.20407e+06	3.37125e+06	3.29852e+06	3.92216e+06	6.89232e+06	9.93337e+06	7.29172e+06	7.88364e+06	8.46958e+06	High	High	High	High	High	High	High	High	High	High	High	High	1
FALSE	High	Master Protein	O60488-1	Long-chain-fatty-acid--CoA ligase 4 [OS=Homo sapiens]	69.267	12	53	9	79.1	12	ACSL4	1.398	0.48	0.38975	0.891614	38.95	79.1	120.9	23.81	14.29	5.58234e+06	7.51791e+06	5.34137e+06	4.56436e+06	4.5076e+06	4.00864e+06	6.2094e+06	7.80493e+06	8.60299e+06	5.84022e+06	7.54844e+06	7.53483e+06	High	High	High	High	High	Peak Found	High	High	High	High	High	High	1
FALSE	High	Master Protein	Q53FB6	Mitochondrial aldehyde dehydrogenase 2 variant [OS=Homo sapiens]	51.986	10	38	9	56.3	10	ALDH2	1.523	0.61	0.299517	0.865083	50.21	62	138	28.52	28.02	4.94004e+06	5.46351e+06	2.95711e+06	3.01404e+06	3.7943e+06	2.97758e+06	3.68839e+06	5.68323e+06	7.74228e+06	7.33373e+06	8.79556e+06	8.58028e+06	High	High	High	High	High	High	High	High	High	High	High	High	1
FALSE	High	Master Protein	P52565-1	rho GDP-dissociation inhibitor 1 [OS=Homo sapiens]	101.056	9	103	9	23.2	9	ARHGDIA	1.936	0.95	0.123197	0.753161	64.44	72.5	127.5	49.26	22.07	1.99648e+07	2.94248e+07	1.64313e+07	1.63621e+07	9.61562e+06	6.52646e+06	1.67728e+07	2.61975e+07	3.14766e+07	2.64289e+07	3.31044e+07	3.21836e+07	High	High	High	High	High	High	High	High	High	High	High	High	1	Met-loss+Acetyl [N-Term]
FALSE	High	Master Protein	P40121	Macrophage-capping protein [OS=Homo sapiens]	59.304	9	36	9	38.5	9	CAPG	0.826	-0.28	0.851482	0.979571	87.87	90	110	70.47	68.89	9.29175e+06	1.17255e+07	3.91564e+06	3.63509e+06	2.89325e+06	2.07711e+06	727408	1.08984e+06	4.46e+06	4.7617e+06	7.76912e+06	7.5307e+06	High	High	Peak Found	High	High	High	Peak Found	High	High	High	High	High	1
FALSE	High	Master Protein	O14936	peripheral plasma membrane protein CASK [OS=Homo sapiens]	44.187	9	38	9	105.1	9	CASK	0.831	-0.27	0.886812	0.981226	58.57	109.7	90.3	17.89	19.16	7.93302e+06	8.14278e+06	1.07263e+07	1.24797e+07	9.09902e+06	9.30788e+06	5.23785e+06	7.49618e+06	7.30677e+06	7.64051e+06	8.97726e+06	9.41181e+06	High	High	High	High	High	High	Peak Found	High	High	High	High	High	1
FALSE	High	Master Protein	P16152	Carbonyl reductase [NADPH] 1 [OS=Homo sapiens]	97.847	12	138	9	30.4	12	CBR1; SETD4	1.971	0.98	0.114908	0.740441	65.01	56.2	143.8	48.98	24.09	3.49284e+07	4.65331e+07	2.11479e+07	1.87806e+07	1.78859e+07	1.40794e+07	2.91947e+07	3.95791e+07	5.90342e+07	4.75412e+07	5.64825e+07	5.45797e+07	High	High	High	High	High	High	High	High	High	High	High	High	1	Met-loss+Acetyl [N-Term]
FALSE	High	Master Protein	P51911	Calponin-1 [OS=Homo sapiens]	74.593	9	56	9	33.2	9	CNN1	0.729	-0.46	0.707134	0.957758	39.08	114	86	16.05	15.58	1.3362e+07	1.53169e+07	1.68413e+07	1.33434e+07	1.98181e+07	1.79216e+07	1.14711e+07	1.24625e+07	1.25609e+07	1.17799e+07	7.91167e+06	1.24401e+07	High	High	High	High	High	High	High	High	High	High	High	High	1	Met-loss+Acetyl [N-Term]
FALSE	High	Master Protein	P07585	decorin [OS=Homo sapiens]	57.267	9	43	9	39.7	9	DCN	1.933	0.95	0.123959	0.753161	78.87	62.2	137.8	40.99	51.3	8.72138e+06	7.01005e+06	9.52727e+06	8.62023e+06	3.12111e+06	3.57496e+06	8.17287e+06	9.98494e+06	1.71096e+07	1.73353e+07	3.30898e+07	2.66255e+07	High	High	High	High	High	High	High	High	High	High	High	High	1
FALSE	High	Master Protein	Q8IXB1-1	DnaJ homolog subfamily C member 10 [OS=Homo sapiens]	41.705	9	48	9	91	9	DNAJC10	0.743	-0.43	0.706324	0.957758	42.3	113.3	86.7	24.68	22.26	4.52999e+06	5.08905e+06	4.19915e+06	3.69947e+06	3.17656e+06	2.45794e+06	2.99822e+06	3.6469e+06	3.03928e+06	2.11722e+06	2.19215e+06	3.54936e+06	High	High	High	High	High	High	High	High	High	High	High	High	1
FALSE	High	Master Protein	O94905-1	Erlin-2 [OS=Homo sapiens]	122.242	12	122	9	37.8	12	ERLIN2	0.907	-0.14	0.956909	0.99129	50.29	102.9	97.1	28.86	14.42	4.6785e+07	5.40247e+07	5.0539e+07	5.05629e+07	2.87763e+07	2.54677e+07	4.58732e+07	4.59027e+07	4.35424e+07	3.72574e+07	5.32094e+07	5.60216e+07	High	High	High	High	High	High	High	High	High	High	High	High	1
FALSE	High	Master Protein	Q9NZB2-1	Constitutive coactivator of PPAR-gamma-like protein 1 [OS=Homo sapiens]	59.697	9	29	9	121.8	9	FAM120A	0.686	-0.54	0.641138	0.937842	43.1	117.6	82.4	16.87	26.92	8.65347e+06	8.80361e+06	9.97214e+06	1.08954e+07	7.49456e+06	6.92567e+06	2.98073e+06	6.5517e+06	6.56543e+06	5.00998e+06	5.70796e+06	7.22494e+06	High	High	High	High	High	High	High	High	Peak Found	Peak Found	Peak Found	High	1
FALSE	High	Master Protein	Q9BZQ8	Protein Niban [OS=Homo sapiens]	59.531	9	34	9	103.1	9	FAM129A	0.889	-0.17	0.982227	0.996232	101.87	106.7	93.3	58.64	25.53	4.26047e+06	7.23071e+06	4.84764e+06	5.14566e+06	1.4172e+06	1.11311e+06	2.25773e+06	3.25744e+06	4.9652e+06	3.65519e+06	4.45768e+06	4.32236e+06	High	High	High	High	High	Peak Found	High	High	High	High	High	High	1
FALSE	High	Master Protein	Q96TA1	Niban-like protein 1 [OS=Homo sapiens]	59.557	9	56	9	84.1	9	FAM129B	1.273	0.35	0.512651	0.925274	53.67	96.1	103.9	21.56	6.45	9.75667e+06	1.12704e+07	7.66924e+06	7.64753e+06	6.99129e+06	6.66524e+06	8.18848e+06	9.01177e+06	8.22735e+06	8.34736e+06	7.40359e+06	8.62207e+06	High	High	High	High	High	High	High	High	High	High	High	High	1
FALSE	High	Master Protein	B7Z9B8	cDNA FLJ56912, highly similar to Fibulin-2 [OS=Homo sapiens]	99.684	9	55	9	129.3	9	FBLN2	1.158	0.21	0.596514	0.932934	105.45	111.2	88.8	24.57	96.17	9.01811e+06	9.92855e+06	4.63368e+06	6.73919e+06	8.98604e+06	8.93758e+06	1.68161e+06	2.27581e+06	7.53337e+06	6.79797e+06	2.27406e+07	2.76064e+07	High	High	High	High	High	High	Peak Found	Peak Found	High	High	High	High	1
FALSE	High	Master Protein	Q16658	Fascin [OS=Homo sapiens]	87.259	9	102	9	54.5	9	FSCN1	1.53	0.61	0.280786	0.851064	62.54	70.7	129.3	52.29	17.62	3.1222e+07	3.98475e+07	2.00598e+07	1.79348e+07	1.13727e+07	1.10517e+07	2.5237e+07	3.54176e+07	4.17079e+07	2.92782e+07	3.83365e+07	3.39469e+07	High	High	High	High	High	High	High	High	High	High	High	High	1
FALSE	High	Master Protein	Q96QD9-1	UAP56-interacting factor [OS=Homo sapiens]	37.627	9	39	9	35.8	9	FYTTD1	0.773	-0.37	0.780464	0.963009	55.28	104.5	95.5	14.56	14.6	1.03885e+07	9.12461e+06	1.09152e+07	1.07688e+07	1.33281e+07	9.13716e+06	9.95859e+06	9.39478e+06	1.11232e+07	1.26848e+07	9.14199e+06	8.72231e+06	High	High	High	High	High	High	Peak Found	High	High	High	High	High	1
FALSE	High	Master Protein	P00367	Glutamate dehydrogenase 1, mitochondrial [OS=Homo sapiens]	72.163	9	37	9	61.4	9	GLUD1	0.725	-0.46	0.721791	0.957758	49.69	117.9	82.1	32.08	26.3	6.22911e+06	9.21566e+06	8.71992e+06	8.17937e+06	6.21493e+06	3.19753e+06	3.70437e+06	4.99698e+06	4.64089e+06	4.93462e+06	5.855e+06	7.80843e+06	High	High	High	High	High	High	Peak Found	High	High	High	High	High	1
FALSE	High	Master Protein	P04899-1	guanine nucleotide-binding protein G(i) subunit alpha-2 [OS=Homo sapiens]	209.886	17	269	9	40.4	17	GNAI2	1.032	0.05	0.759011	0.957847	61.01	93.6	106.4	33.92	39.1	1.50818e+08	1.92645e+08	2.54819e+08	3.08289e+08	1.62893e+08	1.32762e+08	1.05931e+08	1.97689e+08	3.60933e+08	2.1509e+08	1.87043e+08	2.04719e+08	High	High	High	High	High	High	High	High	High	High	High	High	1
FALSE	High	Master Protein	Q9P0M6	Core histone macro-H2A.2 [OS=Homo sapiens]	136.694	11	144	9	40	11	H2AFY2	0.988	-0.02	0.824489	0.974964	60.13	93.1	106.9	14.9	45.57	2.0034e+07	2.02339e+07	1.61184e+07	1.58352e+07	1.46879e+07	2.07197e+07	2.65426e+07	1.93996e+07	2.19074e+07	3.05622e+07	9.43019e+06	8.84707e+06	High	High	High	High	High	High	High	High	High	High	High	High	1
FALSE	High	Master Protein	O75874	Isocitrate dehydrogenase [NADP] cytoplasmic [OS=Homo sapiens]	66.939	11	59	9	46.6	11	IDH1	1.28	0.36	0.478558	0.911946	66.81	84.4	115.6	64.18	25.4	8.46167e+06	1.15622e+07	5.77972e+06	5.52547e+06	2.54325e+06	1.33154e+06	4.84214e+06	6.74806e+06	8.88797e+06	6.72532e+06	9.49024e+06	9.89789e+06	High	High	High	High	High	High	High	High	High	High	High	High	1
FALSE	High	Master Protein	Q53GL5	Isocitrate dehydrogenase 2 (NADP+), mitochondrial variant [OS=Homo sapiens]	53.355	11	60	9	50.9	11	IDH2	1.695	0.76	0.22558	0.828555	51.06	56.5	143.5	39.91	26.07	2.95038e+06	6.55609e+06	5.48763e+06	5.29536e+06	2.67112e+06	2.68957e+06	5.71326e+06	7.22074e+06	1.07098e+07	1.02575e+07	9.82664e+06	1.23542e+07	High	High	High	High	High	High	High	High	High	High	High	High	1
FALSE	High	Master Protein	Q27J81	Inverted formin-2 [OS=Homo sapiens]	60.084	9	49	9	135.5	9	INF2	1.262	0.34	0.502843	0.91978	56.81	79.4	120.6	57.21	38.58	6.00551e+06	6.21354e+06	4.70018e+06	4.44673e+06	1.58797e+06	800990	3.23502e+06	3.4041e+06	8.5199e+06	6.77881e+06	8.72933e+06	7.12572e+06	High	High	High	High	Peak Found	Peak Found	High	High	High	High	High	High	1
FALSE	High	Master Protein	Q15397	Pumilio homolog 3 [OS=Homo sapiens]	49.907	11	46	9	73.5	11	KIAA0020; PUM3	0.767	-0.38	0.739529	0.957758	53.01	108.6	91.4	26.55	48.87	5.51528e+06	5.49041e+06	3.95168e+06	4.52236e+06	2.68855e+06	3.42934e+06	4.95434e+06	4.1081e+06	3.3439e+06	3.79221e+06	1.11717e+06	1.4416e+06	High	High	High	High	Peak Found	High	High	High	High	High	High	High	1
FALSE	High	Master Protein	Q8NC56-1	LEM domain-containing protein 2 [OS=Homo sapiens]	59.362	9	52	9	56.9	9	LEMD2	0.733	-0.45	0.707796	0.957758	34.32	119.1	80.9	6.53	17.69	1.02938e+07	9.46402e+06	9.4795e+06	1.11655e+07	1.03065e+07	1.0676e+07	9.73282e+06	8.41966e+06	7.15241e+06	6.83511e+06	6.65778e+06	6.19838e+06	High	High	High	High	High	High	High	High	High	High	High	High	1	Met-loss+Acetyl [N-Term]
FALSE	High	Master Protein	B3KX20	cDNA FLJ44510 fis, clone UTERU3001652, highly similar to Leiomodin-1 [OS=Homo sapiens]	34.483	9	49	9	55	9	LMOD1	0.733	-0.45	0.715117	0.957758	36.41	120.1	79.9	17.16	14.26	1.42175e+07	1.68917e+07	1.47372e+07	1.61842e+07	1.2301e+07	1.04148e+07	8.24019e+06	1.12093e+07	1.17218e+07	8.7875e+06	9.02954e+06	1.02745e+07	High	High	High	High	High	High	High	High	High	High	High	High	1
FALSE	High	Master Protein	K4RH61	matrix metalloproteinase 14 (membrane-inserted) [OS=Homo sapiens]	49.359	9	57	9	65.9	9	MMP14	0.962	-0.06	0.884587	0.981056	69.75	94.3	105.7	62.93	22.67	1.55457e+07	1.86682e+07	9.75817e+06	8.85345e+06	3.84271e+06	2.92028e+06	6.35974e+06	9.48594e+06	1.14627e+07	9.4022e+06	1.25944e+07	1.21338e+07	High	High	High	High	High	Peak Found	High	High	High	High	High	High	1
FALSE	High	Master Protein	Q9UBG0	C-type mannose receptor 2 [OS=Homo sapiens]	65.392	9	62	9	166.6	9	MRC2	0.503	-0.99	0.287845	0.858308	49.99	137.6	62.4	41.2	22.49	1.12143e+07	1.51953e+07	1.01678e+07	1.01862e+07	6.83222e+06	3.67597e+06	3.38935e+06	4.82475e+06	6.25792e+06	4.07138e+06	4.4227e+06	5.81609e+06	High	High	High	High	High	High	High	High	High	High	High	High	1
FALSE	High	Master Protein	A0A0A0MQW0	Myelin expression factor 2 [OS=Homo sapiens]	38.945	11	36	9	61.9	11	MYEF2	0.648	-0.62	0.549569	0.932934	54.98	121.4	78.6	28.94	30.11	4.81053e+06	4.73511e+06	7.59061e+06	6.96291e+06	7.5729e+06	3.62701e+06	4.29581e+06	5.42119e+06	2.61891e+06	2.38782e+06	3.73147e+06	3.75597e+06	High	High	High	High	High	High	High	High	High	Peak Found	High	High	1	Met-loss+Acetyl [N-Term]
FALSE	High	Master Protein	Q9UJ70	N-acetyl-D-glucosamine kinase [OS=Homo sapiens]	50.098	9	28	9	37.4	9	NAGK	1.328	0.41	0.503092	0.920031	57.62	72.4	127.6	36.21	34.95	3.28041e+06	4.38056e+06	2.53318e+06	2.17325e+06	2.09938e+06	1.72644e+06	2.11823e+06	3.20408e+06	3.76955e+06	6.30144e+06	4.5268e+06	4.82232e+06	High	High	High	High	High	Peak Found	Peak Found	High	High	High	High	High	1	Met-loss+Acetyl [N-Term]
FALSE	High	Master Protein	O43776	Asparagine--tRNA ligase, cytoplasmic [OS=Homo sapiens]	39.514	9	52	9	62.9	9	NARS	1.217	0.28	0.54781	0.932934	60.19	81	119	34.62	26.21	6.26931e+06	8.40679e+06	4.90847e+06	4.42029e+06	4.27247e+06	3.29279e+06	4.11773e+06	6.51308e+06	7.46265e+06	4.89042e+06	7.20256e+06	8.67244e+06	High	High	High	High	High	High	High	High	High	High	High	High	1
FALSE	High	Master Protein	B7Z792	cDNA FLJ53932, highly similar to NADH-ubiquinone oxidoreductase 49 kDa subunit, mitochondrial [OS=Homo sapiens]	70.136	9	32	9	46.4	9	NDUFS2	0.428	-1.22	0.194409	0.795043	76.44	166.4	33.6	49.59	60.91	1.14933e+07	1.3907e+07	1.10002e+07	1.06923e+07	5.05375e+06	2.09106e+06	4.29316e+06	5.0896e+06	1.57458e+06	1.0391e+06	1.43407e+06	3.04144e+06	High	High	High	High	High	High	High	High	Peak Found	Peak Found	Peak Found	High	1
FALSE	High	Master Protein	B4E206	cDNA FLJ55441, highly similar to Nuclear pore complex protein Nup133 [OS=Homo sapiens]	52.109	9	25	9	127.3	9	NUP133	0.705	-0.5	0.659513	0.942897	66.91	106.8	93.2	15.23	20.34	1.41074e+07	1.23354e+07	1.47859e+07	1.51311e+07	1.00902e+07	1.16629e+07	1.05382e+07	1.0615e+07	1.69641e+07	1.15154e+07	1.43728e+07	1.15045e+07	High	High	High	High	High	High	High	High	Peak Found	Peak Found	Peak Found	High	1
FALSE	High	Master Protein	P22061	protein-L-isoaspartate(D-aspartate) O-methyltransferase [OS=Homo sapiens]	105.677	9	77	9	24.6	9	PCMT1	0.812	-0.3	0.869434	0.979571	46.29	100.4	99.6	20.83	22.69	1.74262e+07	2.34862e+07	1.7333e+07	1.40381e+07	2.40012e+07	1.73311e+07	1.64351e+07	1.19952e+07	1.35317e+07	2.21989e+07	2.00338e+07	1.81128e+07	High	High	High	High	High	High	High	High	High	High	High	High	1
FALSE	High	Master Protein	O00151	PDZ and LIM domain protein 1 [OS=Homo sapiens]	124.989	9	108	9	36	9	PDLIM1	1.182	0.24	0.566416	0.932934	45.42	87.1	112.9	30.26	20.38	2.09089e+07	1.98859e+07	1.04625e+07	1.2421e+07	1.3565e+07	1.14895e+07	2.43275e+07	1.96079e+07	1.76155e+07	1.44651e+07	1.52484e+07	1.6075e+07	High	High	High	High	High	High	High	High	High	High	High	High	1	Met-loss+Acetyl [N-Term]
FALSE	High	Master Protein	A8K5U9	cDNA FLJ75056, highly similar to Homo sapiens phosphatidylinositol binding clathrin assembly protein (PICALM), mRNA [OS=Homo sapiens]	68.792	9	50	9	70.7	9	PICALM	0.316	-1.66	0.0611041	0.566829	63.94	153	47	50.51	54.09	1.42131e+07	1.86996e+07	1.01386e+07	1.03676e+07	5.88211e+06	4.15564e+06	3.92347e+06	5.68757e+06	1.58749e+06	1.11577e+06	2.64619e+06	3.74991e+06	High	High	High	High	High	High	High	High	High	Peak Found	Peak Found	High	1	Met-loss+Acetyl [N-Term]
FALSE	High	Master Protein	O60664-1	Perilipin-3 [OS=Homo sapiens]	60.428	9	37	9	47	9	PLIN3	0.763	-0.39	0.78997	0.964201	59.45	103.3	96.7	61.71	24.56	1.47297e+07	1.18484e+07	6.38127e+06	5.60775e+06	4.05395e+06	2.85843e+06	3.92497e+06	5.37382e+06	8.28299e+06	5.48756e+06	6.50411e+06	5.70532e+06	High	High	High	High	High	High	High	High	High	High	High	High	1
FALSE	High	Master Protein	Q53GY0	Plastin 3 variant [OS=Homo sapiens]	77.258	9	79	9	70.7	9	PLS3	0.891	-0.17	0.984807	0.997226	38.27	103.8	96.2	33.39	7.63	1.46965e+07	1.89651e+07	1.53206e+07	1.47162e+07	1.104e+07	5.85346e+06	1.17468e+07	1.46053e+07	1.42578e+07	1.3233e+07	1.32345e+07	1.40628e+07	High	High	High	High	High	High	High	High	High	High	High	High	1
FALSE	High	Master Protein	Q8IY17-1	Neuropathy target esterase [OS=Homo sapiens]	37.721	9	25	9	149.9	9	PNPLA6	2.064	1.05	0.141724	0.756302	53.58	55.8	144.2	33.16	36.38	2.48844e+06	2.96641e+06	1.97729e+06	1.79858e+06	1.12934e+06	1.55493e+06	2.64404e+06	3.50623e+06	7.39899e+06	4.10706e+06	5.78907e+06	6.02639e+06	High	High	Peak Found	Peak Found	Peak Found	Peak Found	High	High	High	High	High	High	1
FALSE	High	Master Protein	P10644	cAMP-dependent protein kinase type I-alpha regulatory subunit [OS=Homo sapiens]	54.851	9	49	9	43	9	PRKAR1A	1.614	0.69	0.262223	0.846284	57.61	79.3	120.7	49.58	22.98	5.60651e+06	7.12877e+06	4.87764e+06	5.13515e+06	2.03882e+06	1.50862e+06	6.41296e+06	7.95441e+06	7.29886e+06	5.87588e+06	9.61282e+06	1.05688e+07	High	High	High	High	High	Peak Found	High	High	High	High	High	High	1
FALSE	High	Master Protein	Q9Y617-1	phosphoserine aminotransferase [OS=Homo sapiens]	32.233	9	32	9	40.4	9	PSAT1	1.271	0.35	0.514549	0.926027	61.18	91.9	108.1	54.06	26.9	6.10895e+06	9.83676e+06	8.48517e+06	8.35435e+06	2.48353e+06	1.8422e+06	5.31593e+06	7.43775e+06	9.07717e+06	7.76827e+06	1.18569e+07	1.04542e+07	High	High	High	High	Peak Found	Peak Found	High	High	High	High	High	High	1
FALSE	High	Master Protein	P43686	26S proteasome regulatory subunit 6B [OS=Homo sapiens]	38.549	9	40	9	47.3	9	PSMC4	1.188	0.25	0.571775	0.932934	44.1	79.5	120.5	33.08	12.3	1.11819e+07	1.31943e+07	8.77036e+06	8.29855e+06	6.16902e+06	5.51939e+06	1.05371e+07	1.21879e+07	1.2823e+07	1.30288e+07	1.43861e+07	1.5027e+07	High	High	High	High	High	High	High	High	High	High	High	High	1	Acetyl [N-Term]
FALSE	High	Master Protein	Q13200	26S proteasome non-ATPase regulatory subunit 2 [OS=Homo sapiens]	67.515	9	49	9	100.1	9	PSMD2	1.14	0.19	0.616162	0.937002	47.79	82.9	117.1	37.43	18.41	1.35338e+07	1.59102e+07	1.12517e+07	9.13659e+06	6.27929e+06	6.34709e+06	9.96199e+06	1.47231e+07	1.39231e+07	1.34797e+07	1.78172e+07	1.58566e+07	High	High	High	High	High	High	High	High	High	High	High	High	1
FALSE	High	Master Protein	P51665	26S proteasome non-ATPase regulatory subunit 7 [OS=Homo sapiens]	64.308	9	45	9	37	9	PSMD7	1.092	0.13	0.675824	0.951769	52.37	89.6	110.4	39.37	21.86	9.98019e+06	1.06419e+07	6.45174e+06	5.24847e+06	4.68348e+06	4.50066e+06	5.83508e+06	8.78046e+06	6.54566e+06	5.36004e+06	7.84334e+06	9.21057e+06	High	High	High	High	High	High	High	High	High	High	High	High	1
FALSE	High	Master Protein	P62906	60S ribosomal protein L10A [OS=Homo sapiens]	81.813	9	116	9	24.8	9	RPL10A	0.853	-0.23	0.945929	0.990338	45.22	109.9	90.1	32.76	11.47	6.16871e+07	7.13752e+07	5.65894e+07	4.98654e+07	3.29119e+07	2.9297e+07	3.65548e+07	4.93121e+07	4.32895e+07	3.69126e+07	4.40972e+07	4.38976e+07	High	High	High	High	High	High	High	High	High	High	High	High	1
FALSE	High	Master Protein	P84098	60S ribosomal protein L19 [OS=Homo sapiens]	59.499	9	86	9	23.5	9	RPL19	0.764	-0.39	0.777456	0.963009	46.07	109.7	90.3	24.91	42.91	2.66432e+07	2.95662e+07	2.02629e+07	1.84582e+07	1.84151e+07	1.58395e+07	2.41366e+07	2.97793e+07	7.83675e+06	1.51662e+07	1.47136e+07	1.67043e+07	High	High	High	High	High	High	High	High	High	High	High	High	1
FALSE	High	Master Protein	P32969	60S ribosomal protein L9 [OS=Homo sapiens]	109.292	9	103	9	21.9	9	RPL9	0.815	-0.3	0.874648	0.979924	49.24	112	88	19.95	31.92	2.87668e+07	3.7183e+07	2.84921e+07	2.43888e+07	2.47129e+07	2.14483e+07	2.16515e+07	3.50062e+07	2.0086e+07	1.40624e+07	1.87588e+07	2.58838e+07	High	High	High	High	High	High	High	High	High	High	High	High	1
FALSE	High	Master Protein	Q8TC62	septin 7 [OS=Homo sapiens]	87.779	9	54	9	48.6	9	SEPT7	0.663	-0.59	0.570699	0.932934	41.07	111.4	88.6	23.81	21.09	1.26134e+07	1.64563e+07	1.11116e+07	1.04026e+07	1.14558e+07	8.07362e+06	5.73021e+06	9.32507e+06	9.13141e+06	6.55717e+06	8.8097e+06	1.02115e+07	High	High	High	High	High	High	High	High	High	High	High	High	1
FALSE	High	Master Protein	B7ZB41	cDNA, FLJ79405, highly similar to Homo sapiens solute carrier family 25, member 24, transcript variant 1, mRNA [OS=Homo sapiens]	48.789	9	52	9	53.3	9	SLC25A24	0.431	-1.21	0.19921	0.806218	53.72	135.4	64.6	37.88	29.19	1.60032e+07	1.58948e+07	9.3887e+06	8.57751e+06	9.4437e+06	5.98309e+06	6.27102e+06	6.59554e+06	4.18403e+06	3.71665e+06	3.12213e+06	4.82415e+06	High	High	High	High	High	High	High	High	High	High	High	High	1
FALSE	High	Master Protein	Q8TAQ2	SWI/SNF complex subunit SMARCC2 [OS=Homo sapiens]	68.942	13	49	9	132.8	13	SMARCC2	0.462	-1.11	0.239371	0.83086	56.78	140.2	59.8	12.9	32.5	8.13267e+06	7.40007e+06	1.00407e+07	1.01945e+07	8.52387e+06	8.16017e+06	6.40352e+06	5.40057e+06	3.36438e+06	3.76914e+06	3.01982e+06	3.30861e+06	High	High	High	High	High	High	High	High	High	High	Peak Found	High	1
FALSE	High	Master Protein	Q6I9S2	Snw1 protein [OS=Homo sapiens]	71.297	9	82	9	61.4	9	SNW1	0.639	-0.65	0.526671	0.928572	42.24	124.4	75.6	19.97	15.14	1.15006e+07	1.01471e+07	1.21986e+07	1.14518e+07	7.90454e+06	7.3935e+06	7.36035e+06	8.18746e+06	6.18171e+06	6.95701e+06	5.65658e+06	5.6822e+06	High	High	High	High	High	High	High	High	High	High	High	High	1	Met-loss+Acetyl [N-Term]
FALSE	High	Master Protein	J3KTL2	Serine/arginine-rich-splicing factor 1 [OS=Homo sapiens]	74.065	10	87	9	28.3	10	SRSF1	0.272	-1.88	0.0207377	0.282621	85.66	170.1	29.9	37.98	72.74	5.07883e+07	4.03773e+07	4.93459e+07	5.42851e+07	2.31741e+07	1.91115e+07	2.70088e+07	2.61232e+07	6.46984e+06	6.93199e+06	8.85733e+06	6.96261e+06	High	High	High	High	High	High	High	High	Peak Found	High	High	High	1
FALSE	High	Master Protein	Q13242	serine/arginine-rich splicing factor 9 [OS=Homo sapiens]	54.766	10	71	9	25.5	10	SRSF9	0.635	-0.66	0.517549	0.926407	41.1	128.9	71.1	24.28	28.39	1.86837e+07	1.53399e+07	1.92554e+07	2.10284e+07	1.23668e+07	1.12651e+07	1.48701e+07	1.32562e+07	7.10857e+06	8.73929e+06	9.28386e+06	9.4089e+06	High	High	High	High	High	High	High	High	High	High	High	High	1	Met-loss+Acetyl [N-Term]
FALSE	High	Master Protein	A0A024R7K0	Splicing factor, arginine/serine-rich 14, isoform CRA_a [OS=Homo sapiens]	39.954	9	16	9	120.2	9	SUGP2	0.494	-1.02	0.255578	0.845288	35.95	143.8	56.2	27.34	26.65	4.27722e+06	2.91592e+06	5.35989e+06	5.47555e+06	3.77722e+06	2.94147e+06	1.96319e+06	2.19617e+06	1.50281e+06	1.63875e+06	955761	1.45817e+06	High	High	High	High	High	Peak Found	Peak Found	Peak Found	Peak Found	Peak Found	Peak Found	Peak Found	1
FALSE	High	Master Protein	O95425-3	Isoform SV3 of Supervillin [OS=Homo sapiens]	510.968	59	418	9	244.5	59	SVIL	0.872	-0.2	0.980416	0.996232	56.75	106	94	15.79	20.14	1.45363e+08	1.67058e+08	1.89197e+08	2.18009e+08	1.50462e+08	1.62774e+08	1.14947e+08	1.0749e+08	1.85976e+08	1.58697e+08	1.46346e+08	1.46301e+08	High	High	High	High	High	High	High	Peak Found	High	High	High	High	1
FALSE	High	Master Protein	Q9NXF1	Testis-expressed protein 10 [OS=Homo sapiens]	55.442	9	25	9	105.6	9	TEX10	0.382	-1.39	0.103189	0.720404	58.42	155.1	44.9	42.53	11.6	6.48631e+06	8.50304e+06	5.99389e+06	6.58857e+06	2.83126e+06	2.54466e+06	1.67867e+06	1.72754e+06	1.88168e+06	2.0296e+06	1.47078e+06	1.97019e+06	High	High	High	High	High	Peak Found	High	High	Peak Found	Peak Found	Peak Found	High	1
FALSE	High	Master Protein	G5E972	Lamina-associated polypeptide 2, isoforms beta/gamma [OS=Homo sapiens]	65.922	9	36	9	46.3	9	TMPO	0.321	-1.64	0.0641106	0.586633	73.15	174.7	25.3	21.21	87.3	8.51853e+06	9.61526e+06	9.81665e+06	8.24357e+06	6.01593e+06	5.92545e+06	4.14958e+06	4.99685e+06	463559	999499	1.30724e+06	1.12988e+06	High	High	High	High	High	High	High	High	Peak Found	Peak Found	Peak Found	Peak Found	1
FALSE	High	Master Protein	Q59GA1	Splicing factor, arginine/serine-rich 10 (Transformer 2 homolog, Drosophila) variant [OS=Homo sapiens]	85.151	10	117	9	32.3	10	TRA2B	0.432	-1.21	0.161396	0.771899	73.76	151.1	48.9	29.28	57.25	5.1744e+07	4.65251e+07	5.99611e+07	6.13888e+07	2.88062e+07	3.24723e+07	3.43236e+07	4.07068e+07	1.15582e+07	1.23807e+07	1.50305e+07	1.67937e+07	High	High	High	High	High	High	High	High	High	High	High	High	1
FALSE	High	Master Protein	P09936	Ubiquitin carboxyl-terminal hydrolase isozyme L1 [OS=Homo sapiens]	105.337	9	112	9	24.8	9	UCHL1	2.229	1.16	0.069182	0.609169	73.84	48.9	151.1	55.6	35.91	4.17832e+07	4.51665e+07	2.03203e+07	2.2559e+07	1.27728e+07	1.21228e+07	3.18401e+07	3.5496e+07	7.22071e+07	8.56475e+07	6.35486e+07	6.88122e+07	High	High	High	High	High	High	High	High	High	High	High	High	1
FALSE	High	Master Protein	Q9P0L0	vesicle-associated membrane protein-associated protein A [OS=Homo sapiens]	81.959	10	85	9	27.9	10	VAPA	0.656	-0.61	0.552661	0.932934	59.81	118.1	81.9	48.17	23.37	1.96884e+07	2.40169e+07	1.42069e+07	1.23473e+07	7.48412e+06	6.76915e+06	1.17969e+07	1.05372e+07	6.14262e+06	7.13358e+06	8.87405e+06	9.495e+06	High	High	High	High	High	High	High	High	High	High	High	High	1	Met-loss+Acetyl [N-Term]
FALSE	High	Master Protein	P23381	Tryptophan--tRNA ligase, cytoplasmic [OS=Homo sapiens]	62.324	9	63	9	53.1	9	WARS	0.787	-0.34	0.843471	0.979571	55.3	108	92	41.23	20.32	9.68524e+06	1.42703e+07	8.20312e+06	8.11536e+06	6.29407e+06	3.96831e+06	4.74869e+06	6.23746e+06	8.17572e+06	5.99781e+06	7.75882e+06	8.09516e+06	High	High	High	High	High	High	High	High	High	High	High	High	1
FALSE	High	Master Protein	P54577	Tyrosine--tRNA ligase, cytoplasmic [OS=Homo sapiens]	44.226	9	55	9	59.1	9	YARS	1.213	0.28	0.566693	0.932934	54.27	95.6	104.4	31.55	19.98	5.34471e+06	6.62385e+06	4.05795e+06	3.97509e+06	3.31842e+06	2.91287e+06	3.22603e+06	4.11389e+06	4.44306e+06	4.33358e+06	5.36318e+06	5.75393e+06	High	High	High	High	High	High	High	High	High	High	High	High	1
FALSE	High	Master Protein	P62258-1	14-3-3 protein epsilon [OS=Homo sapiens]	82.975	11	94	9	29.2	11	YWHAE	0.807	-0.31	0.859452	0.979571	36.97	109	91	29.43	13.75	3.16386e+07	3.35224e+07	2.84731e+07	2.99163e+07	2.06119e+07	1.33497e+07	1.8801e+07	2.43566e+07	2.61496e+07	2.43873e+07	2.83477e+07	2.20659e+07	High	High	High	High	High	High	High	High	High	High	High	High	1	Acetyl [N-Term]
FALSE	High	Master Protein	H0Y368	Dolichol-phosphate mannosyltransferase subunit 1 [OS=Homo sapiens]	49.785	8	43	8	33.3	8	DPM1	1.396	0.48	0.368763	0.886096	59.25	86.2	113.8	53.91	21.68	1.41146e+07	2.17811e+07	1.43214e+07	1.37555e+07	5.74183e+06	3.64858e+06	1.1681e+07	1.65676e+07	2.05348e+07	1.802e+07	1.87441e+07	2.33474e+07	High	High	High	High	High	High	High	High	High	High	High	High	1
FALSE	High	Master Protein	E7EU96	Casein kinase II subunit alpha [OS=Homo sapiens]	45.778	8	19	8	45.3	8	CSNK2A1	0.606	-0.72	0.44805	0.90278	50.33	126.7	73.3	26.03	33.21	4.60834e+06	5.56675e+06	3.67541e+06	4.50074e+06	3.36789e+06	2.58742e+06	1.86677e+06	2.43469e+06	2.6068e+06	1.2808e+06	2.27843e+06	3.60679e+06	High	High	High	High	High	Peak Found	High	Peak Found	High	High	High	High	1
FALSE	High	Master Protein	Q5U043	S-(hydroxymethyl)glutathione dehydrogenase [OS=Homo sapiens]	58.364	8	61	8	39.7	8	ADH5	2.007	1	0.107082	0.726097	74.67	49.8	150.2	70.86	31.2	1.52528e+07	2.43649e+07	6.51725e+06	7.01713e+06	5.16104e+06	6.15321e+06	1.01263e+07	1.53953e+07	2.3803e+07	1.78378e+07	2.60512e+07	2.33529e+07	High	High	High	High	High	High	High	High	High	High	High	High	1
FALSE	High	Master Protein	B2R780	cDNA, FLJ93320, highly similar to Homo sapiens angiopoietin-like 2 (ANGPTL2), mRNA [OS=Homo sapiens]	55.736	8	24	8	57	8	ANGPTL2	1.439	0.52	0.412549	0.90278	72.1	66.7	133.3	68	28.28	5.12711e+06	5.2762e+06	2.09709e+06	2.19712e+06	878288	1.31098e+06	4.99144e+06	5.8525e+06	3.44635e+06	2.42256e+06	4.3442e+06	4.23605e+06	High	High	High	High	Peak Found	High	High	High	High	Peak Found	High	High	1
FALSE	High	Master Protein	P02649	Apolipoprotein E [OS=Homo sapiens]	45.691	8	11	8	36.1	8	APOE	0.746	-0.42	0.727223	0.957758	64.2	125.6	74.4	62.9	57.81	6.82355e+06	7.86063e+06	2.58598e+06	2.97612e+06	1.90278e+06	2.35339e+06	3.08897e+06	4.12284e+06	1.80121e+06	821459	1.5001e+06	1.44368e+06	High	High	High	Peak Found	Peak Found	Peak Found	Peak Found	High	Peak Found	Peak Found	Peak Found	High	1
FALSE	High	Master Protein	P48444	Coatomer subunit delta [OS=Homo sapiens]	51.922	8	31	8	57.2	8	ARCN1	1.021	0.03	0.80595	0.967504	51.93	94.6	105.4	47.91	25.25	8.55685e+06	1.08557e+07	8.78601e+06	6.55421e+06	3.61869e+06	2.40157e+06	6.54153e+06	1.05429e+07	6.5988e+06	6.73798e+06	1.08686e+07	1.03185e+07	High	High	High	High	High	Peak Found	High	High	High	High	High	High	1
FALSE	High	Master Protein	Q96PE2	Rho guanine nucleotide exchange factor 17 [OS=Homo sapiens]	28.346	8	22	8	221.5	8	ARHGEF17	1.309	0.39	0.520617	0.927792	37.77	78	122	29.01	14.31	2.40102e+06	2.40955e+06	3.17124e+06	2.15548e+06	2.35456e+06	4.29295e+06	4.20592e+06	3.25151e+06	4.63377e+06	4.03407e+06	3.50343e+06	3.35e+06	Peak Found	Peak Found	High	High	High	High	High	Peak Found	High	High	High	High	1
FALSE	High	Master Protein	O15145	Actin-related protein 2/3 complex subunit 3 [OS=Homo sapiens]	56.625	8	62	8	20.5	8	ARPC3	1.056	0.08	0.725049	0.957758	46.81	94.7	105.3	12.87	17.37	1.33975e+07	1.26978e+07	1.25524e+07	1.42403e+07	1.01561e+07	1.06564e+07	1.03632e+07	1.16514e+07	1.66892e+07	1.43491e+07	1.37084e+07	1.56474e+07	High	High	High	High	High	High	High	High	High	High	High	High	1	Met-loss [N-Term]
FALSE	High	Master Protein	P59998	Actin-related protein 2/3 complex subunit 4 [OS=Homo sapiens]	47.12	8	57	8	19.7	8	ARPC4	0.916	-0.13	0.941611	0.990338	40.78	104.8	95.2	25.61	15.31	3.9687e+07	4.13118e+07	3.39194e+07	3.28524e+07	2.35185e+07	2.12475e+07	2.87828e+07	3.30824e+07	3.28699e+07	2.1034e+07	2.89756e+07	3.168e+07	High	High	High	High	High	High	High	High	High	High	High	High	1	Met-loss+Acetyl [N-Term]
FALSE	High	Master Protein	Q8TAS0	ATP synthase subunit gamma [OS=Homo sapiens]	63.524	8	51	8	32.2	8	ATP5C1	1.036	0.05	0.75338	0.957758	60.21	93.1	106.9	37.54	11.75	2.14774e+07	3.06313e+07	1.57102e+07	1.40506e+07	1.64153e+07	1.15452e+07	1.77805e+07	2.15245e+07	1.91201e+07	1.54673e+07	1.67098e+07	1.94513e+07	High	High	High	High	High	High	High	High	High	High	High	High	1
FALSE	High	Master Protein	Q9H3H0	vacuolar ATP synthase subunit D homolog [OS=Homo sapiens]	40.453	8	44	8	28.3	8	ATP6V1D	0.842	-0.25	0.919837	0.987514	62.15	125.7	74.3	56.99	20.24	6.20704e+06	8.35703e+06	6.44623e+06	5.60911e+06	1.74188e+06	1.27827e+06	2.8304e+06	4.02459e+06	3.15436e+06	2.61567e+06	3.85468e+06	4.34974e+06	High	High	High	High	High	High	High	High	High	High	High	High	1
FALSE	High	Master Protein	P36543	V-type proton ATPase subunit E 1 [OS=Homo sapiens]	59.249	8	59	8	26.1	8	ATP6V1E1	1.106	0.15	0.658561	0.942492	56.07	102	98	47.18	11.76	1.94128e+07	2.41869e+07	1.9499e+07	1.71702e+07	7.18621e+06	5.95278e+06	1.45694e+07	1.81139e+07	2.05286e+07	1.58905e+07	1.78604e+07	1.71972e+07	High	High	High	High	High	High	High	High	High	High	High	High	1
FALSE	High	Master Protein	B4DDQ2	biglycan [OS=Homo sapiens]	70.847	8	83	8	37.6	8	BGN	0.783	-0.35	0.800499	0.964738	54.33	108.2	91.8	19.77	30.25	6.9569e+06	8.14144e+06	9.53233e+06	1.11122e+07	1.19372e+07	1.10365e+07	8.8372e+06	1.15668e+07	5.97962e+06	4.75579e+06	9.76552e+06	8.56292e+06	High	High	High	High	High	High	High	High	High	High	High	High	1
FALSE	High	Master Protein	A0A024R580	Calpain 1, (Mu/I) large subunit, isoform CRA_a [OS=Homo sapiens]	35.742	8	33	8	81.8	8	CAPN1	1.083	0.11	0.688558	0.956814	58.68	92.8	107.2	35.45	17.12	2.75375e+07	3.82874e+07	3.0268e+07	2.50778e+07	1.48641e+07	1.56e+07	2.49617e+07	3.57968e+07	3.93276e+07	2.73338e+07	2.93814e+07	3.13869e+07	High	High	High	High	High	Peak Found	Peak Found	High	High	High	High	High	1
FALSE	High	Master Protein	A0A0C4DGG9	Chromodomain-helicase-DNA-binding protein 4 [OS=Homo sapiens]	46.136	8	26	8	220.3	8	CHD4	0.441	-1.18	0.186186	0.790068	42.46	137.4	62.6	24.78	47.32	3.11275e+06	3.44677e+06	5.17844e+06	5.15813e+06	3.63136e+06	3.09197e+06	3.33133e+06	2.96493e+06	1.22916e+06	1.6994e+06	1.12063e+06	1.52638e+06	High	High	High	High	High	High	High	High	Peak Found	Peak Found	Peak Found	Peak Found	1
FALSE	High	Master Protein	B4DWC4	chloride intracellular channel protein [OS=Homo sapiens]	76.911	8	81	8	27.8	8	CLIC4	1.186	0.25	0.562319	0.932934	55.94	96.4	103.6	28.83	21.96	3.01357e+07	2.84767e+07	1.95146e+07	2.04681e+07	1.73918e+07	1.43426e+07	1.64021e+07	1.98974e+07	2.26363e+07	2.03829e+07	2.64972e+07	3.02282e+07	High	High	High	High	High	High	High	High	High	High	High	High	1
FALSE	High	Master Protein	Q15417	Calponin-3 [OS=Homo sapiens]	69.026	8	61	8	36.4	8	CNN3	0.569	-0.81	0.388933	0.891614	61.05	121.9	78.1	26.6	23.51	1.6916e+07	1.72273e+07	2.21791e+07	1.78733e+07	1.42414e+07	9.15095e+06	1.11512e+07	1.17525e+07	9.32975e+06	1.31588e+07	6.10256e+06	1.0719e+07	High	High	High	High	High	High	High	High	High	High	High	High	1	Met-loss+Acetyl [N-Term]
FALSE	High	Master Protein	P09543-1	2',3'-cyclic-nucleotide 3'-phosphodiesterase [OS=Homo sapiens]	47.97	9	53	8	47.5	9	CNP	1.328	0.41	0.450711	0.903593	54.64	74.9	125.1	40.63	10.01	8.03765e+06	1.08837e+07	5.3377e+06	5.19578e+06	5.19901e+06	3.75101e+06	7.66692e+06	8.69238e+06	9.32405e+06	7.16855e+06	8.89005e+06	9.00712e+06	High	High	High	High	High	High	High	High	High	High	High	High	1
FALSE	High	Master Protein	P53618	Coatomer subunit beta [OS=Homo sapiens]	62.324	8	58	8	107.1	8	COPB1	1.083	0.12	0.723175	0.957758	41.88	98.1	101.9	27.69	21.89	4.39937e+06	5.11304e+06	4.57063e+06	4.22262e+06	2.98435e+06	2.2318e+06	3.66946e+06	4.70138e+06	4.26269e+06	3.2161e+06	5.0681e+06	5.92907e+06	High	High	High	High	High	High	High	High	High	High	High	High	1
FALSE	High	Master Protein	P13073	Cytochrome c oxidase subunit 4 isoform 1, mitochondrial [OS=Homo sapiens]	74.408	8	90	8	19.6	8	COX4I1	0.418	-1.26	0.142977	0.756302	81.07	156.2	43.8	49.5	76.46	6.26705e+07	6.0234e+07	4.65147e+07	4.34156e+07	1.6922e+07	1.63819e+07	3.44823e+07	3.3097e+07	5.48442e+06	5.34662e+06	1.01088e+07	1.56843e+07	High	High	High	High	High	High	High	High	High	High	High	High	1
FALSE	High	Master Protein	B3KX16	cDNA FLJ44469 fis, clone UTERU2026090, highly similar to Cartilage-associated protein [OS=Homo sapiens]	30.529	8	54	8	43.5	8	CRTAP	0.924	-0.11	0.947202	0.990338	40.03	109.6	90.4	27.93	19.7	8.54099e+06	9.1271e+06	9.69575e+06	1.00913e+07	6.18949e+06	4.40536e+06	7.23292e+06	9.47162e+06	6.72891e+06	5.51308e+06	7.32833e+06	9.11232e+06	High	High	High	High	High	High	High	High	High	High	High	High	1
FALSE	High	Master Protein	O75390	citrate synthase, mitochondrial [OS=Homo sapiens]	46.357	8	61	8	51.7	8	CS	1.521	0.6	0.285958	0.857518	38.83	79.4	120.6	22.12	17.8	1.09777e+07	1.34763e+07	1.03017e+07	9.56508e+06	1.67781e+07	1.44515e+07	13322998	1.34413e+07	2.06216e+07	1.88348e+07	1.84216e+07	1.85608e+07	High	High	High	High	High	High	High	High	High	High	High	High	1
FALSE	High	Master Protein	Q92499	ATP-dependent RNA helicase DDX1 [OS=Homo sapiens]	41.786	8	45	8	82.4	8	DDX1	0.619	-0.69	0.486983	0.914732	52.32	122.1	77.9	23.44	20.36	1.3381e+07	1.83034e+07	1.19559e+07	1.47256e+07	9.39545e+06	1.13688e+07	9.41774e+06	1.05289e+07	8.48597e+06	5.84196e+06	7.67219e+06	7.16883e+06	High	High	High	High	High	High	High	High	High	High	High	High	1
FALSE	High	Master Protein	Q96N67	Dedicator of cytokinesis protein 7 [OS=Homo sapiens]	37.697	8	38	8	242.4	8	DOCK7	1.191	0.25	0.621849	0.937002	34.43	91.9	108.1	13.04	17.87	3.55945e+06	3.98339e+06	3.73762e+06	2.70505e+06	3.21209e+06	3.34859e+06	4.26958e+06	3.09409e+06	4.81722e+06	4.75945e+06	3.86882e+06	3.33961e+06	High	High	High	High	High	High	High	High	High	High	High	High	1
FALSE	High	Master Protein	Q14156-1	protein EFR3 homolog A [OS=Homo sapiens]	36.418	8	29	8	92.9	8	EFR3A	1.169	0.23	0.61702	0.937002	57.15	78.5	121.5	47.76	41.2	1.85697e+06	3.94688e+06	5.39316e+06	6.404e+06	2.61957e+06	2.46122e+06	2.74822e+06	4.75208e+06	9.32311e+06	5.59325e+06	5.20778e+06	4.31611e+06	High	High	High	High	High	High	High	High	High	High	High	High	1
FALSE	High	Master Protein	B5BU01	eukaryotic translation initiation factor 2 beta [OS=Homo sapiens]	36.746	8	27	8	38.3	8	EIF2S2	1.012	0.02	0.843533	0.979571	48.08	82.4	117.6	31.64	17.16	4.86396e+06	5.31141e+06	3.616e+06	2.99353e+06	2.89868e+06	2.40184e+06	3.69651e+06	4.56992e+06	4.82825e+06	4.30932e+06	5.82626e+06	5.7314e+06	High	High	High	High	High	High	High	High	High	High	High	High	1
FALSE	High	Master Protein	A8K7F6	cDNA FLJ78244, highly similar to Homo sapiens eukaryotic translation initiation factor 4A, isoform 1 (EIF4A1), mRNA [OS=Homo sapiens]	201.022	19	201	8	46.1	19	EIF4A1	1.321	0.4	0.428833	0.90278	43.67	83.6	116.4	31.61	14.57	6.70012e+07	8.42255e+07	5.10865e+07	5.09091e+07	4.27334e+07	3.62393e+07	61033724	7.79701e+07	8.88482e+07	6.18707e+07	6.93818e+07	7.27959e+07	High	High	High	High	High	High	High	High	High	High	High	High	1
FALSE	High	Master Protein	E7EX73	eukaryotic translation initiation factor 4 gamma 1 [OS=Homo sapiens]	38.021	8	36	8	158.5	8	EIF4G1	1.168	0.22	0.630927	0.937002	48.9	83.8	116.2	72.78	16.41	1.29856e+07	7.03818e+06	3.21541e+06	3.38693e+06	3.15476e+06	3.07976e+06	3.88808e+06	4.31155e+06	5.80072e+06	4.86574e+06	4.23167e+06	5.62875e+06	High	High	High	High	High	High	High	High	High	High	High	High	1
FALSE	High	Master Protein	P07099	epoxide hydrolase 1 [OS=Homo sapiens]	46.099	8	44	8	52.9	8	EPHX1	1.165	0.22	0.614424	0.937002	71.2	83.6	116.4	40.94	47.84	4.86029e+06	8.86642e+06	5.03585e+06	4.32927e+06	3.74309e+06	3.05088e+06	1.86898e+06	3.06851e+06	6.92098e+06	5.88614e+06	7.04629e+06	9.10528e+06	High	High	High	High	High	High	Peak Found	High	High	High	High	High	1
FALSE	High	Master Protein	Q8IWE2	Protein Noxp20 [OS=Homo sapiens]	61.85	8	35	8	60.7	8	FAM114A1	1.687	0.75	0.20897	0.812702	58.87	70.2	129.8	51.32	29.93	6.34203e+06	8.39974e+06	4.99997e+06	6.03978e+06	2.34599e+06	1.68022e+06	5.64964e+06	7.29371e+06	1.36188e+07	1.07796e+07	1.17186e+07	9.57023e+06	High	High	High	High	High	Peak Found	High	High	High	High	High	High	1
FALSE	High	Master Protein	A0A0A0MT64	NADPH:adrenodoxin oxidoreductase, mitochondrial [OS=Homo sapiens]	36.484	8	33	8	58.2	8	FDXR	1.246	0.32	0.526026	0.927792	64.97	81.8	118.2	38.32	23.94	4.01952e+06	5.59008e+06	2.49637e+06	2.29741e+06	4.81456e+06	6.30801e+06	5.9095e+06	3.77682e+06	6.82817e+06	4.70135e+06	7.3749e+06	6.93205e+06	High	High	Peak Found	Peak Found	High	High	High	High	High	High	High	High	1
FALSE	High	Master Protein	A8K6S3	cDNA FLJ77570, highly similar to Homo sapiens pleckstrin homology domain containing, family C (with FERM domain) member 1 (PLEKHC1), mRNA [OS=Homo sapiens]	44.418	8	23	8	77.8	8	FERMT2	1.283	0.36	0.540825	0.932934	66.22	85.1	114.9	29.85	14.23	3.50736e+06	4.42466e+06	3.80377e+06	2.53387e+06	2.13633e+06	2.28689e+06	3.61866e+06	4.15038e+06	3.90091e+06	3.49059e+06	4.94838e+06	4.71419e+06	High	High	High	High	High	High	Peak Found	High	High	High	High	High	1
FALSE	High	Master Protein	Q53GD2	fibrinogen-like 2 variant [OS=Homo sapiens]	70.866	8	54	8	50.2	8	FGL2	0.953	-0.07	0.873582	0.979924	94.52	112.7	87.3	39.52	94.38	5.11355e+06	5.66949e+06	4.80146e+06	4.79011e+06	1.07492e+07	9.69739e+06	4.08758e+06	3.44993e+06	2.16032e+07	2.21049e+07	3.6207e+06	4.25967e+06	High	High	High	High	High	High	High	High	High	High	High	High	1
FALSE	High	Master Protein	Q96AY3	Peptidyl-prolyl cis-trans isomerase FKBP10 [OS=Homo sapiens]	38.821	8	57	8	64.2	8	FKBP10	1.556	0.64	0.290659	0.858308	43.92	79.8	120.2	23.94	25.32	6.92708e+06	7.7916e+06	6.65087e+06	6.06021e+06	4.69525e+06	3.9581e+06	8.43372e+06	1.11382e+07	8.78398e+06	8.43152e+06	1.52826e+07	1.03993e+07	High	High	High	High	High	High	High	High	High	High	High	High	1
FALSE	High	Master Protein	B4DKU3	cDNA FLJ53449, highly similar to rRNA methyltransferase 3 [OS=Homo sapiens]	42.077	8	46	8	82.5	8	FTSJ3	0.796	-0.33	0.81606	0.97142	46.57	106.1	93.9	7.39	25.58	5.27227e+06	5.1636e+06	4.60414e+06	4.56715e+06	4.42075e+06	4.61238e+06	5.34723e+06	5.49519e+06	3.95421e+06	4.2116e+06	2.82788e+06	3.30189e+06	High	High	High	High	High	High	High	High	High	High	High	High	1
FALSE	High	Master Protein	Q6FI03	G3BP protein [OS=Homo sapiens]	72.944	9	72	8	52.1	9	G3BP1	0.597	-0.74	0.454628	0.904443	34.27	128.8	71.2	14.83	18.94	1.70494e+07	1.88113e+07	1.35076e+07	1.40442e+07	1.49244e+07	1.30167e+07	8.77144e+06	1.0183e+07	9.38216e+06	7.3028e+06	7.04409e+06	6.17181e+06	High	High	High	High	High	High	High	High	High	High	High	High	1	Met-loss [N-Term]; Acetyl [N-Term]
FALSE	High	Master Protein	Q3B7A7	trifunctional purine biosynthetic protein adenosine-3 [OS=Homo sapiens]	35.679	8	39	8	107.7	8	GART	1.157	0.21	0.684071	0.956378	50.45	71.5	128.5	38.95	10.97	3.38305e+06	4.06363e+06	2.52067e+06	2.30401e+06	1.69562e+06	1.44163e+06	3.64747e+06	4.8451e+06	4.73888e+06	3.86323e+06	4.35729e+06	4.31042e+06	High	High	High	High	High	High	High	High	High	High	High	High	1
FALSE	High	Master Protein	Q9Y625	Glypican-6 [OS=Homo sapiens]	84.966	8	44	8	62.7	8	GPC6	0.432	-1.21	0.161285	0.771899	76.32	148.7	51.3	48.37	40.26	1.93477e+07	2.5683e+07	6.06745e+06	7.76861e+06	2.39872e+07	1.97067e+07	3.05487e+06	7.15171e+06	6.36115e+06	3.9052e+06	8.8323e+06	9.59405e+06	High	High	High	High	High	High	Peak Found	High	High	High	High	High	1
FALSE	High	Master Protein	B4DWS6	cDNA FLJ61181, highly similar to Homo sapiens hydroxysteroid (17-beta) dehydrogenase 12 (HSD17B12), mRNA [OS=Homo sapiens]	66.322	8	59	8	33.5	8	HSD17B12	2.925	1.55	0.0268158	0.341883	73.91	42.3	157.7	51.35	28.38	5.61561e+06	8.33704e+06	4.34183e+06	3.7189e+06	2.52979e+06	2.13498e+06	7.64963e+06	1.20046e+07	1.52655e+07	1.47368e+07	1.94936e+07	1.63432e+07	High	High	High	High	High	High	High	High	High	High	High	High	1
FALSE	High	Master Protein	B3KY04	cDNA FLJ46506 fis, clone THYMU3030752, highly similar to BTB/POZ domain-containing protein KCTD12 [OS=Homo sapiens]	48.837	8	37	8	35.7	8	KCTD12	0.395	-1.34	0.11853	0.747045	38.21	148.1	51.9	25.97	21.53	7.99925e+06	8.66256e+06	4.22451e+06	4.95717e+06	7.14196e+06	7.06295e+06	2.07327e+06	2.25293e+06	3.54934e+06	2.24379e+06	3.04564e+06	2.74824e+06	High	High	High	High	High	High	High	High	High	High	High	High	1
FALSE	High	Master Protein	G3V3H3	Kinesin light chain 1 [OS=Homo sapiens]	50.151	8	41	8	68.7	8	KLC1	1.88	0.91	0.154517	0.768788	54.37	62.5	137.5	42.7	28.82	3.59259e+06	4.17878e+06	3.42912e+06	2.99361e+06	2.3632e+06	697392	3.6377e+06	4.80543e+06	7.69044e+06	7.82801e+06	8.23374e+06	6.45378e+06	High	High	High	High	High	High	High	High	High	High	High	High	1
FALSE	High	Master Protein	P11047	Laminin subunit gamma-1 [OS=Homo sapiens]	52.893	8	37	8	177.5	8	LAMC1	0.615	-0.7	0.490521	0.917183	48.61	118.1	81.9	15.51	24.42	7.47736e+06	7.21416e+06	9.24872e+06	9.6722e+06	1.04394e+07	1.03492e+07	6574418	6.5511e+06	8.91851e+06	7.39562e+06	5.30779e+06	4.35914e+06	High	High	High	High	High	High	High	High	High	High	High	High	1
FALSE	High	Master Protein	P07195	L-lactate dehydrogenase B chain [OS=Homo sapiens]	50.123	8	70	8	36.6	8	LDHB	0.855	-0.23	0.950784	0.990876	65.27	112.5	87.5	58.45	29.41	3.46302e+07	5.02103e+07	2.85597e+07	2.26202e+07	1.21552e+07	8.73592e+06	1.06278e+07	1.89198e+07	1.87416e+07	2.06789e+07	2.71967e+07	2.61507e+07	High	High	High	High	High	High	High	High	High	High	High	High	1
FALSE	High	Master Protein	B4E320	cDNA FLJ50065, highly similar to MAM domain-containing protein 2 [OS=Homo sapiens]	53.085	8	53	8	77.5	8	MAMDC2	0.389	-1.36	0.121436	0.752512	55.08	150.8	49.2	27.14	36.78	1.43046e+07	1.41099e+07	7.67533e+06	8.1054e+06	1.18555e+07	1.48213e+07	6.91692e+06	6.53808e+06	5.10084e+06	3.48397e+06	3.07692e+06	3.13994e+06	High	High	High	High	High	High	High	High	High	High	High	High	1
FALSE	High	Master Protein	E9PGC8	Microtubule-associated protein 1A [OS=Homo sapiens]	31.779	9	29	8	331.1	9	MAP1A	1.284	0.36	0.545267	0.932934	38.72	80.5	119.5	19.86	28.8	3.04259e+06	3.39731e+06	2.04581e+06	2.63653e+06	2.55157e+06	2.12046e+06	2.84673e+06	5.47485e+06	2.80765e+06	3.61925e+06	4.08761e+06	5.27201e+06	High	High	Peak Found	Peak Found	High	High	High	High	High	High	High	High	1
FALSE	High	Master Protein	A8K079	Methyl-CpG-binding protein 2 [OS=Homo sapiens]	57.454	8	36	8	52.5	8	MECP2	0.808	-0.31	0.886187	0.981056	36.49	112	88	7.46	20.37	7.87482e+06	8.52583e+06	9.05826e+06	7.44914e+06	8.96863e+06	8.33224e+06	6.61526e+06	4.54587e+06	7.92741e+06	8.49267e+06	6.62524e+06	6.34796e+06	High	High	High	High	High	High	High	High	High	High	High	High	1
FALSE	High	Master Protein	O95299	NADH dehydrogenase [ubiquinone] 1 alpha subcomplex subunit 10, mitochondrial [OS=Homo sapiens]	61.56	8	30	8	40.7	8	NDUFA10	0.464	-1.11	0.230532	0.828555	74.11	134.1	65.9	49.91	49.07	9.89731e+06	1.29053e+07	6.24483e+06	6.70002e+06	4.61791e+06	3.01935e+06	5.56725e+06	5.82305e+06	2.3486e+06	1.81226e+06	2.13853e+06	4.30619e+06	High	High	High	High	High	High	High	High	High	Peak Found	Peak Found	High	1
FALSE	High	Master Protein	P11177	Pyruvate dehydrogenase E1 component subunit beta, mitochondrial [OS=Homo sapiens]	57.222	8	41	8	39.2	8	PDHB	0.97	-0.04	0.855264	0.979571	52.2	99.8	100.2	41.84	15.14	8.10929e+06	1.2006e+07	4.704e+06	5.14409e+06	6.17051e+06	4.73481e+06	4.98243e+06	5.22775e+06	7.03807e+06	5.08239e+06	6.69781e+06	6.12182e+06	High	High	High	High	High	High	High	High	High	High	High	High	1
FALSE	High	Master Protein	Q9BY77	Polymerase delta-interacting protein 3 [OS=Homo sapiens]	56.524	8	61	8	46.1	8	POLDIP3	0.707	-0.5	0.643106	0.938055	32.01	121.4	78.6	24.11	11.31	4.58321e+06	4.73824e+06	6.2896e+06	6.39492e+06	5.00768e+06	3.13222e+06	3.1861e+06	3.8878e+06	3.37557e+06	3.11707e+06	2.84845e+06	2.99511e+06	High	High	High	High	High	High	High	High	High	High	High	High	1	Met-loss+Acetyl [N-Term]
FALSE	High	Master Protein	P24928	DNA-directed RNA polymerase II subunit RPB1 [OS=Homo sapiens]	31.175	8	26	8	217	8	POLR2A	0.586	-0.77	0.415082	0.90278	44.67	129.1	70.9	17.88	54.27	2.94385e+06	3.0161e+06	3.85042e+06	4.46127e+06	3.3423e+06	4.31396e+06	4.39535e+06	3.52069e+06	1.39311e+06	2.3955e+06	1.10861e+06	1.62252e+06	High	High	High	High	High	High	High	Peak Found	High	High	Peak Found	Peak Found	1
FALSE	High	Master Protein	B4DF70	cDNA FLJ60461, highly similar to Peroxiredoxin-2 [OS=Homo sapiens]	55.011	9	73	8	20.1	9	PRDX2	0.859	-0.22	0.949339	0.990338	55.85	102.5	97.5	41.65	19.82	1.71214e+07	2.09378e+07	1.11663e+07	1.04295e+07	9.77198e+06	6.69032e+06	8.65279e+06	1.21813e+07	8.65533e+06	8.46771e+06	1.26961e+07	1.2226e+07	High	High	High	High	High	High	High	High	High	High	High	High	1
FALSE	High	Master Protein	Q13131	5'-AMP-activated protein kinase catalytic subunit alpha-1 [OS=Homo sapiens]	45.9	8	51	8	64	8	PRKAA1	0.992	-0.01	0.85254	0.979571	41.01	99.2	100.8	25.88	18.62	5.63904e+06	6.35001e+06	4.73078e+06	4.36429e+06	3.84953e+06	3.01587e+06	3.39946e+06	4.8724e+06	4.38178e+06	3.51865e+06	5.0994e+06	5.3685e+06	High	High	High	High	High	High	High	High	High	High	High	High	1
FALSE	High	Master Protein	B4DJQ5	cDNA FLJ59211, highly similar to Glucosidase 2 subunit beta [OS=Homo sapiens]	42.28	9	53	8	60.1	9	PRKCSH	1.571	0.65	0.258189	0.845288	66.36	80.5	119.5	52.57	39.9	1.15326e+07	1.37641e+07	8.86424e+06	1.08535e+07	3.94917e+06	2.35275e+06	7.13776e+06	6.40636e+06	1.50087e+07	1.41069e+07	1.96318e+07	1.57641e+07	High	High	High	High	High	High	High	High	High	High	High	High	1
FALSE	High	Master Protein	Q9UMS4	Pre-mRNA-processing factor 19 [OS=Homo sapiens]	77.827	8	45	8	55.1	8	PRPF19	0.457	-1.13	0.23222	0.828813	50.72	149.5	50.5	25.84	43.4	7.70849e+06	9.06697e+06	1.03863e+07	1.0284e+07	6.87991e+06	4.93729e+06	6.08036e+06	4.83749e+06	2.09867e+06	2.78345e+06	2.70336e+06	2.86279e+06	High	High	High	High	High	High	High	High	Peak Found	High	High	High	1
FALSE	High	Master Protein	Q99460	26S proteasome non-ATPase regulatory subunit 1 [OS=Homo sapiens]	35.572	8	47	8	105.8	8	PSMD1	1.122	0.17	0.653518	0.941797	43.54	88.4	111.6	31.1	10.36	5.82029e+06	7.0907e+06	5.05235e+06	4.55259e+06	3.48949e+06	3.0143e+06	5.05058e+06	6.646e+06	5.89413e+06	5.48655e+06	6.52857e+06	6.2134e+06	High	High	High	High	High	High	High	High	High	High	High	High	1
FALSE	High	Master Protein	O00232-1	26s proteasome non-atpase regulatory subunit 12 [OS=Homo sapiens]	45.539	8	48	8	52.9	8	PSMD12	1.108	0.15	0.656548	0.941797	48.36	91.6	108.4	33.59	17.61	6.13933e+06	8.90802e+06	6.38889e+06	5.55847e+06	4.10863e+06	3.42234e+06	4.75893e+06	6.76368e+06	7.40785e+06	5.61596e+06	7.07153e+06	7.80013e+06	High	High	High	High	High	High	High	High	High	High	High	High	1
FALSE	High	Master Protein	Q15008	26S proteasome non-ATPase regulatory subunit 6 [OS=Homo sapiens]	66.335	8	47	8	45.5	8	PSMD6	1.201	0.26	0.562385	0.932934	44.7	85.2	114.8	31.59	10.71	7.17447e+06	9.07711e+06	5.90488e+06	4.55006e+06	4.46702e+06	4.47563e+06	6.06292e+06	7.34496e+06	6.64029e+06	6.02724e+06	7.41335e+06	7.7513e+06	High	High	High	High	High	High	High	High	High	High	High	High	1	Met-loss [N-Term]
FALSE	High	Master Protein	Q13308-1	Inactive tyrosine-protein kinase 7 [OS=Homo sapiens]	37.692	8	19	8	118.3	8	PTK7	0.577	-0.79	0.423497	0.90278	60.58	138.3	61.7	68.01	38.6	3.44429e+06	6.24111e+06	2.93729e+06	2.37188e+06	1.2562e+06	824584	600572	1.17415e+06	1.14225e+06	1.17896e+06	1.50015e+06	2.10218e+06	High	High	High	High	Peak Found	Peak Found	Peak Found	Peak Found	Peak Found	Peak Found	High	High	1
FALSE	High	Master Protein	Q92626	peroxidasin homolog [OS=Homo sapiens]	45.42	8	45	8	165.2	8	PXDN	1.373	0.46	0.444608	0.90278	32.93	84.9	115.1	14.6	22.19	3.5377e+06	3.10221e+06	3.42927e+06	3.39495e+06	2.57946e+06	2.49902e+06	3.51611e+06	3.96748e+06	6.11765e+06	3.7581e+06	5.33187e+06	4.87505e+06	High	High	High	High	High	High	High	High	High	High	High	High	1
FALSE	High	Master Protein	P61019-1	Ras-related protein Rab-2A [OS=Homo sapiens]	63.417	8	77	8	23.5	8	RAB2A	1.125	0.17	0.633682	0.937002	54.76	94.2	105.8	35.75	22.39	1.45287e+07	2.0786e+07	1.262e+07	1.61882e+07	8.99695e+06	7.70897e+06	1.06976e+07	1.49056e+07	1.77014e+07	1.03896e+07	1.55104e+07	1.76146e+07	High	High	High	High	High	High	High	High	High	High	High	High	1	Met-loss+Acetyl [N-Term]
FALSE	High	Master Protein	Q15293	Reticulocalbin-1 [OS=Homo sapiens]	59.889	8	53	8	38.9	8	RCN1	1.931	0.95	0.124489	0.753161	56.43	68.1	131.9	42.8	29.55	9.76457e+06	8.98306e+06	7.81175e+06	8.69804e+06	4.03148e+06	2.4775e+06	8.72862e+06	1.29762e+07	1.83826e+07	1.77793e+07	2.18693e+07	1.43653e+07	High	High	High	High	High	High	High	High	High	High	High	High	1
FALSE	High	Master Protein	Q9H7B2	Ribosome production factor 2 homolog [OS=Homo sapiens]	65.412	8	69	8	35.6	8	RPF2	0.626	-0.68	0.554713	0.932934	45.49	110.1	89.9	24.7	21.09	1.09751e+07	1.0991e+07	7.43873e+06	7.45829e+06	6.03741e+06	7.51105e+06	6.1418e+06	7.19254e+06	6.87942e+06	6.0756e+06	4.18715e+06	4.508e+06	High	High	High	High	High	High	High	High	High	High	High	High	1	Acetyl [N-Term]
FALSE	High	Master Protein	Q53HD3	Ribosomal protein L18a variant [OS=Homo sapiens]	79.019	8	152	8	20.7	8	RPL18A	0.745	-0.43	0.738413	0.957758	46.83	109.6	90.4	29.54	20.85	5.09721e+07	5.82061e+07	4.75794e+07	3.76314e+07	2.55698e+07	3.17698e+07	3.39976e+07	5.3778e+07	3.51091e+07	3.3623e+07	3.53974e+07	3.46905e+07	High	High	High	High	High	High	High	High	High	High	High	High	1
FALSE	High	Master Protein	P46778	60S ribosomal protein L21 [OS=Homo sapiens]	62.399	8	72	8	18.6	8	RPL21	0.824	-0.28	0.891653	0.981791	47.69	106.8	93.2	27.79	21.3	4.53174e+07	5.16819e+07	3.5874e+07	2.75665e+07	2.70781e+07	3.06912e+07	3.10179e+07	3.89534e+07	2.86246e+07	2.09172e+07	2.44694e+07	2.92832e+07	High	High	High	High	High	High	High	High	High	High	High	High	1
FALSE	High	Master Protein	P08708	40S ribosomal protein S17 [OS=Homo sapiens]	88.438	8	72	8	15.5	8	RPS17; RPS17L	0.829	-0.27	0.902227	0.984757	77.77	86.1	113.9	14.03	17.6	3.2676e+07	3.64324e+07	2.83738e+07	2.67471e+07	2.71651e+07	2.58373e+07	2.5586e+07	3.5781e+07	4.37693e+07	3.19443e+07	3.90348e+07	3.77346e+07	High	High	High	High	High	High	High	High	High	High	High	High	1
FALSE	High	Master Protein	P62753	40S RIBOSOMAL PROTEIN S6 [OS=Homo sapiens]	81.097	8	103	8	28.7	8	RPS6	0.89	-0.17	0.986791	0.997393	46.35	140	60	14.13	57.97	2.54694e+08	1.95642e+08	2.97043e+08	2.79176e+08	2.3277e+08	2.50804e+08	2.888e+08	2.89385e+08	9.07814e+07	1.09175e+08	1.07244e+08	1.0771e+08	High	High	High	High	High	High	High	High	High	High	High	High	1
FALSE	High	Master Protein	P08865	40S ribosomal protein SA [OS=Homo sapiens]	67.193	8	60	8	32.8	8	RPSA	0.661	-0.6	0.570741	0.932934	61.8	102.6	97.4	39.93	23.95	3.4918e+07	3.42604e+07	1.70381e+07	1.64211e+07	1.814e+07	1.62965e+07	1.8034e+07	2.11868e+07	1.35828e+07	1.07379e+07	1.54467e+07	1.97498e+07	High	High	High	High	High	High	High	High	High	High	High	High	1	Met-loss+Acetyl [N-Term]
FALSE	High	Master Protein	Q15050	Ribosome biogenesis regulatory protein homolog [OS=Homo sapiens]	35.276	8	33	8	41.2	8	RRS1	0.742	-0.43	0.746321	0.957758	40.07	112.6	87.4	21.57	21.62	8.93962e+06	7.20913e+06	6.20018e+06	4.94556e+06	5.60849e+06	6.17217e+06	4.77544e+06	4.83398e+06	5.39516e+06	6.97167e+06	4.62313e+06	3.69287e+06	High	High	High	High	High	High	High	High	High	High	Peak Found	Peak Found	1	Acetyl [N-Term]
FALSE	High	Master Protein	O00560-1	Syntenin-1 [OS=Homo sapiens]	49.337	8	42	8	32.4	8	SDCBP	0.491	-1.03	0.30071	0.865083	58.78	126.8	73.2	76.04	24.69	1.11741e+07	1.48228e+07	8.49124e+06	7.9556e+06	1.04874e+06	662178	3.46989e+06	4.93818e+06	4.55369e+06	3.45202e+06	5.73165e+06	6.33287e+06	High	High	High	High	Peak Found	Peak Found	High	High	High	High	High	High	1	Met-loss+Acetyl [N-Term]
FALSE	High	Master Protein	P31040	Succinate dehydrogenase [ubiquinone] flavoprotein subunit, mitochondrial [OS=Homo sapiens]	45.366	8	24	8	72.6	8	SDHA	0.633	-0.66	0.495779	0.919147	60.84	127	73	57.8	28.52	9.17509e+06	1.22129e+07	5.21208e+06	4.21006e+06	4.42517e+06	2.55977e+06	2.89858e+06	4.93793e+06	2.67699e+06	2.73413e+06	2.79234e+06	2.71316e+06	High	High	High	High	High	High	Peak Found	High	High	High	High	High	1
FALSE	High	Master Protein	Q9H9B4	Sideroflexin-1 [OS=Homo sapiens]	56.948	8	46	8	35.6	8	SFXN1	0.408	-1.29	0.129421	0.753161	82.2	130.8	69.2	26.97	58.25	3.34362e+07	3.45456e+07	2.41703e+07	2.48564e+07	2.16779e+07	1.64303e+07	2.20136e+07	1.73171e+07	3.51322e+06	6.17051e+06	9.6928e+06	1.92294e+07	High	High	High	High	High	High	High	High	Peak Found	High	High	High	1
FALSE	High	Master Protein	O75746	Calcium-binding mitochondrial carrier protein Aralar1 [OS=Homo sapiens]	61.76	13	54	8	74.7	13	SLC25A12	0.524	-0.93	0.331932	0.873439	57.51	131.7	68.3	38.86	45.62	1.63907e+07	1.69143e+07	9.68348e+06	9.96602e+06	8.79089e+06	5.9964e+06	1.08726e+07	1.00461e+07	5.29969e+06	4.67666e+06	3.91528e+06	4.90641e+06	High	High	High	High	High	Peak Found	High	High	Peak Found	Peak Found	Peak Found	Peak Found	1
FALSE	High	Master Protein	Q9UQ35	serine/arginine repetitive matrix protein 2 [OS=Homo sapiens]	47.915	8	16	8	299.4	8	SRRM2	0.412	-1.28	0.154122	0.768788	36.58	145.2	54.8	23.2	33.1	7.56666e+06	7.02421e+06	8.36449e+06	8.23346e+06	4.3296e+06	5.6083e+06	1.70527e+06	1.96339e+06	4.25425e+06	3.27304e+06	2.77652e+06	2.72518e+06	High	High	High	High	Peak Found	High	Peak Found	Peak Found	High	Peak Found	Peak Found	Peak Found	1
FALSE	High	Master Protein	P51571	translocon-associated protein subunit delta [OS=Homo sapiens]	73.629	8	60	8	19	8	SSR4	0.416	-1.27	0.152438	0.768788	63.98	139.4	60.6	45.56	48.3	2.03269e+07	2.30326e+07	1.23727e+07	1.15351e+07	9.70623e+06	6.71309e+06	7.21398e+06	8.95651e+06	3.06746e+06	2.22025e+06	4.35647e+06	6.17873e+06	High	High	High	High	High	High	High	High	High	High	High	High	1
FALSE	High	Master Protein	Q96I99-1	Succinate--CoA ligase [GDP-forming] subunit beta, mitochondrial [OS=Homo sapiens]	51.395	8	34	8	46.5	8	SUCLG2	1.383	0.47	0.456831	0.904443	29.5	78.1	121.9	20.44	11.67	2.63827e+06	3.69898e+06	2.46993e+06	2.01888e+06	3.02066e+06	2.74571e+06	4.09032e+06	4.23042e+06	4.47689e+06	3.43934e+06	4.16466e+06	4.94037e+06	High	High	Peak Found	High	High	High	High	High	High	High	High	High	1
FALSE	High	Master Protein	Q6ZMZ3	Nesprin-3 [OS=Homo sapiens]	33.43	8	24	8	112.1	8	SYNE3	0.671	-0.58	0.591528	0.932934	53.9	114.3	85.7	23.38	32.12	2.2572e+06	1.71688e+06	2.76316e+06	2.80047e+06	1.56926e+06	2.09496e+06	2.2603e+06	1.62971e+06	1.62914e+06	1.98912e+06	978866	1.03056e+06	High	High	High	High	High	High	High	High	High	High	High	High	1
FALSE	High	Master Protein	P49755	Transmembrane emp24 domain-containing protein 10 [OS=Homo sapiens]	110.465	8	91	8	25	8	TMED10	0.339	-1.56	0.060143	0.561556	63.93	149.6	50.4	29.17	51.41	6.03703e+07	7.09278e+07	5.00944e+07	4.80043e+07	3.61048e+07	3.24684e+07	2.75635e+07	2.62251e+07	7.89888e+06	7.71399e+06	1.33399e+07	2.04109e+07	High	High	High	High	High	High	High	High	High	High	High	High	1
FALSE	High	Master Protein	Q13595-1	Transformer-2 protein homolog alpha [OS=Homo sapiens]	55.515	9	59	8	32.7	9	TRA2A	0.526	-0.93	0.31391	0.873439	41.86	147	53	34.87	35.84	1.37521e+07	9.81931e+06	1.23371e+07	1.69902e+07	6.629e+06	7.70479e+06	6.61145e+06	7.35133e+06	4.36726e+06	3.41941e+06	3.59868e+06	3.54666e+06	High	High	High	High	High	High	High	High	High	High	High	High	1
FALSE	High	Master Protein	Q13509	tubulin beta-3 chain [OS=Homo sapiens]	347.214	25	491	8	50.4	25	TUBB3	0.708	-0.5	0.665886	0.947392	81.63	101.4	98.6	60.58	24.69	2.94886e+07	3.83887e+07	1.12747e+07	8.97138e+06	1.56043e+07	1.29181e+07	1.17735e+07	1.5088e+07	1.98257e+07	1.81765e+07	1.08587e+07	1.2632e+07	High	High	High	High	High	High	High	High	High	High	High	High	1
FALSE	High	Master Protein	Q5T4S7-1	e3 ubiquitin-protein ligase UBR4 [OS=Homo sapiens]	37.931	8	26	8	573.5	8	UBR4	2.088	1.06	0.158407	0.768788	47.35	36.8	163.2	73.5	40.24	1.48203e+06	1.90278e+06	1.02029e+06	661179	191944	278500	1.36436e+06	1.85263e+06	4.27274e+06	3.20499e+06	4.14905e+06	4.13357e+06	High	High	Peak Found	High	Peak Found	Peak Found	Peak Found	Peak Found	High	High	High	High	1
FALSE	High	Master Protein	O76024	Wolframin [OS=Homo sapiens]	40.208	8	33	8	100.2	8	WFS1	0.802	-0.32	0.839747	0.979571	54.47	81.9	118.1	74.06	35.65	5.75467e+06	6.47512e+06	1.98037e+06	1.87852e+06	1.92082e+06	922001	1.66311e+06	2.3465e+06	3.99284e+06	2.08638e+06	3.36958e+06	4.15289e+06	High	High	High	High	High	High	High	High	High	High	High	High	1
FALSE	High	Master Protein	B3KMC9	cDNA FLJ10711 fis, clone NT2RP3000917, highly similar to 5'-3' exoribonuclease 2 [OS=Homo sapiens]	32.087	8	20	8	108.5	8	XRN2	0.51	-0.97	0.320094	0.873439	41.86	156.7	43.3	20.36	59.48	3.95225e+06	3.95232e+06	3.25569e+06	3.84608e+06	2.57311e+06	2.4918e+06	2060928	2.48497e+06	846179	1.12665e+06	736501	597202	High	High	High	High	High	Peak Found	High	Peak Found	Peak Found	Peak Found	Peak Found	Peak Found	1	Met-loss [N-Term]
FALSE	High	Master Protein	P63104-1	14-3-3 protein zeta/delta [OS=Homo sapiens]	100.997	13	128	8	27.7	13	YWHAZ	1.286	0.36	0.46008	0.904443	56.59	85.6	114.4	37.11	15.82	9.70089e+07	1.07027e+08	8.60627e+07	8.86423e+07	5.24886e+07	3.23865e+07	9.39086e+07	1.21504e+08	1.05328e+08	1.33965e+08	1.44928e+08	1.12318e+08	High	High	High	High	High	High	High	High	High	High	High	High	1	Acetyl [N-Term]
FALSE	High	Master Protein	J3QRU1	Tyrosine-protein kinase [OS=Homo sapiens]	80.402	14	95	7	61.3	14	YES1	0.977	-0.03	0.841712	0.979571	47.66	95.5	104.5	18.65	27.06	1.74558e+07	1.97966e+07	2.24944e+07	2.63261e+07	1.96791e+07	1.56754e+07	1.35201e+07	2.2385e+07	3.20928e+07	2.18811e+07	2.13505e+07	2.05106e+07	High	High	High	High	High	High	High	High	High	High	High	High	1
FALSE	High	Master Protein	E9PR44	Alpha-crystallin B chain [OS=Homo sapiens]	57.715	7	48	7	20	7		1.571	0.65	0.268903	0.846284	60.72	72.2	127.8	49.71	20.35	1.1865e+07	1.29439e+07	6.50352e+06	5.98673e+06	4.48191e+06	4.12508e+06	7.59471e+06	9.41831e+06	1.21016e+07	1.36205e+07	1.00787e+07	1.21981e+07	High	High	High	High	High	High	High	High	High	High	High	High	1	Acetyl [N-Term]
FALSE	High	Master Protein	E9PKP7	Nucleolar transcription factor 1 [OS=Homo sapiens]	50.738	7	30	7	87.4	7	UBTF	0.608	-0.72	0.450918	0.903692	55.87	124.9	75.1	10.39	34.77	4.86488e+06	6.26743e+06	6.09866e+06	5.57203e+06	5.43901e+06	4.95374e+06	4.95983e+06	5.56033e+06	2.82825e+06	2.23122e+06	3.28205e+06	3.33583e+06	High	High	High	High	High	High	High	High	High	Peak Found	High	High	1
FALSE	High	Master Protein	E7ENY0	Alpha-adducin [OS=Homo sapiens]	37.566	7	15	7	73.4	7	ADD1	0.466	-1.1	0.214171	0.820029	43.63	142.9	57.1	12.3	36.37	3.81434e+06	5.08665e+06	4.55962e+06	4.24898e+06	5.13036e+06	4.00933e+06	1.76615e+06	2.47249e+06	1.00011e+06	936535	1.75541e+06	2.13212e+06	Peak Found	High	High	High	High	High	High	High	Peak Found	Peak Found	High	High	1
FALSE	High	Master Protein	A0A087WUL9	26S proteasome non-ATPase regulatory subunit 13 [OS=Homo sapiens]	36.004	7	33	7	42.7	7	PSMD13	1.241	0.31	0.538012	0.932934	50.63	79.4	120.6	35.93	115.67	4.28338e+06	5.22802e+06	2.82573e+06	2.7944e+06	2.6801e+06	2.06176e+06	3.60936e+06	3.78902e+06	2.50035e+06	2.81167e+07	3.85652e+07	4.80177e+06	High	High	High	High	High	High	High	High	High	High	High	High	1
FALSE	High	Master Protein	E7ET15	U2 snRNP-associated SURP motif-containing protein [OS=Homo sapiens]	34.814	7	22	7	118.2	7	U2SURP	0.486	-1.04	0.235939	0.830378	45.43	147.8	52.2	42.35	36.52	4.71156e+06	4.54315e+06	6.8024e+06	7.31645e+06	3.50019e+06	1.88555e+06	2.27005e+06	2.5781e+06	957295	1.72252e+06	1.17331e+06	1.55164e+06	High	High	High	High	High	Peak Found	High	High	Peak Found	Peak Found	Peak Found	Peak Found	1
FALSE	High	Master Protein	Q9NRG9-1	Aladin [OS=Homo sapiens]	29.57	7	12	7	59.5	7	AAAS	0.822	-0.28	0.909284	0.986577	73.2	89.8	110.2	65.58	32.68	5.0374e+06	5.49692e+06	7.63985e+06	1.68584e+07	4.52945e+06	4.44347e+06	4.76598e+06	6.75564e+06	1.13303e+07	7.09901e+06	5.76565e+06	6.16912e+06	Peak Found	High	High	High	Peak Found	Peak Found	High	Peak Found	Peak Found	Peak Found	Peak Found	Peak Found	1
FALSE	High	Master Protein	Q8NE71-1	ATP-binding cassette sub-family F member 1 [OS=Homo sapiens]	24.653	7	25	7	95.9	7	ABCF1	1.137	0.19	0.79163	0.964201	37.19	66.4	133.6	66.63	21.07	1.65978e+06	3.36558e+06	1.29508e+06	858985	940945	742197	2.01675e+06	2.18381e+06	2.9301e+06	1.68525e+06	2.87863e+06	2.26004e+06	High	High	High	High	High	High	High	High	High	High	High	High	1
FALSE	High	Master Protein	B4DZ08	Aconitate hydratase, mitochondrial [OS=Homo sapiens]	33.732	7	16	7	83.4	7	ACO2	1.371	0.46	0.476701	0.910095	45.34	66.8	133.2	37.62	16.26	3.03603e+06	4.25248e+06	1.92658e+06	2.08975e+06	2.2337e+06	1.69712e+06	3.18131e+06	3.51731e+06	4.40566e+06	4.2159e+06	4.92982e+06	4.66109e+06	High	Peak Found	Peak Found	High	High	Peak Found	High	High	High	High	High	High	1
FALSE	High	Master Protein	B2RB33	cDNA, FLJ95281, highly similar to Homo sapiens a disintegrin-like and metalloprotease (reprolysintype) with thrombospondin type 1 motif, 1 (ADAMTS1), mRNA [OS=Homo sapiens]	33.373	7	22	7	103.3	7	ADAMTS1	1.235	0.3	0.587989	0.932934	85.48	62.5	137.5	55.36	62.78	1.87974e+06	2.26833e+06	5.14096e+06	5.52452e+06	2.1223e+06	1.78303e+06	707361	973338	6.49258e+06	5.26874e+06	4.55619e+06	5.12279e+06	High	Peak Found	High	High	Peak Found	High	Peak Found	Peak Found	High	High	High	High	1
FALSE	High	Master Protein	O94973	AP-2 complex subunit alpha-2 [OS=Homo sapiens]	111.273	15	90	7	103.9	15	AP2A2	0.573	-0.8	0.384188	0.891614	51	135	65	46.78	27	6.16475e+06	8.60908e+06	5.18123e+06	5.1329e+06	3.11403e+06	1.90638e+06	1.54901e+06	3.49113e+06	2.51895e+06	2.1608e+06	2.44938e+06	3.10944e+06	High	High	High	High	Peak Found	Peak Found	High	High	Peak Found	High	Peak Found	High	1
FALSE	High	Master Protein	E1A689	Mutant Apo B 100 [OS=Homo sapiens]	26.136	7	30	7	489.5	7	APOB	2.968	1.57	0.0229983	0.299043	72.89	48	152	24.96	35.97	5.67984e+06	6.06952e+06	3.80367e+06	4.38562e+06	4.35061e+06	3.0482e+06	5.44246e+06	8.10908e+06	1.64944e+07	1.37984e+07	1.5298e+07	1.38908e+07	High	High	High	High	Peak Found	High	High	High	High	High	High	High	1
FALSE	High	Master Protein	B3KQB4	PRA1 family protein [OS=Homo sapiens]	39.437	7	58	7	21.5	7	ARL6IP5	1.353	0.44	0.411031	0.90278	62.98	74.4	125.6	38.73	21.02	1.18888e+07	1.47687e+07	8.86826e+06	7.75838e+06	6.5591e+06	5.2271e+06	1.01457e+07	1.40425e+07	1.39356e+07	1.21698e+07	1.74501e+07	1.79229e+07	High	High	High	High	High	High	High	High	High	High	High	High	1	Acetyl [N-Term]
FALSE	High	Master Protein	F5GYQ1	V-type proton ATPase subunit [OS=Homo sapiens]	23.388	7	51	7	44.6	7	ATP6V0D1	1.265	0.34	0.497623	0.919147	46.51	91.2	108.8	32.33	19.43	5.64959e+06	5.77538e+06	4.79098e+06	4.56044e+06	2.61348e+06	2.65465e+06	6.38281e+06	4.60377e+06	5.75093e+06	5.39944e+06	4.75196e+06	7.59414e+06	High	High	High	High	High	High	High	High	High	High	High	High	1
FALSE	High	Master Protein	Q9UI12-1	V-type proton ATPase subunit H [OS=Homo sapiens]	50.402	7	48	7	55.8	7	ATP6V1H	0.927	-0.11	0.911241	0.986577	70.5	92.2	107.8	53.03	25.86	7.04504e+06	8.70594e+06	5.8907e+06	4.60412e+06	2.34574e+06	1.80533e+06	4.71487e+06	5.4066e+06	5.71427e+06	6.47768e+06	9.43283e+06	7.19322e+06	High	High	High	High	High	High	High	High	High	High	High	High	1
FALSE	High	Master Protein	O95816	BAG family molecular chaperone regulator 2 [OS=Homo sapiens]	53.893	7	36	7	23.8	7	BAG2	1.039	0.05	0.749738	0.957758	48.28	96.8	103.2	32.21	22.63	2.00624e+07	2.19519e+07	1.41311e+07	1.44152e+07	9.83135e+06	1.07434e+07	1.29445e+07	1.38861e+07	2.10428e+07	2.11575e+07	1.67054e+07	1.36087e+07	High	High	High	High	High	High	High	High	High	High	High	High	1
FALSE	High	Master Protein	Q9UIG0	Tyrosine-protein kinase BAZ1B [OS=Homo sapiens]	41.451	8	23	7	170.8	8	BAZ1B	0.666	-0.59	0.503794	0.92017	69.67	142.2	57.8	21.56	70.48	1.83968e+06	2.17111e+06	2.40968e+06	2.00115e+06	1.25831e+06	1.63742e+06	2.25339e+06	1.73243e+06	546199	1.11608e+06	385821	481253	High	High	High	High	High	High	High	High	Peak Found	High	Peak Found	Peak Found	1
FALSE	High	Master Protein	P53004	Biliverdin reductase A [OS=Homo sapiens]	35.335	7	22	7	33.4	7	BLVRA	1.363	0.45	0.46282	0.905655	56.4	73.5	126.5	54.56	20.46	4.11419e+06	5.26735e+06	2.65396e+06	2.53252e+06	2.02524e+06	789995	2.76471e+06	4.32416e+06	5.14592e+06	4.23448e+06	4.59818e+06	5.25101e+06	High	High	Peak Found	Peak Found	High	Peak Found	High	High	High	High	High	High	1
FALSE	High	Master Protein	P30043	flavin reductase (NADPH) [OS=Homo sapiens]	37.754	7	34	7	22.1	7	BLVRB	1.5	0.58	0.32458	0.873439	61.54	69.7	130.3	40.83	21.52	5.8718e+06	6.73497e+06	3.28761e+06	2.89134e+06	3.22767e+06	2.90504e+06	4.1756e+06	6.07412e+06	6.11805e+06	5.67184e+06	7.1578e+06	8.1063e+06	High	High	High	High	High	High	High	High	High	High	High	High	1
FALSE	High	Master Protein	A0A0C4DGH5	cullin-associated nedd8-dissociated protein 1 [OS=Homo sapiens]	30.691	7	21	7	85.4	7	CAND1	0.711	-0.49	0.617095	0.937002	37.36	103.1	96.9	59.15	24.73	1.05858e+06	2.46446e+06	1.46774e+06	1.02978e+06	601263	550620	955097	1.00891e+06	1.0367e+06	702117	881728	1.45094e+06	High	High	High	High	High	High	High	High	High	High	High	High	1
FALSE	High	Master Protein	Q9Y281-1	Cofilin-2 [OS=Homo sapiens]	129.803	14	191	7	18.7	14	CFL2	1.072	0.1	0.703667	0.957758	63.75	84	116	35.82	18.58	1.20336e+08	1.38477e+08	9.64477e+07	9.52074e+07	6.22476e+07	4.98258e+07	9.95731e+07	1.38836e+08	1.24164e+08	1.2627e+08	1.74246e+08	1.47026e+08	High	High	High	High	High	High	High	High	High	High	High	High	1	Met-loss+Acetyl [N-Term]
FALSE	High	Master Protein	Q9Y3Y2	Chromatin target of PRMT1 protein [OS=Homo sapiens]	61.105	7	108	7	26.4	7	CHTOP	0.563	-0.83	0.377633	0.889114	45.99	134.2	65.8	30.52	19.86	2.46625e+07	2.54274e+07	2.51864e+07	2.60051e+07	1.36577e+07	1.20911e+07	1.17863e+07	1.55166e+07	1.26535e+07	1.45138e+07	9.58194e+06	9.69991e+06	High	High	High	High	High	High	High	High	High	High	High	High	1
FALSE	High	Master Protein	P12277	Creatine kinase B-type [OS=Homo sapiens]	51.109	7	32	7	42.6	7	CKB	1.178	0.24	0.577527	0.932934	56.23	115.7	84.3	40.95	16.63	1.06056e+07	1.29285e+07	1.14077e+07	9.26202e+06	4.9856e+06	3.91785e+06	6.53055e+06	5.96198e+06	9.50844e+06	7.45587e+06	6.99196e+06	7.45349e+06	High	High	High	High	Peak Found	Peak Found	High	High	High	High	High	High	1
FALSE	High	Master Protein	A0A1U9X8Y4	chloride intracellular channel protein [OS=Homo sapiens]	75.909	7	72	7	26.8	7	CLIC1	1.977	0.98	0.113651	0.738761	47.47	63.9	136.1	26.77	13.3	1.23977e+07	1.70237e+07	1.0017e+07	1.05879e+07	1.03923e+07	8.14587e+06	1.70317e+07	2.01824e+07	2.49375e+07	2.13217e+07	2.38121e+07	2.33664e+07	High	High	High	High	High	High	High	High	High	High	High	High	1
FALSE	High	Master Protein	P30085-1	UMP-CMP kinase [OS=Homo sapiens]	41.585	7	49	7	22.2	7	CMPK1	1.901	0.93	0.147103	0.759293	59.94	55	145	27.79	27.91	2.97653e+06	4.05867e+06	2.1481e+06	2.93024e+06	2.49724e+06	1.91063e+06	4.23217e+06	5.81841e+06	6.46931e+06	7.8715e+06	9.89392e+06	7.86453e+06	High	High	High	High	High	Peak Found	High	High	High	High	High	High	1
FALSE	High	Master Protein	Q6FHC3	Calponin [OS=Homo sapiens]	70.74	7	50	7	33.7	7	CNN2	0.848	-0.24	0.956384	0.99129	49.29	101.6	98.4	29.5	22.03	5.66781e+06	8.05113e+06	5.38296e+06	5.11006e+06	8.79694e+06	4.11434e+06	5.68737e+06	7.24459e+06	4.0907e+06	4.36413e+06	5.02633e+06	6.30593e+06	High	High	High	High	High	High	High	High	High	High	High	High	1	Met-loss+Acetyl [N-Term]
FALSE	High	Master Protein	B0QZ18	Copine-1 [OS=Homo sapiens]	34.71	7	47	7	59.7	7	CPNE1	1.318	0.4	0.489927	0.916387	43.76	83	117	28.75	10.63	3.76802e+06	5.07369e+06	3.16647e+06	3.51967e+06	2.75215e+06	2.2174e+06	4.13352e+06	5.5269e+06	4.90257e+06	4.37591e+06	5.02437e+06	4.52182e+06	High	High	High	High	High	High	High	High	High	High	High	High	1
FALSE	High	Master Protein	Q10570	Cleavage and polyadenylation specificity factor subunit 1 [OS=Homo sapiens]	35.449	7	20	7	160.8	7	CPSF1	0.465	-1.1	0.235457	0.830378	45.51	150	50	23.56	46.83	3.4132e+06	3.6169e+06	4.04639e+06	4.35075e+06	2.59482e+06	2.31697e+06	2.31014e+06	1.86878e+06	1.43894e+06	783567	773217	951244	High	High	High	High	High	High	High	High	Peak Found	Peak Found	Peak Found	Peak Found	1
FALSE	High	Master Protein	O75534	cold shock domain-containing protein E1 [OS=Homo sapiens]	30.51	7	29	7	88.8	7	CSDE1	1.353	0.44	0.475965	0.910005	39.37	95.5	104.5	32.13	24.83	3.69541e+06	3.97736e+06	2.50892e+06	4.02126e+06	3.99862e+06	1.48152e+06	2.23161e+06	4.09263e+06	4.7388e+06	3.43078e+06	4.84044e+06	4.30503e+06	High	High	High	High	High	Peak Found	High	High	High	High	High	High	1
FALSE	High	Master Protein	Q14247-1	Src substrate cortactin [OS=Homo sapiens]	47.483	7	40	7	61.5	7	CTTN	1.208	0.27	0.573297	0.932934	50.27	90.4	109.6	50.51	25.31	9.7604e+06	1.09333e+07	7.76043e+06	8.93572e+06	2.48158e+06	2.87491e+06	7.74093e+06	8.62538e+06	9.60543e+06	1.06297e+07	1.52976e+07	1.10478e+07	High	High	High	High	High	High	High	High	High	High	High	High	1
FALSE	High	Master Protein	P14868	Aspartate--tRNA ligase, cytoplasmic [OS=Homo sapiens]	40.841	7	37	7	57.1	7	DARS	1.313	0.39	0.43593	0.90278	46.02	56.9	143.1	53.56	51.44	1.05148e+07	1.16851e+07	1.31752e+07	9.13592e+06	7.4281e+06	2.69282e+07	6.80112e+07	2.82109e+07	1.73098e+07	2.67755e+07	4.25778e+07	2.76023e+07	High	High	High	High	High	High	High	High	High	High	High	High	1
FALSE	High	Master Protein	Q9BUQ8	Probable ATP-dependent RNA helicase DDX23 [OS=Homo sapiens]	31.616	7	20	7	95.5	7	DDX23	0.392	-1.35	0.147166	0.759293	66.58	166.3	33.7	50.65	78.15	7.07779e+06	3.9642e+06	3.44241e+06	4.0962e+06	1.05647e+06	3.30485e+06	1.09106e+06	1.28759e+06	1.58297e+06	86871.9	181649	513013	High	High	High	High	Peak Found	Peak Found	Peak Found	High	Peak Found	Peak Found	Peak Found	Peak Found	1
FALSE	High	Master Protein	P26196	Probable ATP-dependent RNA helicase DDX6 [OS=Homo sapiens]	36.379	7	20	7	54.4	7	DDX6	0.648	-0.63	0.56915	0.932934	44.21	124.5	75.5	35.08	25.28	3.08979e+06	4.89011e+06	2.64926e+06	3.03113e+06	1.9327e+06	2.23053e+06	1.93634e+06	2.51182e+06	1.52567e+06	1.36019e+06	1.42404e+06	2.15033e+06	High	High	High	High	High	High	High	High	High	High	Peak Found	High	1
FALSE	High	Master Protein	B4DFL1	Dihydrolipoyl dehydrogenase [OS=Homo sapiens]	40.323	7	31	7	48.9	7	DLD	0.633	-0.66	0.494979	0.918875	57.9	126.7	73.3	46.79	46.64	6.93458e+06	8.63733e+06	4.27219e+06	5.6675e+06	3.03477e+06	2.30601e+06	3.64654e+06	5.0568e+06	1.73515e+06	1.41466e+06	2.32839e+06	3.48405e+06	High	High	High	High	High	High	High	High	High	High	High	Peak Found	1
FALSE	High	Master Protein	P36957	Dihydrolipoyllysine-residue succinyltransferase component of 2-oxoglutarate dehydrogenase complex, mitochondrial [OS=Homo sapiens]	41.409	7	55	7	48.7	7	DLST	0.793	-0.33	0.833366	0.979571	38.21	112.8	87.2	21.93	17.89	1.51169e+07	1.67767e+07	1.48616e+07	1.71278e+07	1.17609e+07	9.14172e+06	8.7101e+06	1.19711e+07	1.12287e+07	9.54657e+06	1.22462e+07	1.43807e+07	High	High	High	High	High	High	High	High	High	High	High	High	1
FALSE	High	Master Protein	F8W9J4	dystonin [OS=Homo sapiens]	48.591	10	27	7	847.4	10	DST	0.923	-0.12	0.962489	0.99129	53.55	98.7	101.3	20.49	10.69	1.39744e+06	1.43019e+06	1.3358e+06	1.78142e+06	2.23178e+06	1.69578e+06	1.4058e+06	1.62827e+06	1.85493e+06	1.80368e+06	1.50033e+06	1.57062e+06	Peak Found	Peak Found	High	High	High	Peak Found	High	Peak Found	High	High	Peak Found	High	1
FALSE	High	Master Protein	P30084	Enoyl-CoA hydratase, mitochondrial [OS=Homo sapiens]	50.601	7	41	7	31.4	7	ECHS1	1.914	0.94	0.144174	0.756302	44.74	60.8	139.2	28.66	22.65	3.32364e+06	6.38971e+06	4.38447e+06	3.5315e+06	3.97396e+06	3.22067e+06	5.62581e+06	6.5764e+06	9.3333e+06	7.88345e+06	1.01316e+07	9.96288e+06	High	High	High	High	High	High	High	High	High	High	High	High	1
FALSE	High	Master Protein	P05198	Eukaryotic translation initiation factor 2 subunit 1 [OS=Homo sapiens]	37.394	7	49	7	36.1	7	EIF2S1	0.859	-0.22	0.987031	0.997393	33.59	103.5	96.5	24.07	11.25	8.91833e+06	1.06365e+07	7.34195e+06	6.84254e+06	7.00035e+06	5.33045e+06	6.50949e+06	7.30766e+06	6.07574e+06	5.76502e+06	7.77733e+06	6.86132e+06	High	High	High	High	High	High	High	High	High	High	High	High	1
FALSE	High	Master Protein	D3DR65	SPFH domain family, member 1, isoform CRA_a [OS=Homo sapiens]	67.233	10	69	7	39.1	10	ERLIN1	0.639	-0.65	0.563352	0.932934	52.51	119.8	80.2	27.92	23.41	7.80535e+06	8.28092e+06	9.53068e+06	9.4303e+06	5.32753e+06	4.568e+06	4.59653e+06	5.44283e+06	5.33254e+06	3.67719e+06	5.84336e+06	7.43506e+06	High	High	High	High	High	High	High	High	High	High	High	High	1
FALSE	High	Master Protein	Q8NBH6	Fibulin-1 [OS=Homo sapiens]	75.507	9	66	7	70.5	9	FBLN1	0.77	-0.38	0.787546	0.964201	58.11	118.9	81.1	36.06	32.17	2.28791e+07	3.19212e+07	3.80264e+07	3.89097e+07	6.15614e+07	5.83989e+07	2.63618e+07	2.6139e+07	2.44824e+07	1.76932e+07	3.6933e+07	4.36844e+07	High	High	High	High	High	High	High	High	High	High	High	High	1
FALSE	High	Master Protein	P07954	fumarate hydratase, mitochondrial [OS=Homo sapiens]	40.865	7	19	7	54.6	7	FH	1.316	0.4	0.507192	0.922295	72.33	105.6	94.4	40.08	32.68	3.07078e+06	4.44358e+06	3.34553e+06	3.53692e+06	1.70062e+06	1.36628e+06	1.74361e+06	2.50074e+06	3.28769e+06	2.21073e+06	4.33528e+06	3.56746e+06	High	High	High	High	High	Peak Found	Peak Found	High	High	Peak Found	High	High	1
FALSE	High	Master Protein	Q9UN86	Ras GTPase-activating protein-binding protein 2 [OS=Homo sapiens]	62.266	8	66	7	54.1	8	G3BP2	0.605	-0.72	0.516469	0.926027	42.49	127.7	72.3	21.17	30.04	8.02594e+06	8.06261e+06	6.37036e+06	6.5854e+06	1.1136e+07	8.06268e+06	2.44021e+06	5.7966e+06	3.65256e+06	4.51304e+06	4.60075e+06	6.09919e+06	High	High	High	High	High	High	High	High	High	High	High	High	1	Met-loss [N-Term]; Acetyl [N-Term]
FALSE	High	Master Protein	Q10471	Polypeptide N-acetylgalactosaminyltransferase 2 [OS=Homo sapiens]	39.561	7	23	7	64.7	7	GALNT2	0.606	-0.72	0.440601	0.90278	58.72	126.1	73.9	34.75	34.47	4.41318e+06	5.8622e+06	4.51917e+06	4.58066e+06	2.90535e+06	1.90845e+06	2.50871e+06	3.50316e+06	1.6646e+06	1.29223e+06	2.73122e+06	3.15473e+06	High	High	High	High	High	Peak Found	High	High	Peak Found	High	High	High	1
FALSE	High	Master Protein	Q99988	Growth/differentiation factor 15 [OS=Homo sapiens]	45.434	7	43	7	34.1	7	GDF15	5.012	2.33	0.000865855	0.0171559	50.37	24.4	175.6	11.46	24.1	3.48652e+06	3.13412e+06	2.80925e+06	3.05736e+06	2.48957e+06	2.82844e+06	1.2598e+07	1.42413e+07	2.21267e+07	2.08849e+07	2.39266e+07	2.14982e+07	High	High	High	High	High	High	High	High	High	High	High	High	1
FALSE	High	Master Protein	P17302	Gap junction alpha-1 protein [OS=Homo sapiens]	67.449	7	49	7	43	7	GJA1	0.964	-0.05	0.86304	0.979571	70.96	83.8	116.2	66.01	29.16	5.2587e+06	5.88144e+06	1.40217e+07	1.61639e+07	4.2954e+06	3.67335e+06	3.86246e+06	6.96369e+06	8.53338e+06	5.69849e+06	9.12169e+06	8.94722e+06	High	High	High	High	High	High	High	High	High	High	High	High	1
FALSE	High	Master Protein	P32189-1	Isoform 1 of Glycerol kinase [OS=Homo sapiens]	35.22	7	33	7	57.5	7	GK	1.143	0.19	0.628288	0.937002	53.41	90.1	109.9	32.35	48.26	4.34488e+06	3.55315e+06	4.46048e+06	5.47498e+06	3.10716e+06	1.92383e+06	5.45624e+06	4.20621e+06	2.56576e+06	2.69731e+06	6.65074e+06	8.91474e+06	High	High	High	High	High	High	High	High	Peak Found	High	High	High	1
FALSE	High	Master Protein	D3DUE6	Cytokine-like nuclear factor n-pac, isoform CRA_c [OS=Homo sapiens]	44.294	7	31	7	60.9	7	GLYR1	0.589	-0.76	0.420316	0.90278	39.69	127.5	72.5	8.73	27.45	3.98744e+06	3.66859e+06	4.42475e+06	4.20811e+06	4.25243e+06	3.5342e+06	3.54098e+06	3.02261e+06	2.43444e+06	2.0198e+06	1.68232e+06	2.22956e+06	High	High	High	High	High	High	High	High	Peak Found	High	Peak Found	Peak Found	1
FALSE	High	Master Protein	E9PFN5	Glutathione S-transferase kappa [OS=Homo sapiens]	48.67	7	36	7	21.7	7	GSTK1	1.492	0.58	0.334371	0.873439	46.85	69.8	130.2	38.15	26.21	4.45498e+06	5.93348e+06	2.56466e+06	2.20989e+06	3.48995e+06	3.03712e+06	3.60293e+06	4.12354e+06	7.18737e+06	5.94106e+06	6.20056e+06	6.98806e+06	High	High	High	High	High	High	High	High	High	High	High	High	1
FALSE	High	Master Protein	O00291	Huntingtin-interacting protein 1 [OS=Homo sapiens]	49.746	7	20	7	116.1	7	HIP1	0.519	-0.95	0.339278	0.873439	76.71	124.5	75.5	50.99	23.01	4.44292e+06	6.16138e+06	2.75712e+06	3.18566e+06	2.09468e+06	1.4663e+06	2.24231e+06	1.90302e+06	1.15541e+06	1.48556e+06	2.1207e+06	1.70076e+06	High	High	High	High	High	High	High	Peak Found	Peak Found	High	Peak Found	Peak Found	1
FALSE	High	Master Protein	P31943	Heterogeneous nuclear ribonucleoprotein H [OS=Homo sapiens]	142.003	12	174	7	49.2	12	HNRNPH1	0.563	-0.83	0.374571	0.88868	58.18	130.3	69.7	34.81	40.39	1.1567e+07	1.18772e+07	1.75155e+07	1.85805e+07	1.06837e+07	6.7064e+06	1.16472e+07	1.2389e+07	6.39478e+06	5.31024e+06	5.6631e+06	6.1471e+06	High	High	High	High	High	High	High	High	High	High	High	High	1	Met-loss+Acetyl [N-Term]; Acetyl [N-Term]
FALSE	High	Master Protein	O00425	Insulin-like growth factor 2 mRNA-binding protein 3 [OS=Homo sapiens]	66.534	11	33	7	63.7	11	IGF2BP3	0.682	-0.55	0.596686	0.932934	73.4	97	103	82.85	34.07	6.76941e+06	6.93037e+06	1.51683e+06	1.43317e+06	1.58007e+06	1.63345e+06	1.04347e+06	1.38018e+06	2.79874e+06	2.06253e+06	1.62276e+06	1.7907e+06	High	High	Peak Found	Peak Found	High	High	High	High	High	High	High	High	1
FALSE	High	Master Protein	B2R7B5	cDNA, FLJ93365, highly similar to Homo sapiens KH domain containing, RNA binding, signal transduction associated 1 (KHDRBS1), mRNA [OS=Homo sapiens]	48.967	7	50	7	48.2	7	KHDRBS1	0.419	-1.26	0.143283	0.756302	54.55	142.6	57.4	28.97	39.43	5.28039e+07	5.74984e+07	5.55026e+07	4.31552e+07	2.86573e+07	2.96339e+07	2.71073e+07	3.25063e+07	1.31097e+07	1.20234e+07	1.6862e+07	2.18972e+07	High	High	High	High	High	High	High	High	High	High	High	High	1
FALSE	High	Master Protein	Q92945	Far upstream element-binding protein 2 [OS=Homo sapiens]	53.471	7	30	7	73.1	7	KHSRP	0.446	-1.16	0.202448	0.81167	58.98	160.1	39.9	22.96	69.95	9.6326e+06	1.05822e+07	7.85119e+06	8.66477e+06	7.25353e+06	5.23648e+06	5.89644e+06	4.40715e+06	991579	1.26903e+06	1.87893e+06	2.24948e+06	High	High	High	High	High	High	High	High	Peak Found	Peak Found	Peak Found	Peak Found	1
FALSE	High	Master Protein	Q9P2J5	Leucine--tRNA ligase, cytoplasmic [OS=Homo sapiens]	42.078	7	28	7	134.4	7	LARS	0.961	-0.06	0.955826	0.99129	60.43	85.2	114.8	50.31	23.9	1.64542e+06	3.19353e+06	1.43268e+06	1.59494e+06	1.33098e+06	697289	1.42164e+06	1.93653e+06	2.27266e+06	1.4253e+06	2.14335e+06	2.58798e+06	High	High	High	High	High	High	High	High	Peak Found	High	High	High	1
FALSE	High	Master Protein	Q14847	LIM and SH3 domain protein 1 [OS=Homo sapiens]	43.421	7	45	7	29.7	7	LASP1	1.323	0.4	0.444205	0.90278	50.2	77.7	122.3	42.39	14.2	1.46919e+07	1.74341e+07	7.34167e+06	9.34811e+06	8.73396e+06	5.95982e+06	1.36819e+07	1.44284e+07	1.14939e+07	1.40155e+07	1.77692e+07	1.51073e+07	High	High	High	High	High	High	High	High	High	High	High	High	1
FALSE	High	Master Protein	Q59E97	Galectin [OS=Homo sapiens]	36.722	7	31	7	38.2	7	LGALS8	1.133	0.18	0.62052	0.937002	55.06	84.9	115.1	50.38	17.4	3.55122e+06	4.6544e+06	8.76505e+06	8.71746e+06	2.75433e+06	3.65676e+06	4.80211e+06	6.68233e+06	5.55891e+06	3.99562e+06	6.09743e+06	5.62163e+06	High	High	High	High	High	High	High	High	High	High	High	High	1
FALSE	High	Master Protein	Q53FS4	Lectin, mannose-binding, 1 variant [OS=Homo sapiens]	60.517	7	54	7	57.5	7	LMAN1	0.541	-0.89	0.373696	0.888476	46.08	131.1	68.9	25.61	29.9	1.13888e+07	1.33738e+07	9.76944e+06	8.50293e+06	9.47083e+06	6.038e+06	5720703	6.09498e+06	3.07321e+06	2.84701e+06	4.66979e+06	5.47679e+06	High	High	High	High	High	High	High	High	High	High	High	High	1
FALSE	High	Master Protein	P40925	Malate dehydrogenase, cytoplasmic [OS=Homo sapiens]	53.266	7	29	7	36.4	7	MDH1	0.588	-0.77	0.440664	0.90278	59.34	128.1	71.9	59.88	28.5	8.74066e+06	1.37978e+07	6.55844e+06	5.56361e+06	4.41392e+06	1.92949e+06	3.04943e+06	3.43297e+06	2.64776e+06	3.35283e+06	4.93356e+06	5.32426e+06	High	High	High	High	High	Peak Found	High	High	Peak Found	High	High	Peak Found	1
FALSE	High	Master Protein	Q14165	Malectin [OS=Homo sapiens]	40.315	7	48	7	32.2	7	MLEC	0.803	-0.32	0.826677	0.975834	47.07	114.9	85.1	49.49	18.75	7.08458e+06	1.04696e+07	5.52124e+06	4.07511e+06	4.34532e+06	2.51067e+06	2.60459e+06	4.19329e+06	3.80058e+06	2.89385e+06	3.46439e+06	4.16189e+06	High	High	High	High	High	High	High	High	High	High	High	High	1
FALSE	High	Master Protein	O94776	Metastasis-associated protein MTA2 [OS=Homo sapiens]	24.926	7	10	7	75	7	MTA2	0.533	-0.91	0.348067	0.873439	44.8	160.4	39.6	17.58	84.18	2.89321e+06	3.03711e+06	2.9192e+06	3.23565e+06	2.1156e+06	2.13384e+06	1.91289e+06	1.66912e+06	783618	197784	656416	114208	Peak Found	High	High	High	Peak Found	High	High	High	Peak Found	Peak Found	Peak Found	Peak Found	1
FALSE	High	Master Protein	B7Z6Z4	Myosin light polypeptide 6 [OS=Homo sapiens]	118.446	9	116	7	26.7	9	MYL6	1.119	0.16	0.642062	0.937842	49.8	95.1	104.9	8.44	34.55	1.1285e+08	9.31362e+07	9.23111e+07	9.09764e+07	1.00487e+08	9.5128e+07	1.65351e+08	1.433e+08	1.06714e+08	1.00991e+08	8.31945e+07	6.22658e+07	High	High	High	High	High	High	High	High	High	High	High	High	1
FALSE	High	Master Protein	P43490	nicotinamide phosphoribosyltransferase [OS=Homo sapiens]	39.414	7	29	7	55.5	7	NAMPT	1.085	0.12	0.777761	0.963009	74.15	93.7	106.3	72.94	31.09	2.85784e+06	5.27853e+06	2.18974e+06	2.10829e+06	769025	671833	1.2339e+06	2.03892e+06	3.46874e+06	2.78515e+06	2.43829e+06	2.43501e+06	High	High	High	High	Peak Found	Peak Found	High	High	High	High	High	High	1
FALSE	High	Master Protein	Q9Y6M9	NADH dehydrogenase [ubiquinone] 1 beta subcomplex subunit 9 [OS=Homo sapiens]	47.593	7	33	7	21.8	7	NDUFB9	0.51	-0.97	0.28491	0.85592	71.07	148.3	51.7	49.87	71.72	6.13684e+06	9.05182e+06	5.54446e+06	4.78753e+06	2.76731e+06	2.04156e+06	4.56493e+06	3.70692e+06	791483	712456	1.15676e+06	2.78682e+06	High	High	High	High	High	High	High	High	Peak Found	Peak Found	High	High	1	Met-loss+Acetyl [N-Term]
FALSE	High	Master Protein	O75251	NADH dehydrogenase [ubiquinone] iron-sulfur protein 7, mitochondrial [OS=Homo sapiens]	32.093	7	30	7	23.5	7	NDUFS7	0.499	-1	0.306884	0.868124	75.47	161.2	38.8	48.16	51.05	9.20122e+06	9.34426e+06	7.78074e+06	7.92061e+06	3.01717e+06	2.1514e+06	3.34245e+06	4.15938e+06	1.58983e+06	1.11158e+06	1.52145e+06	2.2472e+06	High	High	High	High	High	High	High	High	Peak Found	High	High	High	1
FALSE	High	Master Protein	B7ZA56	cDNA, FLJ79070, highly similar to Optineurin [OS=Homo sapiens]	35.614	7	13	7	59.5	7	OPTN	2.027	1.02	0.205087	0.812405	54.04	56.3	143.7	15.79	41.64	751741	1.07995e+06	1.04628e+06	909411			1.12708e+06	1.56955e+06	2.43178e+06	2.54973e+06	3.99862e+06	2.75085e+06	Peak Found	Peak Found	Peak Found	Peak Found	Not Found	Not Found	High	High	Peak Found	High	High	High	1
FALSE	High	Master Protein	A8K6Y1	cDNA FLJ75526, highly similar to Homo sapiens proliferation-associated 2G4, 38kDa (PA2G4), mRNA [OS=Homo sapiens]	51.456	7	63	7	40.9	7	PA2G4	0.932	-0.1	0.927887	0.989472	45.14	93	107	33.63	20.39	1.23525e+07	1.43159e+07	8.84366e+06	7.74053e+06	7.62311e+06	5.97855e+06	7.00019e+06	1.01828e+07	9.74973e+06	5.91922e+06	9.30658e+06	9.85495e+06	High	High	High	High	High	High	High	High	High	High	High	High	1
FALSE	High	Master Protein	Q9UHG3	prenylcysteine oxidase 1 [OS=Homo sapiens]	48.4	7	31	7	56.6	7	PCYOX1	0.765	-0.39	0.732344	0.957758	55.16	114.3	85.7	25.62	25.98	4.0474e+06	5.84319e+06	3.38981e+06	3.78736e+06	3.65285e+06	2.91496e+06	2.489e+06	2.81787e+06	3.85195e+06	2.70998e+06	2.75926e+06	4.59798e+06	High	High	High	High	High	High	High	High	High	High	High	High	1
FALSE	High	Master Protein	O76074	cGMP-specific 3',5'-cyclic phosphodiesterase [OS=Homo sapiens]	38.067	7	26	7	99.9	7	PDE5A	1.247	0.32	0.575279	0.932934	59.51	86.3	113.7	36.08	29.63	2.32404e+06	3.31053e+06	2.86144e+06	2.63004e+06	1.81272e+06	955324	1.74196e+06	3.06688e+06	4.50058e+06	4.30108e+06	3.38455e+06	3.13517e+06	High	High	High	High	Peak Found	High	High	Peak Found	High	High	High	High	1
FALSE	High	Master Protein	P16234-1	Platelet-derived growth factor receptor alpha [OS=Homo sapiens]	32.512	7	22	7	122.6	7	PDGFRA	1.196	0.26	0.626992	0.937002	65.4	97.9	102.1	55.1	42.77	2.95245e+06	3.23417e+06	4.60073e+06	4.13861e+06	1.00273e+06	927479	1.89828e+06	2.56758e+06	3.77977e+06	2.74957e+06	5.8797e+06	5.16982e+06	High	High	High	High	High	High	Peak Found	High	High	High	High	High	1
FALSE	High	Master Protein	Q53GG5-2	Isoform 2 of PDZ and LIM domain protein 3 [OS=Homo sapiens]	61.73	7	61	7	34.3	7	PDLIM3	0.939	-0.09	0.880758	0.981056	45.24	104.5	95.5	21.71	25.08	6.28203e+06	8.04256e+06	4.77945e+06	6.05219e+06	8.85603e+06	7.74263e+06	5.13784e+06	4.791e+06	7.6018e+06	5.34298e+06	8.47069e+06	8.03389e+06	High	High	High	High	High	High	High	High	High	High	High	High	1	Met-loss [N-Term]
FALSE	High	Master Protein	P30086	phosphatidylethanolamine-binding protein 1 [OS=Homo sapiens]	57.871	7	37	7	21	7	PEBP1	0.607	-0.72	0.518334	0.927091	73.71	96.2	103.8	63.36	18.86	1.08772e+07	1.62966e+07	6.39489e+06	5.36321e+06	5.05909e+06	2.80079e+06	4.38242e+06	6.97802e+06	5.37483e+06	5.73232e+06	7.17181e+06	7.18462e+06	High	High	High	High	High	Peak Found	High	High	High	High	High	High	1
FALSE	High	Master Protein	Q8IZL8	Proline-, glutamic acid- and leucine-rich protein 1 [OS=Homo sapiens]	43.199	7	28	7	119.6	7	PELP1	0.436	-1.2	0.175021	0.780593	42.13	146.1	53.9	26.37	17.88	5.66685e+06	6.3191e+06	5.45947e+06	5.95389e+06	3.14841e+06	3.57498e+06	2.06575e+06	1.54266e+06	2.04134e+06	2.53432e+06	1.65091e+06	2.10545e+06	High	High	High	High	High	High	High	High	Peak Found	High	Peak Found	Peak Found	1	Met-loss+Acetyl [N-Term]
FALSE	High	Master Protein	Q63HL4	NADPH--cytochrome P450 reductase [OS=Homo sapiens]	22.218	7	48	7	77	7	POR	2.064	1.05	0.123912	0.753161	69.8	54	146	68.82	32.84	4.1902e+06	5.45807e+06	2.30226e+06	2.07103e+06	1.03172e+06	838710	3.44216e+06	4.11501e+06	6.23119e+06	5.58019e+06	8.09016e+06	8.05845e+06	High	High	High	High	High	Peak Found	High	High	High	High	High	High	1
FALSE	High	Master Protein	Q15063-5	Isoform 5 of Periostin [OS=Homo sapiens]	229.975	24	160	7	90.4	24	POSTN	2.218	1.15	0.0706276	0.615302	64.41	70.2	129.8	36.81	21.58	1.78155e+07	2.18955e+07	1.18686e+07	9.38994e+06	2.48707e+07	2.59729e+07	3.44061e+07	3.88181e+07	3.21344e+07	2.71413e+07	4.56114e+07	4.84195e+07	High	High	Peak Found	Peak Found	High	High	High	High	High	High	High	High	1
FALSE	High	Master Protein	B4DWW8	cDNA FLJ59251, highly similar to U4/U6 small nuclear ribonucleoprotein Prp31 [OS=Homo sapiens]	27.901	7	16	7	50.1	7	PRPF31	0.508	-0.98	0.324865	0.873439	50.76	154.3	45.7	38.28	43.12	3.21715e+06	3.9382e+06	3.99557e+06	3.74568e+06	1.83981e+06	1.3219e+06	1.65419e+06	2.14283e+06	805240	921248	828907	1.15014e+06	High	High	High	High	High	High	High	Peak Found	Peak Found	Peak Found	Peak Found	Peak Found	1
FALSE	High	Master Protein	O94906-1	Pre-mRNA-processing factor 6 [OS=Homo sapiens]	31.872	7	14	7	106.9	7	PRPF6	0.428	-1.22	0.164489	0.775922	56.16	165.9	34.1	48.47	51.39	4.38946e+06	4.00063e+06	4.87417e+06	5.04677e+06	1.35027e+06	1.3784e+06	1.94441e+06	1.7896e+06	647417	890652	833412	672824	High	High	High	High	High	Peak Found	Peak Found	Peak Found	Peak Found	Peak Found	Peak Found	Peak Found	1
FALSE	High	Master Protein	Q14914	Prostaglandin reductase 1 [OS=Homo sapiens]	46.011	7	23	7	35.8	7	PTGR1	1.693	0.76	0.235821	0.830378	67.68	62.9	137.1	57.76	39.37	3.93696e+06	5.68683e+06	2.37912e+06	3.02371e+06	1.20399e+06	1.36667e+06	2.68757e+06	4.01456e+06	6.71607e+06	5.08772e+06	8.79158e+06	7.50636e+06	High	High	Peak Found	High	High	High	Peak Found	Peak Found	High	High	High	High	1
FALSE	High	Master Protein	Q00577	Transcriptional activator protein Pur-alpha [OS=Homo sapiens]	38.906	7	27	7	34.9	7	PURA	0.609	-0.72	0.504166	0.92017	36.05	115.7	84.3	22.08	14.94	7.0483e+06	6.27264e+06	7.12882e+06	5.22686e+06	9.92352e+06	8.0584e+06	5.3943e+06	4.95284e+06	4.29095e+06	3.71088e+06	5.43461e+06	5.48487e+06	High	High	High	High	High	High	High	High	Peak Found	High	High	High	1
FALSE	High	Master Protein	P18754-1	Regulator of chromosome condensation [OS=Homo sapiens]	42.765	7	34	7	44.9	7	RCC1	0.384	-1.38	0.120653	0.752512	71.15	160.2	39.8	15.21	74.05	4.00701e+06	4.94081e+06	5.25084e+06	4.85401e+06	3.80946e+06	3.66673e+06	4.05058e+06	2.98579e+06	1.20647e+06	874690	993017	872114	High	High	High	High	High	High	High	High	Peak Found	High	Peak Found	High	1
FALSE	High	Master Protein	Q14699	raftlin [OS=Homo sapiens]	51.439	7	58	7	63.1	7	RFTN1	1.133	0.18	0.65039	0.941501	40.15	86.1	113.9	23.61	20.73	5.04598e+06	5.95524e+06	3.92316e+06	3.45517e+06	4.56574e+06	3.24474e+06	4.5232e+06	5.48764e+06	6.49874e+06	4.80728e+06	5.71482e+06	7.80839e+06	High	High	High	High	High	High	High	High	High	High	High	High	1
FALSE	High	Master Protein	P61353	60S ribosomal protein L27 [OS=Homo sapiens]	69.673	7	95	7	15.8	7	RPL27	0.784	-0.35	0.816457	0.971679	42.68	112.8	87.2	28.78	17.76	4.05083e+07	5.13071e+07	3.65226e+07	3.32668e+07	2.50695e+07	2.43891e+07	2.67334e+07	3.4134e+07	2.95979e+07	2.00311e+07	2.41103e+07	2.71455e+07	High	High	High	High	High	High	High	High	High	High	High	High	1
FALSE	High	Master Protein	P62263	40S ribosomal protein S14 [OS=Homo sapiens]	94.078	7	133	7	16.3	7	RPS14	1.076	0.11	0.698128	0.956814	34.04	99.9	100.1	14.7	17.98	5.84985e+07	6.87038e+07	5.76976e+07	4.8397e+07	5.33151e+07	4.60815e+07	5.05779e+07	5.50823e+07	5.61089e+07	5.43956e+07	6.52825e+07	7.9978e+07	High	High	High	High	High	High	High	High	High	High	High	High	1
FALSE	High	Master Protein	P62241	40S ribosomal protein S8 [OS=Homo sapiens]	79.008	7	72	7	24.2	7	RPS8	0.804	-0.32	0.854125	0.979571	45.07	120.8	79.2	20.71	18.99	3.37032e+07	4.21777e+07	3.24786e+07	3.4379e+07	2.8292e+07	2.21817e+07	2.2698e+07	3.06229e+07	2.001e+07	1.86896e+07	2.0763e+07	2.51372e+07	High	High	High	High	High	High	High	High	High	High	High	High	1
FALSE	High	Master Protein	P10301	Ras-related protein R-Ras [OS=Homo sapiens]	85.983	10	104	7	23.5	10	RRAS	0.84	-0.25	0.922811	0.987702	61.35	96.9	103.1	18.18	31.62	4.5078e+07	5.20789e+07	3.46697e+07	4.02563e+07	3.85814e+07	3.17313e+07	2.55672e+07	4.95474e+07	6.78231e+07	4.29915e+07	3.86074e+07	4.08401e+07	High	High	High	High	High	High	High	High	High	High	High	High	1
FALSE	High	Master Protein	Q5JTH9-1	RRP12-like protein [OS=Homo sapiens]	33.715	7	27	7	143.6	7	RRP12	0.751	-0.41	0.751482	0.957758	63.88	127.7	72.3	31.17	26.88	7.64751e+07	5.5939e+07	5.37154e+07	4.16497e+07	7.13208e+07	1.00205e+08	4.50785e+07	2.69168e+07	4.05225e+07	4.12601e+07	3.15642e+07	2.14881e+07	High	High	High	High	High	High	High	High	High	High	Peak Found	High	1
FALSE	High	Master Protein	P82979	SAP domain-containing ribonucleoprotein [OS=Homo sapiens]	40.006	7	41	7	23.7	7	SARNP	0.476	-1.07	0.233297	0.830212	31.45	139.2	60.8	16.87	16.26	1.36083e+07	1.17383e+07	1.13448e+07	1.48041e+07	9.21377e+06	1.07642e+07	5.89829e+06	6.56598e+06	4.93806e+06	5.14918e+06	4.1494e+06	4.82607e+06	High	High	High	High	High	High	High	High	High	High	High	High	1	Met-loss+Acetyl [N-Term]
FALSE	High	Master Protein	P05121-1	Plasminogen activator inhibitor 1 [OS=Homo sapiens]	41.825	7	31	7	45	7	SERPINE1	2.228	1.16	0.102034	0.715548	64.41	39.9	160.1	45.61	23.59	1.39847e+06	1.93319e+06	1.41498e+06	789618	3.15063e+06	1.75956e+06	3.63472e+06	5.90075e+06	4.65606e+06	6.91027e+06	6.81417e+06	6.83258e+06	High	High	High	High	High	High	High	High	High	High	High	High	1
FALSE	High	Master Protein	Q96DI7	U5 small nuclear ribonucleoprotein 40 kDa protein [OS=Homo sapiens]	85.082	7	43	7	39.3	7	SNRNP40	0.413	-1.28	0.156298	0.768788	34.93	146.4	53.6	30.51	29.04	9.49165e+06	1.06415e+07	1.17827e+07	1.24329e+07	6.85895e+06	5.13921e+06	4.64616e+06	6.33901e+06	3.35388e+06	3.3535e+06	3.17752e+06	4.03301e+06	High	High	High	High	High	High	High	High	Peak Found	High	High	High	1
FALSE	High	Master Protein	P08621-1	U1 small nuclear ribonucleoprotein 70 kDa [OS=Homo sapiens]	48.086	7	43	7	51.5	7	SNRNP70	0.291	-1.78	0.0335673	0.389746	77.89	172.5	27.5	39.78	72.77	1.58286e+07	1.62486e+07	1.437e+07	1.58897e+07	5.40669e+06	6.85238e+06	7.16229e+06	8.74594e+06	1.92866e+06	2.15302e+06	2.25331e+06	2.55914e+06	High	High	High	High	High	High	High	High	Peak Found	Peak Found	Peak Found	High	1
FALSE	High	Master Protein	O60493-1	sorting nexin-3 [OS=Homo sapiens]	38.142	9	63	7	18.8	9	SNX3	1.76	0.82	0.175606	0.780593	46.72	69.9	130.1	36.97	20.25	1.69202e+07	1.89405e+07	1.26265e+07	1.20126e+07	7.46729e+06	7.76967e+06	1.50516e+07	2.22825e+07	2.90934e+07	2.22248e+07	2.35643e+07	2.55143e+07	High	High	High	High	High	High	High	High	High	High	High	High	1
FALSE	High	Master Protein	Q9UNH7-1	Sorting nexin-6 [OS=Homo sapiens]	40.614	7	46	7	46.6	7	SNX6	1.626	0.7	0.293653	0.862122	51.69	64.3	135.7	38.64	14.28	3.65337e+06	5.06655e+06	2.56161e+06	2.20448e+06	2.26341e+06	2.21e+06	3.73799e+06	4.67268e+06	5.36098e+06	5.44811e+06	4.82173e+06	5.67276e+06	High	High	High	High	High	High	High	High	High	High	High	High	1
FALSE	High	Master Protein	P18583-1	Protein SON [OS=Homo sapiens]	27.162	7	41	7	263.7	7	SON	0.721	-0.47	0.691766	0.956814	43.07	122.7	77.3	17.29	31.1	9.82259e+06	8.07955e+06	8.71031e+06	8.10476e+06	5.86455e+06	9.73298e+06	9202284	6.57806e+06	4.99626e+06	5.59799e+06	4.13843e+06	4.74798e+06	High	High	High	High	High	High	High	High	High	High	High	High	1	Met-loss+Acetyl [N-Term]
FALSE	High	Master Protein	B4DVR4	cDNA FLJ60912, highly similar to Vinexin [OS=Homo sapiens]	30.151	7	17	7	42.3	7	SORBS3	0.841	-0.25	0.880841	0.981056	39.42	113	87	15.25	36.72	3.26593e+06	2.83397e+06	2.22293e+06	2.26473e+06	2.83393e+06	2.45769e+06	2.40644e+06	2.91138e+06	1.55502e+06	891332	2.385e+06	1.72923e+06	High	High	High	High	High	High	Peak Found	High	Peak Found	Peak Found	High	High	1
FALSE	High	Master Protein	P19623	spermidine synthase [OS=Homo sapiens]	35.405	7	41	7	33.8	7	SRM	1.837	0.88	0.180593	0.783186	53.93	56.1	143.9	43.21	29.95	4.50162e+06	5.78566e+06	2.46163e+06	2.47708e+06	2.77982e+06	2.16106e+06	3.54205e+06	4.76796e+06	8.48067e+06	8.10765e+06	6.58606e+06	6.88519e+06	High	High	High	High	High	High	High	High	High	High	High	High	1	Acetyl [N-Term]
FALSE	High	Master Protein	Q6IAX9	SRPR protein [OS=Homo sapiens]	35.998	7	21	7	69.9	7	SRPR; SRPRA	1.466	0.55	0.398611	0.895275	50.45	54.4	145.6	60.53	27.01	3.62033e+06	4.41834e+06	1.20673e+06	1.43279e+06	2.00763e+06	1.10871e+06	2.18228e+06	4.60895e+06	4.92903e+06	3.16581e+06	4.48043e+06	4.5916e+06	High	High	Peak Found	High	High	Peak Found	High	High	High	High	High	High	1
FALSE	High	Master Protein	Q9Y5M8	signal recognition particle receptor subunit beta [OS=Homo sapiens]	52.155	7	48	7	29.7	7	SRPRB	1.404	0.49	0.380617	0.8905	45.18	82	118	43.06	13.71	8.08055e+06	1.0519e+07	5.58254e+06	5.85989e+06	3.5387e+06	3.73384e+06	6.93421e+06	7.27426e+06	9.16854e+06	7.63595e+06	9.71073e+06	8.87033e+06	High	High	High	High	High	High	High	High	High	High	High	High	1
FALSE	High	Master Protein	Q16629	serine/arginine-rich splicing factor 7 [OS=Homo sapiens]	66.826	8	67	7	27.4	8	SRSF7	0.414	-1.27	0.136913	0.753188	59.65	150.1	49.9	23.48	39.41	7.33836e+07	5.89503e+07	6.5844e+07	6.60505e+07	3.95408e+07	4.32406e+07	3.70031e+07	4.19248e+07	1.83436e+07	1.90739e+07	1.99665e+07	2.15122e+07	High	High	High	High	High	High	High	High	High	High	High	High	1
FALSE	High	Master Protein	Q04837	Single-stranded DNA-binding protein, mitochondrial [OS=Homo sapiens]	40.784	7	46	7	17.2	7	SSBP1	0.765	-0.39	0.783964	0.963009	50.81	105.7	94.3	13.9	25.35	1.06713e+07	1.32313e+07	1.11191e+07	1.15334e+07	1.00068e+07	8.73134e+06	8.90727e+06	1.19947e+07	6.84125e+06	6.33373e+06	1.06045e+07	1.13016e+07	High	High	High	High	High	High	High	High	High	High	High	High	1
FALSE	High	Master Protein	Q8TCJ2	Dolichyl-diphosphooligosaccharide--protein glycosyltransferase subunit STT3B [OS=Homo sapiens]	49.547	8	50	7	93.6	8	STT3B	0.739	-0.44	0.734333	0.957758	57.49	108.7	91.3	54.7	19.46	9.14925e+06	1.22539e+07	5.95323e+06	5.11263e+06	3.74074e+06	2.83833e+06	4.39471e+06	4.8307e+06	4.64063e+06	2.73324e+06	4.63409e+06	5.1682e+06	High	High	High	High	High	High	High	High	High	High	High	High	1
FALSE	High	Master Protein	O00267	Transcription elongation factor Spt5 [OS=Homo sapiens]	32.257	7	27	7	120.9	7	SUPT5H	0.747	-0.42	0.786353	0.96404	62.81	109.8	90.2	56.3	77.62	1.57466e+07	6.09908e+06	6.966e+06	4.8482e+06	4.46534e+06	1.38898e+07	1.85223e+07	8.43118e+06	4.56565e+06	6.2884e+06	3.57413e+06	3.19995e+06	High	High	High	High	High	High	High	Peak Found	High	High	High	High	1
FALSE	High	Master Protein	Q9NZR1	Tropomodulin-2 [OS=Homo sapiens]	35.795	7	20	7	39.6	7	TMOD2	1.669	0.74	0.238422	0.830378	63.95	38.4	161.6	30.05	43.83	1.18427e+06	1.58462e+06	2.17794e+06	1.07536e+06	2.25269e+06	2.08125e+06	5.37928e+06	5.14532e+06	8.05411e+06	1.50625e+07	8.63444e+06	7.25414e+06	High	High	Peak Found	High	High	High	High	High	High	High	High	High	1
FALSE	High	Master Protein	O96008	Mitochondrial import receptor subunit TOM40 homolog [OS=Homo sapiens]	51.021	7	41	7	37.9	7	TOMM40	0.602	-0.73	0.456072	0.904443	51.09	140.7	59.3	28.36	40.62	1.15045e+07	1.32448e+07	1.23897e+07	1.37584e+07	7.46843e+06	6.53307e+06	8.86016e+06	8.70961e+06	4.18131e+06	3.37654e+06	4.28849e+06	5.89785e+06	High	High	High	High	High	High	High	High	High	High	High	High	1
FALSE	High	Master Protein	P07951-2	Isoform 2 of Tropomyosin beta chain [OS=Homo sapiens]	150.288	17	149	7	33	17	TPM2	0.761	-0.39	0.77131	0.963009	78.52	121.8	78.2	37.78	62.29	1.64443e+07	1.11907e+07	2.55274e+07	3.33062e+07	3.50325e+07	2.71517e+07	3.69983e+07	3.23984e+07	6.97654e+06	1.32556e+07	2.15916e+07	9.07008e+06	Peak Found	High	High	High	High	High	High	High	Peak Found	Peak Found	High	Peak Found	1	Acetyl [N-Term]
FALSE	High	Master Protein	O60763-1	General vesicular transport factor p115 [OS=Homo sapiens]	42.84	7	22	7	107.8	7	USO1	1.197	0.26	0.615654	0.937002	44.54	84.8	115.2	41.34	19.95	2.4214e+06	3.51585e+06	2.43702e+06	2.26211e+06	1.90077e+06	705961	2.23049e+06	2.65815e+06	3.57067e+06	3.88221e+06	3.45716e+06	2.92827e+06	High	High	High	High	High	Peak Found	High	Peak Found	High	High	High	High	1
FALSE	High	Master Protein	M0R0R2	40S ribosomal protein S5 [OS=Homo sapiens]	63.13	6	78	6	25.3	6	RPS5	1.224	0.29	0.521444	0.927792	54.21	108.6	91.4	41.15	10.77	6.47134e+07	7.41552e+07	6.74204e+07	5.62264e+07	2.29397e+07	2.82719e+07	5.12053e+07	5.80039e+07	4.43773e+07	5.04199e+07	5.93784e+07	4.95137e+07	High	High	High	High	High	High	High	High	High	High	High	High	1	Met-loss+Acetyl [N-Term]; Acetyl [N-Term]
FALSE	High	Master Protein	A0A1W2PPU6	Lysosome membrane protein 2 [OS=Homo sapiens]	54.565	6	31	6	49.6	6	SCARB2	0.289	-1.79	0.0336526	0.389746	70.05	156	44	45.09	31.56	1.49924e+07	2.03745e+07	1.20142e+07	1.22265e+07	8.23425e+06	4.59433e+06	3.96482e+06	5.58984e+06	2.83939e+06	2.44163e+06	2.95984e+06	3.95695e+06	High	High	High	High	High	High	High	High	Peak Found	Peak Found	Peak Found	Peak Found	1
FALSE	High	Master Protein	E7ETK0	40S ribosomal protein S24 [OS=Homo sapiens]	50.816	6	59	6	15.2	6	RPS24	0.83	-0.27	0.902914	0.984757	50.48	110	90	15.85	16.74	1.71516e+07	2.03615e+07	1.6632e+07	1.52371e+07	1.50986e+07	1.26804e+07	1.2136e+07	1.62668e+07	1.38543e+07	1.00751e+07	1.22557e+07	1.49349e+07	High	High	High	High	High	High	High	High	High	High	High	High	1	Acetyl [N-Term]
FALSE	High	Master Protein	H0YJA2	Zinc finger CCCH domain-containing protein 14 [OS=Homo sapiens]	36.462	6	32	6	73.3	6	ZC3H14	0.821	-0.28	0.831664	0.979095	43.16	111.2	88.8	22.9	18.91	3.86145e+06	3.44495e+06	4.44387e+06	4.93184e+06	2.91692e+06	2.76573e+06	3.04768e+06	2.90634e+06	2.91759e+06	3.60078e+06	2.44664e+06	2.03891e+06	High	High	High	High	High	High	High	High	High	High	High	High	1
FALSE	High	Master Protein	A0A087X0K0	Collagen alpha-1(XV) chain [OS=Homo sapiens]	33.098	6	14	6	140	6	COL15A1	0.627	-0.67	0.473838	0.909879	92.54	63.4	136.6	119.47	82.83	96059.9		681169	284823	6.09654e+06	6.45441e+06	2.95798e+06	3.31876e+06	1.75002e+06	1.23276e+06	200006	196466	Peak Found	Not Found	Peak Found	Peak Found	High	High	High	High	Peak Found	Peak Found	Peak Found	Peak Found	1
FALSE	High	Master Protein	G3V1C3	Apoptosis inhibitor 5 [OS=Homo sapiens]	28.536	6	18	6	57.5	6	API5	0.352	-1.51	0.0794428	0.648608	72.51	176.1	23.9	29.56	84.57	5.22e+06	4.04917e+06	4.98802e+06	5.07522e+06	2.84761e+06	2.43079e+06	1.52448e+06	1.99556e+06	129350	320838	520696	714454	High	High	High	High	High	Peak Found	High	High	Peak Found	Peak Found	Peak Found	Peak Found	1	Met-loss [N-Term]
FALSE	High	Master Protein	B5MCF9	Pescadillo homolog [OS=Homo sapiens]	28.157	6	43	6	66	6	PES1	0.738	-0.44	0.760277	0.958013	34.24	103.6	96.4	16.92	20.49	5.905e+06	6.20797e+06	5.42764e+06	4.87623e+06	3.82797e+06	4.68713e+06	6.50617e+06	5.36128e+06	4.27522e+06	5.54339e+06	4.01873e+06	4.01115e+06	High	High	High	High	High	High	High	High	High	High	High	High	1
FALSE	High	Master Protein	D3YTB1	60S ribosomal protein L32 [OS=Homo sapiens]	25.821	6	30	6	15.6	6	RPL32	0.836	-0.26	0.915656	0.987223	55.46	96.5	103.5	47.4	36.03	2.54705e+07	2.59702e+07	1.70846e+07	5.27181e+06	1.59343e+07	1.15738e+07	2.0722e+07	3.09654e+07	1.14646e+07	1.62096e+07	1.44972e+07	1.9318e+07	High	High	High	High	High	High	High	High	High	High	High	High	1	Met-loss [N-Term]
FALSE	High	Master Protein	Q8N2K0	Monoacylglycerol lipase ABHD12 [OS=Homo sapiens]	28.967	6	11	6	45.1	6	ABHD12	2.924	1.55	0.0612999	0.567955	61.37	36.5	163.5	55.43	49.33	564423	789516	630348	681588	234182	85540.2	1.42881e+06	644336	2.55164e+06	2.80166e+06	3.94167e+06	3.10057e+06	Peak Found	Peak Found	Peak Found	Peak Found	Peak Found	Peak Found	Peak Found	High	High	High	High	High	1
FALSE	High	Master Protein	O00154	cytosolic acyl coenzyme A thioester hydrolase [OS=Homo sapiens]	65.43	6	49	6	41.8	6	ACOT7	1.736	0.8	0.199625	0.806218	48.24	76.3	123.7	33.07	24.36	6.02466e+06	1.02273e+07	6.78739e+06	6.52043e+06	4.80571e+06	4.15474e+06	9.23143e+06	1.17043e+07	1.24561e+07	5.63954e+06	9.66754e+06	1.06965e+07	High	High	High	High	High	Peak Found	High	High	High	High	High	High	1
FALSE	High	Master Protein	Q9Y4W6	AFG3-like protein 2 [OS=Homo sapiens]	32.653	6	12	6	88.5	6	AFG3L2	0.846	-0.24	0.888784	0.98159	45.15	107.1	92.9	37.8	22.05	3.24638e+06	3.98481e+06	2.17974e+06	2.09087e+06	2.21925e+06	1.32467e+06	1.59201e+06	2.19755e+06	2.24302e+06	1.45481e+06	1.65827e+06	2.50818e+06	High	High	High	High	Peak Found	Peak Found	High	Peak Found	Peak Found	Peak Found	Peak Found	High	1
FALSE	High	Master Protein	P14550	alcohol dehydrogenase [NADP(+)] [OS=Homo sapiens]	38.95	7	27	6	36.6	7	AKR1A1	1.257	0.33	0.515627	0.926027	53.96	84.3	115.7	49.52	28.3	4.65897e+06	6.55121e+06	3.72345e+06	3.95054e+06	2.44699e+06	1.14374e+06	3.85616e+06	4.71635e+06	7.81101e+06	5.86439e+06	4.16044e+06	6.80048e+06	High	High	High	High	High	Peak Found	High	High	Peak Found	High	High	High	1
FALSE	High	Master Protein	P09525	annexin A4 [OS=Homo sapiens]	45.777	7	38	6	35.9	7	ANXA4	0.525	-0.93	0.312653	0.873234	66.66	131.6	68.4	61.05	25.44	5.18249e+06	8.79024e+06	3.65567e+06	3.74884e+06	2.51169e+06	1.41382e+06	1.51765e+06	2.92342e+06	2.02893e+06	1.60133e+06	1.8234e+06	2.20298e+06	High	High	High	High	High	High	High	High	Peak Found	High	High	High	1
FALSE	High	Master Protein	Q9HDC9	Adipocyte plasma membrane-associated protein [OS=Homo sapiens]	40.656	6	59	6	46.5	6	APMAP	2.059	1.04	0.116657	0.742062	57.41	61.9	138.1	43.08	30.02	7.64629e+06	1.13965e+07	7.12441e+06	6.15862e+06	4.189e+06	3.34558e+06	7343575	9.89509e+06	1.59736e+07	1.36868e+07	1.74267e+07	1.65795e+07	High	High	High	High	High	High	High	High	High	High	High	High	1
FALSE	High	Master Protein	P80723	Brain acid soluble protein 1 [OS=Homo sapiens]	83.736	6	114	6	22.7	6	BASP1	0.969	-0.05	0.854911	0.979571	61.24	99.4	100.6	37.04	34.49	4.81824e+07	3.21507e+07	6.11093e+07	8.39664e+07	4.5672e+07	3.61977e+07	2.4275e+07	4.48211e+07	4.57012e+07	4.93383e+07	6.72676e+07	7.29842e+07	High	High	High	High	High	High	High	High	High	High	High	High	1
FALSE	High	Master Protein	A0JLQ5	BXDC2 protein [OS=Homo sapiens]	33.674	6	29	6	39.1	6	BRIX1	0.725	-0.46	0.746498	0.957758	43.65	105.9	94.1	17.51	20.41	7.45735e+06	8.09869e+06	7.42128e+06	5.67428e+06	5.64316e+06	5.45824e+06	5.47472e+06	6.08103e+06	6.39698e+06	6.25291e+06	3.67712e+06	4.45533e+06	High	High	High	High	High	High	High	High	High	High	High	High	1
FALSE	High	Master Protein	Q10588	ADP-ribosyl cyclase/cyclic ADP-ribose hydrolase 2 [OS=Homo sapiens]	58.971	6	36	6	35.7	6	BST1	1.49	0.58	0.330532	0.873439	76.99	56	144	70.02	15.63	3.32705e+06	3.73733e+06	1.21587e+07	1.27414e+07	4.15761e+06	3.17843e+06	6.79127e+06	1.07167e+07	9.52287e+06	1.01954e+07	1.00641e+07	1.09716e+07	Peak Found	High	High	High	High	High	High	High	High	High	High	High	1
FALSE	High	Master Protein	O43852	Calumenin [OS=Homo sapiens]	35.095	6	31	6	37.1	6	CALU	1.398	0.48	0.36717	0.886096	41.67	92.6	107.4	22.14	30.75	1.14429e+07	9.76203e+06	1.0518e+07	1.20566e+07	7.85254e+06	6.48814e+06	1.15245e+07	1.06237e+07	1.13494e+07	1.31921e+07	2.15935e+07	1.19867e+07	High	High	High	High	Peak Found	Peak Found	High	High	High	High	High	High	1
FALSE	High	Master Protein	P04632	Calpain small subunit 1 [OS=Homo sapiens]	38.036	6	19	6	28.3	6	CAPNS1	1.105	0.14	0.733954	0.957758	45.21	93.4	106.6	29.03	27.16	3.78031e+06	4.61071e+06	2.47511e+06	2.87269e+06	2.822e+06	2.17798e+06	3.13906e+06	3.36576e+06	2.17691e+06	3.04387e+06	3.66937e+06	4.97766e+06	High	High	High	High	High	High	High	High	High	High	High	High	1
FALSE	High	Master Protein	Q14444-1	Caprin-1 [OS=Homo sapiens]	49.821	6	24	6	78.3	6	CAPRIN1	0.471	-1.09	0.246152	0.833311	37.64	135.6	64.4	21.28	24.06	3.2633e+06	4.33173e+06	2.66471e+06	4.73496e+06	3.80139e+06	3.15444e+06	1.25105e+06	2.20913e+06	1.64971e+06	1.15493e+06	1.9012e+06	1.6962e+06	High	High	High	High	High	High	Peak Found	Peak Found	High	Peak Found	Peak Found	Peak Found	1
FALSE	High	Master Protein	A8K0T9	cDNA FLJ75422, highly similar to Homo sapiens capping protein (actin filament) muscle Z-line, alpha 1, mRNA [OS=Homo sapiens]	70.431	8	87	6	32.9	8	CAPZA1	0.672	-0.57	0.591361	0.932934	33.58	118.3	81.7	14.08	16.57	1.67493e+07	2.178e+07	2.03915e+07	1.9034e+07	1.86502e+07	1.44665e+07	1.36076e+07	1.37447e+07	1.08974e+07	1.24549e+07	9.42093e+06	1.51e+07	High	High	High	High	High	High	High	High	High	High	High	High	1
FALSE	High	Master Protein	P47755	F-actin-capping protein subunit alpha-2 [OS=Homo sapiens]	68.438	8	57	6	32.9	8	CAPZA2	0.672	-0.57	0.592688	0.932934	60.66	116.3	83.7	17.28	14.06	3.58107e+07	4.2369e+07	4.76653e+07	4.48527e+07	4.14689e+07	2.8481e+07	3.6285e+07	3.26541e+07	2.40752e+07	2.92297e+07	2.7457e+07	3.10744e+07	High	High	High	High	High	High	High	High	High	High	High	High	1	Met-loss+Acetyl [N-Term]
FALSE	High	Master Protein	Q03135	Caveolin-1 [OS=Homo sapiens]	207.672	14	214	6	20.5	14	CAV1	1.172	0.23	0.577686	0.932934	64.15	82.7	117.3	29.88	17.93	6.63944e+08	6.72e+08	1.01723e+09	1.17142e+09	6.15674e+08	6.31284e+08	6.01549e+08	7.57863e+08	9.38383e+08	9.93546e+08	9.54798e+08	9.68585e+08	High	High	High	High	High	High	High	High	High	High	High	High	1	Met-loss+Acetyl [N-Term]
FALSE	High	Master Protein	Q16543	Hsp90 co-chaperone Cdc37 [OS=Homo sapiens]	37.366	6	19	6	44.4	6	CDC37	1.31	0.39	0.476421	0.910092	82.18	119.5	80.5	44.25	8.52	1.80267e+07	2.24755e+07	1.08967e+07	1.13941e+07	1.07229e+07	6.21062e+06	6.8708e+06	8.40058e+06	7.1278e+06	7.31015e+06	8.39644e+06	7.70567e+06	High	High	Peak Found	High	Peak Found	Peak Found	Peak Found	High	High	High	High	High	1
FALSE	High	Master Protein	P23528	Cofilin-1 [OS=Homo sapiens]	138.017	13	210	6	18.5	13	CFL1	0.893	-0.16	0.981242	0.996232	54.29	101.4	98.6	24.44	13.92	6.53536e+07	7.87115e+07	5.13401e+07	5.11473e+07	5.19702e+07	3.92091e+07	4.37026e+07	5.40078e+07	4.67057e+07	4.65935e+07	6.14184e+07	5.84435e+07	High	High	High	High	High	High	High	High	High	High	High	High	1	Met-loss+Acetyl [N-Term]
FALSE	High	Master Protein	Q8IWX8	Calcium homeostasis endoplasmic reticulum protein [OS=Homo sapiens]	41.445	6	17	6	103.6	6	CHERP	0.446	-1.17	0.20615	0.812405	53.69	143.5	56.5	29.08	40.88	7.41643e+06	7.09373e+06	9.36757e+06	1.10893e+07	6.41094e+06	4.76316e+06	4.7337e+06	5.73799e+06	2.3979e+06	2.27119e+06	2.83355e+06	2.87301e+06	High	High	High	High	High	Peak Found	Peak Found	Peak Found	Peak Found	Peak Found	Peak Found	Peak Found	1
FALSE	High	Master Protein	P78357	Contactin-associated protein 1 [OS=Homo sapiens]	30.172	6	25	6	156.2	6	CNTNAP1	1.44	0.53	0.424869	0.90278	52.87	63.5	136.5	66.24	27.45	2.35056e+06	3.17404e+06	1.64542e+06	1.14592e+06	581920	532906	1.76735e+06	2.91612e+06	3.68395e+06	1.89556e+06	2.99379e+06	3.15913e+06	High	High	Peak Found	High	High	Peak Found	High	High	High	High	High	High	1
FALSE	High	Master Protein	P27658	collagen alpha-1(VIII) chain [OS=Homo sapiens]	25.621	6	31	6	73.3	6	COL8A1	0.35	-1.51	0.0820742	0.659092	89.21	115.6	84.4	53.88	39.06	4.42003e+06	5.54588e+06	5.58203e+06	5.54631e+06	8.84869e+06	1.52224e+07	7.27618e+06	4.18001e+06	3.19645e+06	2.44824e+06	4.28121e+06	3.95615e+06	High	High	High	High	High	High	High	High	Peak Found	Peak Found	High	High	1
FALSE	High	Master Protein	Q8NBJ5	Procollagen galactosyltransferase 1 [OS=Homo sapiens]	30.878	6	40	6	71.6	6	COLGALT1; GLT25D1	1.064	0.09	0.76163	0.958635	44.3	94.4	105.6	38.29	16.74	5.61057e+06	6.24111e+06	4.22988e+06	3.91078e+06	2.37692e+06	2.4631e+06	4606704	5.30069e+06	4.27431e+06	3.06397e+06	4.59087e+06	4.51681e+06	High	High	High	High	High	High	High	High	High	High	High	High	1
FALSE	High	Master Protein	P09669	Cytochrome c oxidase subunit 6C [OS=Homo sapiens]	45.737	6	89	6	8.8	6	COX6C	0.456	-1.13	0.195046	0.795938	92.28	152	48	40.57	72.57	7.20507e+07	6.12123e+07	5.79898e+07	6.14247e+07	2.64455e+07	2.3047e+07	4.71238e+07	4.35841e+07	8.39363e+06	7.0197e+06	1.51043e+07	2.33805e+07	High	High	High	High	High	High	High	High	High	High	High	High	1	Met-loss [N-Term]
FALSE	High	Master Protein	P14384	Carboxypeptidase M [OS=Homo sapiens]	29.556	6	45	6	50.5	6	CPM	0.359	-1.48	0.101559	0.714027	75.08	158.9	41.1	26.32	70.09	2.91546e+06	4.12394e+06	3.82502e+06	4.9193e+06	3.1179e+06	2.33713e+06	343807	814648	2.75654e+06	1.7576e+06	872447	912124	High	High	High	High	High	High	Peak Found	Peak Found	High	High	High	High	1
FALSE	High	Master Protein	Q16527	Cysteine and glycine-rich protein 2 [OS=Homo sapiens]	45.187	6	61	6	20.9	6	CSRP2	0.673	-0.57	0.594591	0.932934	58.25	120.3	79.7	27.02	44.28	1.38557e+07	1.54894e+07	1.74119e+07	2.13052e+07	1.19199e+07	9.95889e+06	1.07666e+07	1.46006e+07	1.50341e+07	8.76171e+06	3.76361e+06	6.86191e+06	High	High	High	High	High	High	High	High	High	High	High	High	1	Met-loss [N-Term]
FALSE	High	Master Protein	B4DL06	cDNA FLJ59565, highly similar to Beta-catenin [OS=Homo sapiens]	36.04	8	57	6	80.8	8	CTNNB1	0.759	-0.4	0.767022	0.961999	40.73	124.5	75.5	22.58	27.5	1.46987e+07	1.47317e+07	9.03702e+06	1.00823e+07	1.25778e+07	9.18019e+06	4.17826e+06	5.74343e+06	9.79504e+06	7.04708e+06	7.53298e+06	6.61839e+06	High	High	High	High	High	High	High	High	High	High	High	High	1
FALSE	High	Master Protein	Q6FHN2	Cathepsin K [OS=Homo sapiens]	28.413	6	24	6	36.9	6	CTSK	2.177	1.12	0.0943129	0.686499	72.18	63.6	136.4	42	20.89	5.45617e+06	6.14414e+06	5.0755e+06	5.12129e+06	1.94817e+06	2.10331e+06	1.16099e+07	1.45333e+07	1.03026e+07	7.77694e+06	1.02013e+07	1.28178e+07	High	High	High	High	Peak Found	Peak Found	High	High	High	High	High	High	1
FALSE	High	Master Protein	Q9UHQ9	NADH-cytochrome b5 reductase 1 [OS=Homo sapiens]	21.033	6	21	6	34.1	6	CYB5R1	1.54	0.62	0.362449	0.879975	58.15	66.5	133.5	49.67	24.53	3.34404e+06	4.88646e+06	2.21909e+06	1.86931e+06	1.84594e+06	1.44908e+06	2.44755e+06	3.06137e+06	4.56663e+06	4.09708e+06	4.08781e+06	4.99031e+06	High	High	Peak Found	Peak Found	High	High	High	High	High	High	High	High	1
FALSE	High	Master Protein	X5D2F4	cytoplasmic FMR1 interacting protein 1 isoform a [OS=Homo sapiens]	22.632	6	22	6	145.1	6	CYFIP1	1.004	0.01	0.874513	0.979924	43.01	92.4	107.6	33.52	31.38	2.78867e+06	3.00371e+06	2.32263e+06	1.30898e+06	2.06632e+06	1.32345e+06	1.29415e+06	2.51667e+06	2.69226e+06	2.05639e+06	2.59035e+06	3.64121e+06	High	High	High	High	High	Peak Found	High	High	High	High	High	High	1
FALSE	High	Master Protein	Q9NVH1-1	DnaJ homolog subfamily C member 11 [OS=Homo sapiens]	28.408	6	32	6	63.2	6	DNAJC11	0.701	-0.51	0.645319	0.939247	48.88	113.8	86.2	8.71	29.43	3.37483e+06	3.28537e+06	2.82784e+06	3.11029e+06	2.72045e+06	2.88312e+06	2.44118e+06	2.75145e+06	1.77032e+06	1.17984e+06	2.11136e+06	2.89605e+06	High	High	High	High	High	High	High	High	High	Peak Found	High	High	1	Met-loss+Acetyl [N-Term]
FALSE	High	Master Protein	P27487	Dipeptidyl peptidase 4 [OS=Homo sapiens]	33.956	6	28	6	88.2	6	DPP4	0.808	-0.31	0.836573	0.979571	77.36	109.9	90.1	56.44	15.57	2.54885e+06	3.97497e+06	3.24107e+06	3.43668e+06	817040	716478	2.13692e+06	2.60866e+06	2.82485e+06	2.5056e+06	1.81195e+06	2.21542e+06	High	High	High	High	Peak Found	Peak Found	High	High	High	High	High	High	1
FALSE	High	Master Protein	B7Z3X3	cDNA FLJ56097, highly similar to Homo sapiens dystrobrevin, alpha (DTNA), transcript variant 2, mRNA [OS=Homo sapiens]	30.184	6	16	6	48.7	6	DTNA	0.538	-0.9	0.333285	0.873439	38.5	139.6	60.4	38.73	46.64	3.995e+06	2.7989e+06	3.95758e+06	5.11769e+06	1.41182e+06	2.7346e+06	1.66214e+06	1.49571e+06	1.83912e+06	1.38609e+06	661144	395594	High	High	High	High	High	High	Peak Found	High	Peak Found	High	Peak Found	High	1
FALSE	High	Master Protein	Q99848	Probable rRNA-processing protein EBP2 [OS=Homo sapiens]	53.127	6	44	6	34.8	6	EBNA1BP2	0.93	-0.1	0.93779	0.9903	50.82	90.9	109.1	17.73	12.65	7.47712e+06	6.99749e+06	5.33843e+06	4.93868e+06	5.48983e+06	5.26353e+06	6.40885e+06	6.26897e+06	5.2016e+06	7.74916e+06	6.58838e+06	6.74097e+06	High	High	High	High	High	High	High	High	High	High	High	High	1
FALSE	High	Master Protein	O15371	Eukaryotic translation initiation factor 3 subunit D [OS=Homo sapiens]	34.798	6	36	6	63.9	6	EIF3D	0.941	-0.09	0.925394	0.988132	61.68	98.4	101.6	39.19	20.61	5.54136e+06	8.07028e+06	5.47367e+06	4.25603e+06	3.38055e+06	2.68e+06	3.33003e+06	4.93332e+06	5.02584e+06	3.69681e+06	5.03586e+06	5.90768e+06	High	High	High	High	High	High	High	High	High	High	High	High	1
FALSE	High	Master Protein	Q13347	Eukaryotic translation initiation factor 3 subunit I [OS=Homo sapiens]	45.355	6	35	6	36.5	6	EIF3I	1.343	0.43	0.428824	0.90278	56.31	82.5	117.5	40.95	16.64	5.34233e+06	5.75e+06	4.31735e+06	3.92888e+06	2.65338e+06	1.52359e+06	5.35446e+06	6.29446e+06	5.57811e+06	4.68141e+06	7.56837e+06	6.17418e+06	High	High	High	High	High	High	High	High	High	High	High	High	1
FALSE	High	Master Protein	Q9Y285	Phenylalanine--tRNA ligase alpha subunit [OS=Homo sapiens]	37.912	6	35	6	57.5	6	FARSA	1.25	0.32	0.571898	0.932934	49.79	82	118	40.24	10	2.8003e+06	3.66627e+06	1.85745e+06	1.86431e+06	1.58669e+06	1.33375e+06	2.14992e+06	2.72857e+06	2.9516e+06	2.65417e+06	2.69198e+06	2.65927e+06	High	High	High	High	High	High	High	High	High	High	High	High	1	Met-loss+Acetyl [N-Term]
FALSE	High	Master Protein	P35555	Fibrillin-1 [OS=Homo sapiens]	32.68	8	94	6	312	8	FBN1	2.506	1.33	0.0405983	0.443938	61.96	55.5	144.5	98.77	39.13	2.96516e+07	2.28754e+07	4.59291e+07	3.39195e+07	2.99067e+07	1.61789e+08	1.63737e+08	6.84228e+07	6.9034e+07	8.0261e+07	1.32131e+08	8.58555e+07	High	High	High	High	High	High	High	High	High	High	High	High	1
FALSE	High	Master Protein	Q14393-1	Growth arrest-specific protein 6 [OS=Homo sapiens]	30.222	6	19	6	79.6	6	GAS6	3.584	1.84	0.0168206	0.250448	51.1	19.8	180.2	64.68	33.48	1.16572e+06	1.56493e+06	563392	334618	423120	508971	2.31746e+06	2.78729e+06	5.98996e+06	4.7517e+06	4.99567e+06	5.19306e+06	Peak Found	Peak Found	Peak Found	Peak Found	Peak Found	Peak Found	High	High	High	High	High	High	1
FALSE	High	Master Protein	B4DLV7	Rab GDP dissociation inhibitor [OS=Homo sapiens]	92.166	13	103	6	51.1	13	GDI2	0.885	-0.18	0.99596	0.998835	60.45	100.5	99.5	49.41	23.24	2.33641e+07	3.43819e+07	1.81617e+07	1.68604e+07	1.28218e+07	7.41897e+06	9.79665e+06	1.59073e+07	2.08001e+07	1.63975e+07	1.82682e+07	1.96386e+07	High	High	High	High	High	High	High	High	High	High	High	High	1
FALSE	High	Master Protein	Q92896	Golgi apparatus protein 1 [OS=Homo sapiens]	26	6	29	6	134.5	6	GLG1	0.423	-1.24	0.15556	0.768788	61.9	143.4	56.6	39.44	48.99	7.33632e+06	8.32916e+06	4.00759e+06	4.84936e+06	3.56929e+06	3.47229e+06	3.8006e+06	2.99817e+06	1.66684e+06	1.0123e+06	1.52483e+06	1.8132e+06	High	High	High	High	High	High	High	High	Peak Found	Peak Found	Peak Found	High	1
FALSE	High	Master Protein	Q9H4G4	Golgi-associated plant pathogenesis-related protein 1 [OS=Homo sapiens]	56.407	6	67	6	17.2	6	GLIPR2	0.8	-0.32	0.847114	0.979571	57.89	96.9	103.1	25.98	38.87	4.61398e+07	4.63246e+07	6.72639e+07	8.10287e+07	5.60029e+07	4.38787e+07	1.85905e+07	3.88924e+07	7.47351e+07	5.22016e+07	5.63557e+07	6.32458e+07	High	High	High	High	High	High	High	High	High	High	High	High	1
FALSE	High	Master Protein	Q59FM5	Guanine nucleotide-binding protein G, alpha subunit variant [OS=Homo sapiens]	56.155	9	52	6	41.9	9	GNA11	0.831	-0.27	0.90556	0.985531	49.63	120.9	79.1	20.81	26.98	6.53995e+07	7.73147e+07	6.80525e+07	6.86479e+07	1.07465e+08	9.1438e+07	4.88269e+07	4.64542e+07	7.38616e+07	3.34755e+07	4.59577e+07	6.02109e+07	High	High	High	High	High	High	Peak Found	High	High	High	High	High	1
FALSE	High	Master Protein	P08754	Guanine nucleotide-binding protein G(k) subunit alpha [OS=Homo sapiens]	115.223	12	130	6	40.5	12	GNAI3	0.664	-0.59	0.567643	0.932934	65.07	110.9	89.1	39.02	33.87	9.60404e+06	1.06213e+07	1.60777e+07	1.88818e+07	8.80566e+06	7.00616e+06	4.18086e+06	9.40907e+06	1.25706e+07	7.37921e+06	7.08737e+06	8.92801e+06	High	High	High	High	High	High	High	High	High	High	High	High	1
FALSE	High	Master Protein	A0A0K2BMD8	Mutant hemoglobin alpha 2 globin chain [OS=Homo sapiens]	76.113	6	71	6	15.2	6	HBA2	4.398	2.14	0.00162666	0.0309444	73.91	31.8	168.2	64.46	71.25	2.1971e+07	1.40372e+07	1.90675e+07	2.3092e+07	4.18766e+07	6.76081e+07	7.64535e+07	6.33396e+07	3.59316e+08	1.80992e+08	1.19539e+08	1.1911e+08	High	High	High	High	High	High	High	High	High	High	High	High	1
FALSE	High	Master Protein	P51610-1	Host cell factor 1 [OS=Homo sapiens]	27.753	6	16	6	208.6	6	HCFC1	0.36	-1.47	0.103739	0.721649	50.1	166.7	33.3	35.52	58.96	2.80051e+06	2.85662e+06	2.84559e+06	3.30495e+06	1.27983e+06	1.38508e+06	1.03357e+06	1.19186e+06	410059	171815	495974	639283	High	High	High	High	High	High	Peak Found	Peak Found	Peak Found	Peak Found	Peak Found	Peak Found	1	Met-loss+Acetyl [N-Term]
FALSE	High	Master Protein	A8K6U7	cDNA FLJ78252, highly similar to Homo sapiens heterogeneous nuclear ribonucleoprotein U-like 1 (HNRPUL1), transcript variant 1, mRNA [OS=Homo sapiens]	41.848	6	30	6	95.6	6	HNRNPUL1	0.405	-1.3	0.135376	0.753188	46.16	148.1	51.9	26.21	44.27	5.66134e+06	6.71975e+06	5.64496e+06	4.15326e+06	3.60944e+06	3.63799e+06	2.34152e+06	2.88695e+06	1.38242e+06	1.00019e+06	951671	2.07821e+06	High	High	High	High	High	High	High	High	High	Peak Found	High	Peak Found	1
FALSE	High	Master Protein	Q99714-1	3-hydroxyacyl-CoA dehydrogenase type-2 [OS=Homo sapiens]	55.403	6	45	6	26.9	6	HSD17B10	1.53	0.61	0.28041	0.850972	67.46	54.7	145.3	27.52	43.7	2.11843e+08	2.64055e+08	3.41057e+08	3.12193e+08	2.04742e+08	1.6228e+08	9.27156e+08	7.3531e+08	2.5064e+08	1.04123e+09	5.36576e+08	5.1554e+08	High	High	High	High	High	High	High	High	High	High	High	High	1
FALSE	High	Master Protein	B4DJB4	Isocitrate dehydrogenase [NAD] subunit, mitochondrial [OS=Homo sapiens]	31.148	6	19	6	34.5	6	IDH3A	1.909	0.93	0.199749	0.806218	35.53	63.4	136.6	32.18	10.87	1.59213e+06	2.1276e+06	1.21216e+06	910617	1.28617e+06	1.05737e+06	2.37904e+06	2.5828e+06	3.06388e+06	2.66152e+06	2.72484e+06	3.17458e+06	High	High	High	Peak Found	Peak Found	Peak Found	High	High	High	High	High	High	1
FALSE	High	Master Protein	B2R5Y4	cDNA, FLJ92684, highly similar to Homo sapiens IK cytokine, down-regulator of HLA II (IK), mRNA [OS=Homo sapiens]	32.187	6	26	6	65.6	6	IK	0.529	-0.92	0.31445	0.873439	40.55	128	72	23.35	11.18	4.16804e+06	4.27639e+06	5.12316e+06	6.17725e+06	4.15913e+06	3.07369e+06	2.48246e+06	2.57832e+06	2.36836e+06	2.09913e+06	1.89027e+06	2.38477e+06	High	High	High	High	High	High	High	High	Peak Found	High	High	High	1
FALSE	High	Master Protein	G5E9D8	inter-alpha (globulin) inhibitor H5, isoform CRA_e [OS=Homo sapiens]	40.493	6	19	6	78.4	6	ITIH5	1.07	0.1	0.841876	0.979571	95.06	21.9	178.1	121.4	77.42		78984.9	302336	271333	4.57576e+06	3.92173e+06	311863	238282	3.31441e+06	1.81719e+06	3.41844e+06	4.42915e+06	Not Found	Peak Found	Peak Found	Peak Found	High	High	Peak Found	Peak Found	High	High	High	High	1
FALSE	High	Master Protein	D3DUL8	KIAA1609 protein, isoform CRA_a [OS=Homo sapiens]	43.267	6	21	6	51	6	KIAA1609; TLDC1	0.899	-0.15	0.987331	0.997393	54.18	86.7	113.3	46.21	30.01	3.57911e+06	3.88833e+06	2.03261e+06	2.76185e+06	1.30261e+06	1.20822e+06	2.31733e+06	3.52945e+06	4.89418e+06	2.41239e+06	2.72071e+06	3.5229e+06	High	High	Peak Found	High	Peak Found	Peak Found	High	High	High	High	High	High	1
FALSE	High	Master Protein	Q32P28-1	Prolyl 3-hydroxylase 1 [OS=Homo sapiens]	33.301	6	54	6	83.3	6	LEPRE1; P3H1	0.754	-0.41	0.716818	0.957758	54.09	110.6	89.4	27.25	36.79	3.54333e+06	2.90954e+06	3.62703e+06	3.40741e+06	2.18053e+06	1.71698e+06	3.08834e+06	3.73515e+06	1.7043e+06	1.25593e+06	2.31691e+06	2.80091e+06	High	High	High	High	High	High	High	High	Peak Found	High	High	High	1
FALSE	High	Master Protein	Q96JB6	Lysyl oxidase homolog 4 [OS=Homo sapiens]	29.614	6	12	6	84.4	6	LOXL4	1.604	0.68	0.384639	0.891614	78.18	79	121	65.08	101.78	637147	886390	258267	711906	1.8808e+06	1.86262e+06	7.34247e+06	6.13717e+06	1.32304e+06	1.1211e+06	873031	781750	Peak Found	Peak Found	Peak Found	Peak Found	High	High	High	High	Peak Found	Peak Found	Peak Found	Peak Found	1
FALSE	High	Master Protein	P62312	U6 snRNA-associated Sm-like protein LSm6 [OS=Homo sapiens]	22.825	6	31	6	9.1	6	LSM6	0.646	-0.63	0.569425	0.932934	70.31	139.3	60.7	42.91	39.25	8.77015e+06	1.1186e+07	9.55269e+06	8.92834e+06	3.31701e+06	3.75301e+06	5.01972e+06	7.24939e+06	2.80329e+06	2.83974e+06	4.05276e+06	3.66144e+06	High	High	High	High	High	High	High	High	Peak Found	High	High	High	1
FALSE	High	Master Protein	P28482	mitogen-activated protein kinase 1 [OS=Homo sapiens]	63.167	8	59	6	41.4	8	MAPK1	1.146	0.2	0.629715	0.937002	36.09	91.5	108.5	29.53	11.92	9.59838e+06	1.28339e+07	8.28023e+06	7.96542e+06	7.26201e+06	5.33724e+06	8.27459e+06	9.27497e+06	1.00152e+07	8.57512e+06	1.0594e+07	1.1203e+07	High	High	High	High	High	High	High	High	High	High	High	High	1	Met-loss+Acetyl [N-Term]
FALSE	High	Master Protein	P31153	S-adenosylmethionine synthase isoform type-2 [OS=Homo sapiens]	30.758	6	21	6	43.6	6	MAT2A	1.324	0.41	0.508838	0.923143	39.08	79.3	120.7	42.58	29.97	3.23444e+06	3.71281e+06	2.46488e+06	2.45516e+06	1.51602e+06	988587	1.9121e+06	3.06645e+06	4.4787e+06	3.27319e+06	4.81665e+06	4.27671e+06	High	High	High	High	High	Peak Found	High	High	High	High	High	High	1
FALSE	High	Master Protein	Q9NR45	sialic acid synthase [OS=Homo sapiens]	51.324	6	26	6	40.3	6	NANS	1.896	0.92	0.196452	0.799836	50.58	54.2	145.8	35.14	30.13	1.74939e+06	2.95629e+06	1.2386e+06	1.54884e+06	2.5875e+06	1.52132e+06	3.80894e+06	5.25722e+06	3.16505e+06	2.29006e+06	5.15232e+06	5.14571e+06	High	High	Peak Found	High	High	High	High	High	High	High	High	High	1
FALSE	High	Master Protein	Q53HG1	NADH dehydrogenase [ubiquinone] 1 alpha subcomplex subunit 12 [OS=Homo sapiens]	36.567	6	31	6	17.2	6	NDUFA12	0.518	-0.95	0.295371	0.863697	75.66	144.1	55.9	45.68	30.26	2.04235e+07	1.94901e+07	1.83216e+07	1.81536e+07	5.90038e+06	6.35847e+06	1.23302e+07	1.04615e+07	7.09968e+06	7.04641e+06	5.91921e+06	6.9169e+06	High	High	High	High	High	High	High	High	Peak Found	High	High	High	1	Acetyl [N-Term]
FALSE	High	Master Protein	Q8TDX7-1	Serine/threonine-protein kinase Nek7 [OS=Homo sapiens]	27.286	6	23	6	34.5	6	NEK7	1.84	0.88	0.207644	0.812702	43.12	67.5	132.5	35.88	28.34	2.16663e+06	2.76075e+06	1.4566e+06	2.11618e+06	1.48343e+06	930136	2.40518e+06	3.51762e+06	5.0924e+06	3.44184e+06	2.85374e+06	4.68624e+06	High	High	High	High	Peak Found	High	High	High	High	High	High	High	1
FALSE	High	Master Protein	B7Z1I4	cDNA FLJ57258, highly similar to Neurotrimin [OS=Homo sapiens]	35.678	6	29	6	38.2	6	NTM	0.621	-0.69	0.530814	0.92988	63.32	133.3	66.7	41.05	35.36	4.31116e+06	5.74925e+06	1.23743e+07	1.39096e+07	9.19232e+06	8.50134e+06	6.46519e+06	7.63432e+06	4.21594e+06	2.73425e+06	4.28367e+06	4.57122e+06	Peak Found	Peak Found	High	High	High	High	High	High	High	High	High	Peak Found	1
FALSE	High	Master Protein	Q9UBU9-1	nuclear RNA export factor 1 [OS=Homo sapiens]	27.642	6	15	6	70.1	6	NXF1	0.519	-0.95	0.323756	0.873439	55.67	139.2	60.8	29.92	39.26	3.25436e+06	2.96801e+06	3.72553e+06	3.90897e+06	1.72015e+06	2.08297e+06	2.10943e+06	2.46279e+06	842976	1.20689e+06	1.22194e+06	1.5088e+06	High	High	High	High	Peak Found	Peak Found	High	High	Peak Found	Peak Found	Peak Found	High	1
FALSE	High	Master Protein	A8K5M4	cDNA FLJ75088, highly similar to Homo sapiens p21 (CDKN1A)-activated kinase 2 (PAK2), mRNA [OS=Homo sapiens]	20.793	6	11	6	58	6	PAK2	1.224	0.29	0.70734	0.957758	49.47	77	123	42.42	35.39	1.20423e+06	2.08036e+06	1.06186e+06	1.04093e+06	1.13162e+06	546762	649657	1.37564e+06	2.24101e+06	1.61971e+06	1.89072e+06	2.11819e+06	High	Peak Found	Peak Found	Peak Found	Peak Found	Peak Found	Peak Found	Peak Found	High	High	High	High	1
FALSE	High	Master Protein	Q15365	Poly(RC)-binding protein 1 [OS=Homo sapiens]	108.19	9	116	6	37.5	9	PCBP1	0.904	-0.15	0.962881	0.991341	51.18	107.3	92.7	24.15	15.77	2.40217e+07	2.69648e+07	2.32955e+07	2.49967e+07	1.76543e+07	1.30915e+07	2.32328e+07	2.32568e+07	1.53104e+07	1.74986e+07	2.07429e+07	2.01007e+07	High	High	High	High	High	High	High	High	High	High	High	High	1
FALSE	High	Master Protein	Q96HS1-1	Serine/threonine-protein phosphatase Pgam5, mitochondrial [OS=Homo sapiens]	22.297	6	30	6	32	6	PGAM5	0.912	-0.13	0.991389	0.998294	50.42	111.6	88.4	28.17	32.7	4.64132e+06	5.95835e+06	6.08333e+06	5.28275e+06	3.33847e+06	2.94025e+06	6.49836e+06	6.4545e+06	3.05417e+06	3.65576e+06	3.85473e+06	3.99684e+06	High	High	High	High	High	High	High	High	High	High	High	High	1
FALSE	High	Master Protein	A8K964	cDNA FLJ75071, highly similar to Homo sapiens pinin, desmosome associated protein (PNN), mRNA [OS=Homo sapiens]	41.921	6	37	6	81.5	6	PNN	0.6	-0.74	0.496894	0.919147	75.78	121.5	78.5	25.91	49.05	5.98562e+06	5.58585e+06	6.40789e+06	7.86397e+06	4.00342e+06	4.09041e+06	8.99149e+06	6.33851e+06	3.38977e+06	4.11118e+06	2.83648e+06	3.39273e+06	High	High	High	High	High	High	High	High	High	High	High	High	1
FALSE	High	Master Protein	P63151	Serine/threonine-protein phosphatase 2A 55 kDa regulatory subunit B alpha isoform [OS=Homo sapiens]	34.753	6	30	6	51.7	6	PPP2R2A	1.141	0.19	0.679924	0.954018	49.75	84.8	115.2	33.86	27.89	2.64718e+06	3.42335e+06	2.35316e+06	2.37595e+06	1.64634e+06	1.22294e+06	1.60683e+06	3.09498e+06	3.85728e+06	2.41575e+06	3.3279e+06	3.56518e+06	High	High	High	High	High	High	High	High	High	High	High	High	1
FALSE	High	Master Protein	P60891	ribose-phosphate pyrophosphokinase 1 [OS=Homo sapiens]	38.298	6	33	6	34.8	6	PRPS1	2.933	1.55	0.0284869	0.3582	62.04	37.1	162.9	51.95	38.49	2.96826e+06	4.13094e+06	1.89721e+06	1.7923e+06	1.21252e+06	1.20634e+06	3.29148e+06	4.43004e+06	1.02162e+07	7.38623e+06	8.86987e+06	9.14074e+06	High	High	High	High	High	High	High	High	High	High	High	High	1
FALSE	High	Master Protein	B3KQQ9	cDNA PSEC0048 fis, clone NT2RP2000028, highly similar to Serine protease 23 [OS=Homo sapiens]	41.508	7	55	6	43	7	PRSS23	3.41	1.77	0.0101599	0.168364	71.73	40.1	159.9	46.04	27.61	2.21722e+06	2.57348e+06	6.67794e+06	7.32666e+06	3.9069e+06	6.43796e+06	2.3039e+07	1.36379e+07	2.85637e+07	2.45015e+07	1.64116e+07	1.73196e+07	Peak Found	High	High	High	High	High	High	High	High	High	High	High	1
FALSE	High	Master Protein	P25788-1	Proteasome subunit alpha type-3 [OS=Homo sapiens]	24.273	6	16	6	28.4	6	PSMA3	0.634	-0.66	0.528302	0.92988	48.66	118.3	81.7	31.89	34.38	2.8226e+06	4.74791e+06	3.45845e+06	2.80954e+06	2.60838e+06	1.87304e+06	2.74888e+06	3.80507e+06	1.84974e+06	1.73616e+06	1.97839e+06	1.91271e+06	High	High	High	High	High	High	Peak Found	High	High	Peak Found	High	High	1
FALSE	High	Master Protein	Q53HB3	Proteasome 26S ATPase subunit 1 variant [OS=Homo sapiens]	24.173	6	14	6	49.2	6	PSMC1	1.293	0.37	0.501329	0.91978	52.09	76.8	123.2	33.78	26.57	3.68386e+06	5.82888e+06	3.16523e+06	3.40882e+06	2.88252e+06	2.36943e+06	2.68995e+06	4.94326e+06	6.60355e+06	4.91205e+06	6.0649e+06	5.62104e+06	Peak Found	High	High	Peak Found	High	Peak Found	High	Peak Found	High	High	High	High	1
FALSE	High	Master Protein	A0A087X2I1	26S proteasome regulatory subunit 10B [OS=Homo sapiens]	45.591	6	42	6	45.8	6	PSMC6	1.006	0.01	0.832991	0.979571	37.73	85.8	114.2	24.63	17.18	4.64599e+06	5.88108e+06	3.72927e+06	3.63625e+06	3.87528e+06	2.96636e+06	4.08255e+06	5.08712e+06	5.39398e+06	4.84256e+06	5.04155e+06	6.79664e+06	High	High	High	High	High	High	High	High	High	High	High	High	1
FALSE	High	Master Protein	A8K4T6	cDNA FLJ76282, highly similar to Homo sapiens proteasome (prosome, macropain) 26S subunit, non-ATPase, 5 (PSMD5), mRNA [OS=Homo sapiens]	25.335	6	18	6	56.2	6	PSMD5	1.029	0.04	0.76358	0.96011	39.33	128	72	20.36	29.07	1.63822e+07	1.74106e+07	1.9455e+07	1.84772e+07	1.45957e+07	1.03691e+07	7.44276e+06	1.42239e+07	9.93497e+06	7.14443e+06	9.08635e+06	1.32613e+07	High	Peak Found	Peak Found	High	Peak Found	Peak Found	High	High	High	High	High	High	1	Met-loss+Acetyl [N-Term]
FALSE	High	Master Protein	O00391	Sulfhydryl oxidase 1 [OS=Homo sapiens]	28.359	6	11	6	82.5	6	QSOX1	1.461	0.55	0.506223	0.921338	62.08	70	130	30.92	39.23	1.26607e+06	1.71757e+06	855871	742918	1.40617e+06	1.05573e+06	1.14841e+06	1.08152e+06	2.85419e+06	2.27662e+06	2.02925e+06	2.94689e+06	High	High	Peak Found	Peak Found	High	High	Peak Found	Peak Found	High	High	Peak Found	Peak Found	1
FALSE	High	Master Protein	P61026	ras-related protein rab-10 [OS=Homo sapiens]	45.69	11	72	6	22.5	11	RAB10	1.951	0.96	0.119578	0.749945	85.84	52.4	147.6	61.83	23.05	1.70035e+07	2.21824e+07	9.89524e+06	7.9923e+06	5.16842e+06	5.05118e+06	1.56085e+07	2.21542e+07	3.27549e+07	2.40545e+07	2.60755e+07	2.67142e+07	High	High	High	High	High	High	High	High	High	High	High	High	1
FALSE	High	Master Protein	Q9NP72	Ras-related protein Rab-18 [OS=Homo sapiens]	44.417	6	54	6	23	6	RAB18	2.073	1.05	0.102484	0.717452	56.18	65.4	134.6	52.31	28.39	9.45003e+06	1.19931e+07	7.25884e+06	6.93317e+06	3.35819e+06	2.41952e+06	8.08631e+06	1.21881e+07	1.82416e+07	1.23062e+07	1.75239e+07	1.73279e+07	High	High	High	High	High	Peak Found	High	High	High	High	High	High	1	Acetyl [N-Term]
FALSE	High	Master Protein	P62820	Ras-related protein Rab-1A [OS=Homo sapiens]	121.743	14	98	6	22.7	14	RAB1A	1.281	0.36	0.46547	0.90665	84.53	78.1	121.9	53.49	21.01	4.80499e+07	7.4248e+07	3.88745e+07	3.72777e+07	2.0267e+07	1.62772e+07	3.7406e+07	5.69781e+07	7.27015e+07	5.46568e+07	6.20595e+07	6.74187e+07	High	High	High	High	High	High	High	High	High	High	High	High	1	Met-loss+Acetyl [N-Term]
FALSE	High	Master Protein	P78406	mRNA export factor [OS=Homo sapiens]	46.163	6	42	6	40.9	6	RAE1	0.526	-0.93	0.314515	0.873439	47.29	138.4	61.6	38.26	25.99	5.84286e+06	7.181e+06	7.56892e+06	7.27279e+06	3.48696e+06	2.49921e+06	3.39592e+06	3.89434e+06	2.30712e+06	1.82989e+06	2.72606e+06	3.04833e+06	High	High	High	High	High	High	High	High	High	High	High	High	1
FALSE	High	Master Protein	Q6NZ61	Ras homolog enriched in brain [OS=Homo sapiens]	21.543	6	20	6	20.5	6	RHEB	2.263	1.18	0.0646981	0.589887	57.51	60.6	139.4	42.79	33.96	1.41481e+07	1.60148e+07	1.09978e+07	9.55392e+06	6.06137e+06	4.82136e+06	1.22454e+07	1.82068e+07	3.13835e+07	2.16797e+07	3.36147e+07	2.56213e+07	Peak Found	High	Peak Found	Peak Found	Peak Found	Peak Found	High	High	High	High	High	High	1
FALSE	High	Master Protein	P62829	60S ribosomal protein L23 [OS=Homo sapiens]	72.951	6	103	6	14.9	6	RPL23	1.167	0.22	0.583453	0.932934	35.36	84.9	115.1	18.31	15.79	6.79489e+07	7.51373e+07	7.94271e+07	8.35408e+07	5.86449e+07	5.0643e+07	7.04222e+07	9.93099e+07	7.99547e+07	9.91544e+07	1.10466e+08	9.45248e+07	High	High	High	High	High	High	High	High	High	High	High	High	1
FALSE	High	Master Protein	P62899	60S ribosomal protein L31 [OS=Homo sapiens]	24.735	6	53	6	14.5	6	RPL31	1.006	0.01	0.797956	0.964274	39.63	102.7	97.3	19.59	24.99	3.11731e+07	2.43985e+07	2.83724e+07	3.0372e+07	2.1088e+07	1.89776e+07	2.57226e+07	2.55466e+07	1.14955e+07	2.23633e+07	2.43248e+07	2.65551e+07	High	High	High	High	High	High	High	High	High	High	High	High	1
FALSE	High	Master Protein	P39019	40S ribosomal protein S19 [OS=Homo sapiens]	108.396	13	163	6	16.1	13	RPS19	1.166	0.22	0.584885	0.932934	39.11	90.1	109.9	22.42	14.79	7.03428e+07	9.0122e+07	7.98476e+07	6.68214e+07	5.64762e+07	4.76757e+07	6.11743e+07	8.73056e+07	8.299e+07	6.9744e+07	8.41184e+07	9.24789e+07	High	High	High	High	High	High	High	High	High	High	High	High	1	Met-loss [N-Term]
FALSE	High	Master Protein	P62266	40S ribosomal protein S23 [OS=Homo sapiens]	35.74	6	96	6	15.8	6	RPS23	1.187	0.25	0.561425	0.932934	43.39	87.4	112.6	20.26	19.77	4.94569e+07	5.99264e+07	5.8479e+07	5.98163e+07	3.90481e+07	3.79311e+07	4.29736e+07	8.0145e+07	7.31832e+07	5.98366e+07	7.08593e+07	6.78488e+07	High	High	High	High	High	High	High	High	High	High	High	High	1
FALSE	High	Master Protein	P62851	40S ribosomal protein S25 [OS=Homo sapiens]	29.97	6	100	6	13.7	6	RPS25	1.179	0.24	0.570727	0.932934	32.73	91.6	108.4	19.62	11.84	5.04412e+07	5.92754e+07	5.71966e+07	4.99115e+07	4.10636e+07	3.42307e+07	4.45869e+07	6.03956e+07	6.2336e+07	5.83531e+07	5.75049e+07	6.34036e+07	High	High	High	High	High	High	High	High	High	High	High	High	1
FALSE	High	Master Protein	Q7L523	Ras-related GTP-binding protein A [OS=Homo sapiens]	32.61	6	22	6	36.5	6	RRAGA	0.725	-0.46	0.729627	0.957758	65.62	128.2	71.8	67.47	37.47	8.31435e+06	1.16163e+07	8.63297e+06	7.46789e+06	852073	1.40822e+06	5.52061e+06	7.08403e+06	4.4109e+06	3.11006e+06	2.38529e+06	4.41499e+06	High	High	High	High	Peak Found	Peak Found	High	High	High	High	High	High	1
FALSE	High	Master Protein	P62070	Ras-related protein R-Ras2 [OS=Homo sapiens]	65.347	9	94	6	23.4	9	RRAS2	1.805	0.85	0.166431	0.775922	56.22	71	129	9.69	26.49	7.99895e+06	8.01376e+06	7.7185e+06	9.75105e+06	9.31249e+06	8.22782e+06	9.18109e+06	1.6212e+07	1.99411e+07	1.69045e+07	1.34168e+07	1.18721e+07	High	High	High	High	High	High	High	High	High	High	High	High	1	Met-loss+Acetyl [N-Term]
FALSE	High	Master Protein	Q14684	Ribosomal RNA processing protein 1 homolog B [OS=Homo sapiens]	26.729	6	16	6	84.4	6	RRP1B	0.804	-0.31	0.805757	0.967479	41.87	114	86	19.53	15.18	4.59177e+06	3.8506e+06	4.06997e+06	3.46233e+06	3.07487e+06	2.63528e+06	2.77134e+06	2.74201e+06	2.36386e+06	3.66696e+06	2.72625e+06	2.8397e+06	High	High	High	Peak Found	High	High	High	High	High	High	Peak Found	Peak Found	1
FALSE	High	Master Protein	Q14151	scaffold attachment factor B2 [OS=Homo sapiens]	84.896	13	75	6	107.4	13	SAFB2	0.539	-0.89	0.335025	0.873439	46.34	136.7	63.3	26.39	19.28	4.96927e+06	5.31694e+06	6.60345e+06	6.28369e+06	3.64196e+06	3.37013e+06	2.32145e+06	3.55618e+06	2.39669e+06	2.22825e+06	2.3652e+06	2.80842e+06	High	High	High	High	High	High	Peak Found	Peak Found	Peak Found	Peak Found	Peak Found	High	1	Met-loss+Acetyl [N-Term]
FALSE	High	Master Protein	Q53GW1	vesicle transport-related protein isoform a variant [OS=Homo sapiens]	54.84	6	21	6	72.3	6	SCFD1	1.043	0.06	0.814246	0.970927	52.71	85.5	114.5	42.01	21.79	2.04641e+06	3.62777e+06	2.61119e+06	1.9404e+06	1.19721e+06	1.34899e+06	1.9034e+06	1.96782e+06	3.31743e+06	2.54034e+06	2.79855e+06	2.98034e+06	High	High	High	Peak Found	High	High	High	Peak Found	High	High	High	High	1	Met-loss+Acetyl [N-Term]
FALSE	High	Master Protein	P35237	serpin B6 [OS=Homo sapiens]	27.836	6	14	6	42.6	6	SERPINB6	0.73	-0.45	0.681157	0.954638	68.15	114.5	85.5	53.98	28.84	4.55747e+06	6.65819e+06	3.35273e+06	3.88713e+06	1.98119e+06	1.1769e+06	1.47024e+06	2.95208e+06	2.45718e+06	2.1338e+06	3.51436e+06	3.23119e+06	High	High	High	High	High	Peak Found	Peak Found	High	Peak Found	Peak Found	Peak Found	High	1
FALSE	High	Master Protein	O60264	SWI/SNF-related matrix-associated actin-dependent regulator of chromatin subfamily A member 5 [OS=Homo sapiens]	57.562	15	72	6	121.8	15	SMARCA5	0.648	-0.62	0.544975	0.932934	43.84	125.2	74.8	30.08	46.45	2.10485e+07	2.84244e+07	1.71786e+07	1.69968e+07	3.29822e+07	3.30954e+07	3.15689e+07	2.05356e+07	1.0412e+07	1.11456e+07	1.30031e+07	1.64249e+07	High	High	High	High	High	High	High	High	High	High	Peak Found	High	1
FALSE	High	Master Protein	Q15182	Small nuclear ribonucleoprotein-associated protein [OS=Homo sapiens]	36.216	6	61	6	29.7	6	SNRPB	0.543	-0.88	0.339919	0.873439	55.06	125.8	74.2	22.27	20.08	5.05669e+07	5.62442e+07	6.15742e+07	6.28751e+07	3.7585e+07	3.73822e+07	2.89059e+07	3.59404e+07	4.03841e+07	2.2442e+07	2.85326e+07	3.41596e+07	High	High	High	High	High	High	High	High	High	High	High	High	1
FALSE	High	Master Protein	P62316	Small nuclear ribonucleoprotein Sm D2 [OS=Homo sapiens]	29.503	6	54	6	13.5	6	SNRPD2	0.512	-0.97	0.284852	0.85592	65.43	134.6	65.4	32.38	39.67	1.98377e+07	2.15692e+07	2.30025e+07	2.54019e+07	1.13719e+07	1.11461e+07	1.6258e+07	1.94309e+07	7.0795e+06	9.65919e+06	1.04594e+07	9.1615e+06	High	High	High	High	High	High	High	High	High	High	High	High	1	Met-loss+Acetyl [N-Term]
FALSE	High	Master Protein	Q59GU6	sorting nexin 1 isoform a variant [OS=Homo sapiens]	26.032	6	13	6	50.1	6	SNX1	1.479	0.56	0.399284	0.895275	45.83	70.7	129.3	40.92	26.43	2.85126e+06	2.74397e+06	1.68134e+06	1.21204e+06	1.3506e+06	1.2419e+06	2.3199e+06	2.95092e+06	4.39703e+06	3.59806e+06	2.5699e+06	2.45313e+06	High	High	Peak Found	High	High	Peak Found	Peak Found	High	High	High	High	Peak Found	1
FALSE	High	Master Protein	Q71V07	Signal recognition particle subunit SRP72 [OS=Homo sapiens]	22.571	6	12	6	74.6	6	SRP72	1.589	0.67	0.248605	0.836297	78.48	137.8	62.2	19.21	23.6	6.78163e+07	5.6244e+07	8.16431e+07	7.57381e+07	4.98155e+07	5.69088e+07	32568390	3.62254e+07	1.95654e+07	3.16361e+07	2.49012e+07	2.2202e+07	Peak Found	High	Peak Found	High	Peak Found	Peak Found	Peak Found	High	Peak Found	High	High	High	1
FALSE	High	Master Protein	Q53GD7	FUS interacting protein (serine-arginine rich) 1 isoform 2 variant [OS=Homo sapiens]	36.629	6	46	6	31.3	6	SRSF10	0.588	-0.77	0.440674	0.90278	53.98	129.7	70.3	27.44	21.9	1.04796e+07	1.01748e+07	1.16214e+07	1.27889e+07	6.86583e+06	6.08004e+06	7.03603e+06	7.86415e+06	5.27732e+06	5.92707e+06	4.78404e+06	4.62564e+06	High	High	High	High	High	High	High	High	High	High	High	High	1
FALSE	High	Master Protein	P84103	Serine/arginine-rich splicing factor 3 [OS=Homo sapiens]	54.584	7	56	6	19.3	7	SRSF3	0.61	-0.71	0.468536	0.90665	52.07	137.2	62.8	23.68	23.16	6.40863e+07	5.85369e+07	6.26853e+07	6.42215e+07	4.14097e+07	3.48568e+07	3.33017e+07	4.42515e+07	2.70811e+07	2.58851e+07	2.59288e+07	2.8405e+07	High	High	High	High	High	High	High	High	High	High	High	High	1
FALSE	High	Master Protein	E9PHV5	Sperm-specific antigen 2 [OS=Homo sapiens]	33.424	6	11	6	136.1	6	SSFA2	0.846	-0.24	0.868833	0.979571	41.66	104	96	25.93	16.48	2.3217e+06	2.09842e+06	2.08345e+06	1.52439e+06	1.1146e+06	1.52107e+06	1.98866e+06	1.71485e+06	1.71828e+06	1.57838e+06	1.45993e+06	1.20664e+06	Peak Found	High	High	High	High	Peak Found	High	High	Peak Found	Peak Found	Peak Found	High	1
FALSE	High	Master Protein	Q08945	FACT complex subunit SSRP1 [OS=Homo sapiens]	37.944	6	23	6	81	6	SSRP1	0.588	-0.77	0.443865	0.90278	72.87	176.3	23.7	38.34	110.1	3.94787e+06	3.22374e+06	2.48333e+06	4.23267e+06	2.37388e+06	1.22262e+06	2.07911e+06	2.40471e+06	216035	105066	283756	510790	High	High	High	High	High	High	High	High	Peak Found	Peak Found	Peak Found	Peak Found	1
FALSE	High	Master Protein	P50502	Hsc70-interacting protein [OS=Homo sapiens]	33.676	6	33	6	41.3	6	ST13	1.226	0.29	0.597976	0.932934	50.9	83.5	116.5	47.9	17.47	4.67924e+06	4.99e+06	2.99133e+06	2.31504e+06	2.83993e+06	978906	3.32096e+06	3.7159e+06	3.9612e+06	4.37609e+06	5.44798e+06	4.16638e+06	High	High	High	High	High	High	High	High	High	High	High	High	1
FALSE	High	Master Protein	Q9UJZ1	Stomatin-like protein 2, mitochondrial [OS=Homo sapiens]	52.703	6	28	6	38.5	6	STOML2	0.556	-0.85	0.377041	0.889114	52.45	114.5	85.5	32.85	21.62	8.18055e+06	1.06243e+07	1.06116e+07	1.37933e+07	5.76771e+06	6.37355e+06	4.84278e+06	7.08536e+06	8.90531e+06	6.82395e+06	5.56837e+06	7.8521e+06	High	High	High	High	High	High	High	High	High	High	Peak Found	High	1
FALSE	High	Master Protein	Q9Y3F4	Serine-threonine kinase receptor-associated protein [OS=Homo sapiens]	44.744	6	29	6	38.4	6	STRAP	1	0	0.880528	0.981056	39	98.9	101.1	30.67	20.88	3.68385e+06	5.02678e+06	3.46604e+06	3.28415e+06	2.61608e+06	2.01135e+06	2.88027e+06	3.78665e+06	4.45453e+06	2.51911e+06	3.14557e+06	3.87248e+06	High	High	High	High	High	High	High	High	High	High	High	High	1
FALSE	High	Master Protein	P46977	Dolichyl-diphosphooligosaccharide--protein glycosyltransferase subunit STT3A [OS=Homo sapiens]	20.197	7	25	6	80.5	7	STT3A	0.731	-0.45	0.694828	0.956814	51.63	109.9	90.1	47.18	28.58	7.02832e+06	1.04686e+07	5.37157e+06	4.35563e+06	3.0603e+06	3.98856e+06	3.68709e+06	4.42953e+06	2.89664e+06	2.1529e+06	4.26112e+06	5.0664e+06	High	High	High	High	High	High	High	High	Peak Found	Peak Found	Peak Found	High	1
FALSE	High	Master Protein	B4DKZ9	cDNA FLJ55705, highly similar to Threonyl-tRNA synthetase, cytoplasmic [OS=Homo sapiens]	28.691	6	33	6	70.3	6	TARS	1.426	0.51	0.368386	0.886096	49.72	79.6	120.4	29.43	23.52	5.22173e+06	6.32583e+06	4.24276e+06	4.11498e+06	3.37997e+06	2.77097e+06	3.57831e+06	5.91516e+06	6.77968e+06	7.37768e+06	5.10828e+06	6.74111e+06	High	High	High	High	High	Peak Found	High	High	High	High	High	High	1
FALSE	High	Master Protein	B4DE53	cDNA FLJ61213, highly similar to Tubulin-specific chaperone D [OS=Homo sapiens]	21.543	6	13	6	94.4	6	TBCD	1.593	0.67	0.350083	0.873439	51.38	65.6	134.4	55.74	35.19	1.63754e+06	1.87547e+06	926718	1.03508e+06	523584	386072	1.68388e+06	1.94439e+06	2.06864e+06	1.64709e+06	3.43756e+06	3.39521e+06	High	High	Peak Found	Peak Found	Peak Found	Peak Found	Peak Found	Peak Found	Peak Found	High	High	High	1
FALSE	High	Master Protein	Q9Y4P3	Transducin beta-like protein 2 [OS=Homo sapiens]	41.19	6	30	6	49.8	6	TBL2	0.901	-0.15	0.967667	0.991674	50.21	101.1	98.9	9.46	39.82	1.59461e+07	1.7044e+07	1.61157e+07	1.55658e+07	1.58798e+07	1.27232e+07	7.6173e+06	1.41595e+07	2.65851e+07	1.25608e+07	1.71148e+07	1.87897e+07	High	High	High	High	High	Peak Found	High	High	High	Peak Found	High	High	1
FALSE	High	Master Protein	E7ETY2	Treacle protein [OS=Homo sapiens]	19.611	6	9	6	152.2	6	TCOF1	0.947	-0.08	0.951213	0.990876	52.79	106.7	93.3	28.71	35.23	1.72933e+06	1.70558e+06	1.10678e+06	730497	1.38656e+06	1.25836e+06	1.00708e+06	1.12623e+06	1.83799e+06	2.11436e+06	1.18594e+06	958268	High	High	Peak Found	Peak Found	High	Peak Found	Peak Found	Peak Found	High	High	Peak Found	Peak Found	1
FALSE	High	Master Protein	E5KSX8	Mitochondrial transcription factor A [OS=Homo sapiens]	27.844	6	35	6	29.1	6	TFAM	0.757	-0.4	0.769766	0.963009	23.74	113.6	86.4	19	14.85	5.2939e+06	6.6234e+06	6.22108e+06	3.85988e+06	6.33965e+06	4.918e+06	5.01591e+06	5.74451e+06	3.87928e+06	4.14724e+06	4.3945e+06	4.33362e+06	High	High	High	High	High	High	High	High	High	High	High	High	1
FALSE	High	Master Protein	Q3B7X1	TMX3 protein [OS=Homo sapiens]	53.175	6	39	6	48.5	6	TMX3	2.012	1.01	0.126666	0.753161	53.6	56.1	143.9	43.86	26.84	5.32576e+06	6.99913e+06	3.94259e+06	3.85499e+06	2.41521e+06	2.21688e+06	5.34494e+06	7.25566e+06	1.08737e+07	9.19902e+06	1.12907e+07	1.14064e+07	High	High	High	High	Peak Found	Peak Found	High	High	High	High	High	High	1
FALSE	High	Master Protein	A0A024R884	tenascin C (hexabrachion), isoform CRA_a [OS=Homo sapiens]	1458.26	98	2034	6	240.8	98	TNC	0.668	-0.58	0.585196	0.932934	47.56	113.8	86.2	19.94	7.71	2.7716e+09	2.32198e+09	2.59405e+09	2.55203e+09	3.22048e+09	3.89778e+09	2.08365e+09	1.78872e+09	2.24907e+09	2.00573e+09	2.05729e+09	1.92241e+09	High	High	High	High	High	High	High	High	High	Peak Found	High	High	1
FALSE	High	Master Protein	O94826	Mitochondrial import receptor subunit TOM70 [OS=Homo sapiens]	32.489	6	14	6	67.4	6	TOMM70A; TOMM70	0.879	-0.19	0.939448	0.990338	40.09	108.5	91.5	37.67	16.04	3.6229e+06	5.17817e+06	3.27861e+06	3.03589e+06	2.57058e+06	1.53839e+06	2.57211e+06	2.77132e+06	2.61757e+06	1.71974e+06	2.70517e+06	2.79173e+06	High	High	High	High	High	Peak Found	High	High	Peak Found	High	Peak Found	High	1	Met-loss+Acetyl [N-Term]
FALSE	High	Master Protein	O95292	Vesicle-associated membrane protein-associated protein B/C [OS=Homo sapiens]	37.969	7	31	6	27.2	7	VAPB	1.01	0.01	0.81535	0.970927	62.83	102.5	97.5	51.51	22.07	6.9983e+06	7.7689e+06	4.99097e+06	4.75718e+06	2.78027e+06	1.28612e+06	5.03141e+06	3.45065e+06	2.98885e+06	4.3863e+06	5.45396e+06	4.89977e+06	High	High	High	High	Peak Found	High	High	High	High	High	High	High	1	Met-loss+Acetyl [N-Term]
FALSE	High	Master Protein	A0A0S2Z4N8	vasodilator-stimulated phosphoprotein isoform 2 [OS=Homo sapiens]	56.375	6	56	6	35.4	6	VASP	1.466	0.55	0.345608	0.873439	64.7	68.8	131.2	29.5	25.03	6.54453e+06	7.81424e+06	5.13145e+06	4.6575e+06	3.55078e+06	4.2953e+06	6.02235e+06	8.50202e+06	1.20163e+07	8.13528e+06	1.20292e+07	1.02114e+07	High	High	High	High	High	High	High	High	High	High	High	High	1
FALSE	High	Master Protein	F8VXU5	Vacuolar protein sorting-associated protein 29 [OS=Homo sapiens]	30.881	6	17	6	24	6	VPS29	1.104	0.14	0.682385	0.955856	54.81	81.5	118.5	62.33	14.62	7.30606e+06	9.74688e+06	5.06059e+06	4.4883e+06	1.97511e+06	1.56813e+06	5.07181e+06	8.11151e+06	7.26357e+06	6.68522e+06	6.81687e+06	7.03917e+06	High	High	High	High	Peak Found	Peak Found	High	High	High	High	High	High	1
FALSE	High	Master Protein	O14980	Exportin-1 [OS=Homo sapiens]	29.59	6	22	6	123.3	6	XPO1	0.968	-0.05	0.976696	0.9948	44.24	99.3	100.7	29.84	23.46	1.12605e+06	2.10846e+06	1.67672e+06	1.89503e+06	1.42628e+06	919756	1.27129e+06	1.50574e+06	1.72107e+06	1.19678e+06	1.63482e+06	2.23584e+06	High	High	High	High	High	Peak Found	High	High	High	High	Peak Found	High	1	Met-loss [N-Term]
FALSE	High	Master Protein	J3QR07	YTH domain-containing protein 1 [OS=Homo sapiens]	22.756	6	18	6	85.5	6	YTHDC1	0.58	-0.79	0.404213	0.898098	46.41	129.5	70.5	30.08	21.97	3.87794e+06	4.06364e+06	4.97864e+06	5.28954e+06	2.43805e+06	2.64913e+06	2.58698e+06	2.73702e+06	1.61614e+06	2.34861e+06	1.66275e+06	1.98969e+06	High	High	High	High	High	High	High	High	Peak Found	High	High	Peak Found	1
FALSE	High	Master Protein	P61981	14-3-3 protein gamma [OS=Homo sapiens]	89.848	13	120	6	28.3	13	YWHAG	1.178	0.24	0.570926	0.932934	51.54	91.3	108.7	32.94	26.7	6.13069e+07	6.48436e+07	6.29714e+07	5.87958e+07	3.67043e+07	2.39851e+07	4.83424e+07	6.98465e+07	5.60232e+07	8.94605e+07	9.96324e+07	7.3215e+07	High	High	High	High	High	High	High	High	High	High	High	High	1	Met-loss+Acetyl [N-Term]
FALSE	High	Master Protein	Q04917	14-3-3 protein eta [OS=Homo sapiens]	63.461	11	56	6	28.2	11	YWHAH	0.9	-0.15	0.983488	0.996904	44.53	111.2	88.8	40.28	23.32	1.18568e+07	1.24569e+07	9.5744e+06	1.4601e+07	6.21542e+06	4.22846e+06	7.62259e+06	1.04802e+07	6.40987e+06	7.65619e+06	1.1987e+07	9.47034e+06	High	High	High	High	High	High	High	High	High	High	High	High	1	Met-loss+Acetyl [N-Term]
FALSE	High	Master Protein	Q7Z2W4	zinc finger CCCH-type antiviral protein 1 [OS=Homo sapiens]	28.83	7	28	6	101.4	7	ZC3HAV1	1.263	0.34	0.567746	0.932934	45.17	85.8	114.2	36.64	23.24	3.30271e+06	4.11581e+06	2.66391e+06	2.75675e+06	1.84583e+06	1.38926e+06	2.22037e+06	3.47022e+06	4.65196e+06	3.25129e+06	3.74689e+06	4.14093e+06	High	High	High	High	High	High	High	High	High	High	High	High	1
FALSE	High	Master Protein	H3BMM9	RNA-binding protein with serine-rich domain 1 [OS=Homo sapiens]	59.48	5	66	5	31.7	5	RNPS1	0.466	-1.1	0.209972	0.812702	48.85	134.8	65.2	14.11	24.21	1.88554e+07	1.70451e+07	1.69624e+07	1.5161e+07	1.27728e+07	1.40452e+07	9.94427e+06	1.04272e+07	7.50331e+06	8.0292e+06	5.29132e+06	6.78397e+06	High	High	High	High	High	High	High	High	High	High	High	High	1
FALSE	High	Master Protein	E9PK47	alpha-1,4 glucan phosphorylase [OS=Homo sapiens]	57.674	11	53	5	94	11	PYGL	0.608	-0.72	0.444811	0.90278	47.65	132.1	67.9	46.6	31.95	1.1957e+06	3.02073e+06	2.47404e+06	2.07077e+06	1.80682e+06	611908		586113	1.21812e+06	988242	995276	1.50584e+06	Peak Found	High	High	High	High	High	Not Found	Peak Found	High	High	High	High	1
FALSE	High	Master Protein	B2XL43	Cytochrome c oxidase subunit 2 [OS=Homo sapiens]	55.904	5	51	5	25.5	5	COX2	0.411	-1.28	0.133913	0.753161	84.2	150.7	49.3	39.5	66.89	5.73416e+07	5.4887e+07	4.94444e+07	5.09524e+07	2.51612e+07	1.76104e+07	38289933	3.21691e+07	6.31419e+06	7.87922e+06	1.24342e+07	2.16788e+07	High	High	High	High	High	High	High	High	High	High	High	High	1
FALSE	High	Master Protein	Q7Z4W8	Heparin-binding protein HBp15 [OS=Homo sapiens]	55.024	6	99	5	14.8	6		0.601	-0.74	0.449683	0.902946	51.4	135.5	64.5	16.73	31.84	6.74437e+07	7.08177e+07	7.40518e+07	7.55267e+07	5.52846e+07	4.85763e+07	2.61479e+07	4.84032e+07	3.45731e+07	2.36496e+07	3.13299e+07	5.09769e+07	High	High	High	High	High	High	High	High	High	High	High	High	1
FALSE	High	Master Protein	A6NKB8	aminopeptidase B [OS=Homo sapiens]	48.556	5	23	5	68.1	5	RNPEP	1.315	0.4	0.454263	0.904443	51.66	80.8	119.2	56.19	23.82	5.18192e+06	6.10456e+06	4.14094e+06	4.01666e+06	1.74118e+06	711826	3.39857e+06	4.85577e+06	7.12527e+06	5.80868e+06	6.58444e+06	6.23683e+06	High	High	Peak Found	High	Peak Found	Peak Found	Peak Found	High	High	High	High	High	1
FALSE	High	Master Protein	H0YL12	Electron transfer flavoprotein subunit alpha, mitochondrial [OS=Homo sapiens]	39.285	5	35	5	24.9	5	ETFA	1.766	0.82	0.25712	0.845288	49.16	61.2	138.8	23.11	29.18	1.12059e+06	1.6625e+06	1.182e+06	1.41975e+06	2.05048e+06	1.42995e+06	1.78905e+06	2.31232e+06	4.04085e+06	2.86187e+06	3.7527e+06	3.65554e+06	Peak Found	High	High	High	High	High	High	High	High	High	High	High	1
FALSE	High	Master Protein	I3L397	eukaryotic translation initiation factor 5A [OS=Homo sapiens]	31.129	5	51	5	16	5	EIF5A	2.098	1.07	0.089447	0.683508	63.44	53.4	146.6	42.34	21.49	2.94667e+07	3.92328e+07	2.06969e+07	1.74481e+07	1.79934e+07	1.27552e+07	3.31209e+07	4.91748e+07	5.65668e+07	4.96369e+07	6.36233e+07	6.25028e+07	High	High	High	High	High	High	High	High	High	High	High	High	1
FALSE	High	Master Protein	A0A087WUC6	Signal peptidase complex subunit 2 [OS=Homo sapiens]	26.896	5	33	5	25.1	5	SPCS2	0.626	-0.68	0.492222	0.918122	58.29	124.3	75.7	50.63	23.19	7.38781e+06	8.57416e+06	5.78907e+06	5.25741e+06	2.91856e+06	1.52518e+06	2.81151e+06	4.17712e+06	3.21932e+06	2.41175e+06	3.50322e+06	4.5021e+06	High	High	High	High	High	High	High	High	High	Peak Found	High	High	1
FALSE	High	Master Protein	A0A0J9YYL3	poly(U)-binding-splicing factor PUF60 [OS=Homo sapiens]	24.109	5	13	5	54.6	5	PUF60	0.319	-1.65	0.0673034	0.599315	80.05	184.2	15.8	49.12	107.76	1.92139e+06	2.94646e+06	1.83579e+06	2.27342e+06	892988	642614	972035	794803	55655.1	83024.3	118350	217851	High	High	High	High	High	Peak Found	High	High	Peak Found	Peak Found	Peak Found	Peak Found	1
FALSE	High	Master Protein	H7BZW6	Histone deacetylase complex subunit SAP18 [OS=Homo sapiens]	19.083	5	33	5	16	5	SAP18	1.098	0.13	0.669179	0.947978	69.73	83.5	116.5	26.21	30.68	1.04711e+07	1.32649e+07	1.50388e+07	1.12903e+07	7.86131e+06	7.89046e+06	1.87038e+07	2.08207e+07	1.09488e+07	2.20878e+07	1.1987e+07	1.23184e+07	High	High	High	High	High	High	High	High	High	High	High	High	1
FALSE	High	Master Protein	O15439-1	multidrug resistance-associated protein 4 [OS=Homo sapiens]	26.468	5	13	5	149.4	5	ABCC4	0.697	-0.52	0.632282	0.937002	71.43	84.1	115.9	60.04	65.32	1.36736e+06	1.86604e+06	3.20762e+06	3.85109e+06	1.54082e+06	530061	1.09504e+06	1.27726e+06	5.8836e+06	1.77584e+06	3.07505e+06	3.5023e+06	Peak Found	Peak Found	High	High	Peak Found	Peak Found	High	Peak Found	High	High	High	High	1
FALSE	High	Master Protein	P61163	Alpha-centractin [OS=Homo sapiens]	82.952	9	45	5	42.6	9	ACTR1A	1.144	0.19	0.629199	0.937002	74.51	81.7	118.3	42.95	41.07	7.33279e+06	8.10646e+06	3.09822e+06	2.97138e+06	5.4365e+06	3.83306e+06	2.54636e+06	6.17673e+06	7.82934e+06	4.35082e+06	7.08327e+06	9.86502e+06	High	High	High	High	High	High	High	High	High	High	High	High	1	Acetyl [N-Term]
FALSE	High	Master Protein	P00568	Adenylate kinase isoenzyme 1 [OS=Homo sapiens]	36.014	5	28	5	21.6	5	AK1	1.297	0.37	0.529402	0.92988	48.04	75.1	124.9	38.76	14.29	4.08771e+06	5.49262e+06	2.40045e+06	2.54195e+06	2.74426e+06	2.34612e+06	3.40197e+06	4.3435e+06	5.12954e+06	3.97009e+06	4.45044e+06	4.88419e+06	High	High	High	High	High	High	High	High	High	High	High	High	1
FALSE	High	Master Protein	P52895	Aldo-keto reductase family 1 member C2 [OS=Homo sapiens]	64.272	9	68	5	36.7	9	AKR1C2	1.651	0.72	0.219088	0.825063	86.5	59.9	140.1	38.07	56.15	1.59841e+07	2.34492e+07	1.27542e+07	1.28967e+07	9.50393e+06	9.04178e+06	7.78335e+06	9.02355e+06	4.34241e+07	3.77293e+07	2.95653e+07	3.0494e+07	High	High	High	High	Peak Found	High	Peak Found	Peak Found	High	High	High	High	1
FALSE	High	Master Protein	A0A0A0MSS8	Aldo-keto reductase family 1 member C3 [OS=Homo sapiens]	79.502	9	92	5	36.8	9	AKR1C3	2.16	1.11	0.0791427	0.647081	83.18	50.2	149.8	18.61	49.77	1.41104e+07	1.74229e+07	1.11213e+07	1.05618e+07	1.27711e+07	1.31392e+07	1.09247e+07	1.4004e+07	4.23389e+07	3.52735e+07	4.91001e+07	4.36926e+07	High	High	High	High	High	High	High	High	High	High	High	High	1
FALSE	High	Master Protein	A0A024R1M8	Apolipoprotein L, 2, isoform CRA_a [OS=Homo sapiens]	30.531	5	36	5	37.1	5	APOL2	2.072	1.05	0.11205	0.736877	63.98	51.2	148.8	57.64	29.19	6.12863e+06	7.61262e+06	3.78829e+06	4.14545e+06	1.81598e+06	1.45899e+06	6.52002e+06	7.7813e+06	1.2709e+07	1.50445e+07	1.16375e+07	1.13722e+07	High	High	High	High	High	High	High	High	High	High	High	High	1
FALSE	High	Master Protein	Q6UXV4	MICOS complex subunit MIC27 [OS=Homo sapiens]	42.591	5	15	5	29.1	5	APOOL	0.467	-1.1	0.244235	0.832528	57.89	153.6	46.4	30.26	64.99	3.46202e+06	4.00288e+06	2.471e+06	3.33851e+06	2.31979e+06	1.65765e+06	1.56019e+06	1.87749e+06	619520	275121	445718	1.2167e+06	High	High	High	High	High	Peak Found	High	High	High	Peak Found	Peak Found	Peak Found	1
FALSE	High	Master Protein	P07741-1	Adenine phosphoribosyltransferase [OS=Homo sapiens]	34.518	5	30	5	19.6	5	APRT	1.265	0.34	0.50112	0.919731	51.51	82.5	117.5	31.52	9.02	7.11705e+06	7.13118e+06	3.7147e+06	3.52487e+06	4.24372e+06	5.40267e+06	6.11181e+06	7.21336e+06	6.79907e+06	5.8767e+06	6.83553e+06	7.41693e+06	High	High	High	High	High	High	High	High	High	High	High	High	1	Met-loss+Acetyl [N-Term]
FALSE	High	Master Protein	B4E1J8	cDNA FLJ56285, highly similar to ADP-ribosylation factor-like protein 8B [OS=Homo sapiens]	24.411	5	26	5	27.2	5	ARL8B	1.146	0.2	0.609112	0.936052	63.72	80.2	119.8	38.59	37.06	5.57091e+06	6.97777e+06	5.99577e+06	5.49563e+06	2.69456e+06	2.37887e+06	5.49493e+06	1.03637e+07	1.17836e+07	4.96845e+06	6.58059e+06	1.1636e+07	Peak Found	High	High	High	High	Peak Found	High	High	High	High	High	High	1
FALSE	High	Master Protein	O15511-1	Actin-related protein 2/3 complex subunit 5 [OS=Homo sapiens]	52.34	5	45	5	16.3	5	ARPC5	1.177	0.24	0.572132	0.932934	37.48	101.5	98.5	22.82	9.53	2.21302e+07	1.78119e+07	1.80901e+07	1.62693e+07	1.27356e+07	1.19512e+07	1.63311e+07	2.02849e+07	1.64747e+07	1.65631e+07	1.86939e+07	1.63346e+07	High	High	High	High	High	High	High	High	High	High	High	High	1
FALSE	High	Master Protein	Q9NVI7-2	Isoform 2 of ATPase family AAA domain-containing protein 3A [OS=Homo sapiens]	157.085	21	173	5	66.2	21	ATAD3A	1.042	0.06	0.744587	0.957758	36.17	94.4	105.6	16.89	17.07	2.7384e+07	2.82499e+07	2.1437e+07	2.64364e+07	2.14206e+07	1.82828e+07	2.56503e+07	2.8949e+07	2.6161e+07	1.7161e+07	2.71132e+07	2.88893e+07	High	High	High	High	High	High	High	High	High	High	High	High	1	Met-loss+Acetyl [N-Term]
FALSE	High	Master Protein	P24539	ATP synthase F(0) complex subunit B1, mitochondrial [OS=Homo sapiens]	36.202	5	21	5	28.9	5	ATP5F1	0.578	-0.79	0.433846	0.90278	60.6	134.5	65.5	48.06	47.75	1.1322e+07	1.35074e+07	6.97154e+06	5.78914e+06	6.7013e+06	3.17174e+06	4.53605e+06	6.99121e+06	2.44097e+06	2.33386e+06	2.43769e+06	4.95218e+06	High	High	High	High	High	High	Peak Found	High	High	High	High	High	1
FALSE	High	Master Protein	Q9Y5S2	Serine/threonine-protein kinase MRCK beta [OS=Homo sapiens]	15.567	5	7	5	194.2	5	CDC42BPB	0.812	-0.3	0.739464	0.957758	31.42	115.3	84.7	28.77	25.13	1.39744e+06	762616	1.908e+06	2.00252e+06	1.76616e+06	1.59161e+06	1.26632e+06	1.0212e+06	1.75698e+06	888983	1.19953e+06	1.52562e+06	Peak Found	High	High	High	High	Peak Found	High	Peak Found	High	Peak Found	Peak Found	High	1
FALSE	High	Master Protein	B3KY60	cDNA FLJ16777 fis, clone BRHIP2029567, highly similar to Cell division cycle 5-like protein [OS=Homo sapiens]	26.945	5	17	5	92.2	5	CDC5L	0.415	-1.27	0.147713	0.759471	55.47	144.6	55.4	11.61	17.95	2.15911e+06	1.93454e+06	1.65863e+06	1.97798e+06	1.76433e+06	1.59126e+06	815793	940567	751964	632185	586456	666150	High	High	High	High	High	High	High	High	Peak Found	High	Peak Found	Peak Found	1
FALSE	High	Master Protein	Q7Z7K6-3	Isoform 3 of Centromere protein V [OS=Homo sapiens]	39.984	5	36	5	29.7	5	CENPV	1.183	0.24	0.651247	0.941797	48.02	102.1	97.9	8.98	39.62	2.92838e+06	3.25613e+06	3.21367e+06	2.82032e+06	2.6575e+06	3.33681e+06	5.52332e+06	5.59023e+06	2.42807e+06	2.95892e+06	2.6999e+06	2.92072e+06	High	High	High	High	High	High	High	High	High	High	High	High	1
FALSE	High	Master Protein	Q969X6	U3 small nucleolar RNA-associated protein 4 homolog [OS=Homo sapiens]	18.508	5	12	5	76.8	5	CIRH1A; UTP4	0.793	-0.33	0.733546	0.957758	59.11	106.1	93.9	21.7	25.95	1.71193e+06	1.7487e+06	1.5554e+06	1.45077e+06	984295	1.13586e+06	1.63059e+06	1.45827e+06	1.44417e+06	1.22205e+06	808421	928442	High	High	High	High	High	Peak Found	High	High	Peak Found	Peak Found	Peak Found	Peak Found	1
FALSE	High	Master Protein	A0A024R382	CNDP dipeptidase 2 (metallopeptidase M20 family), isoform CRA_d [OS=Homo sapiens]	23.016	5	22	5	40.3	5	CNDP2	1.506	0.59	0.371866	0.88755	60.82	74.5	125.5	66.28	40.75	2.60863e+06	3.20984e+06	2.0562e+06	1.49594e+06	244592	669133	1.42386e+06	2.24515e+06	3.11376e+06	2.80826e+06	4.82068e+06	4.33356e+06	High	High	High	High	Peak Found	Peak Found	High	High	High	High	High	High	1	Met-loss+Acetyl [N-Term]
FALSE	High	Master Protein	P61201-1	COP9 signalosome complex subunit 2 [OS=Homo sapiens]	19.478	5	8	5	51.6	5	COPS2	1.521	0.61	0.372627	0.88755	53.83	72.8	127.2	47.56	22.22	2.15652e+06	2.7576e+06	1.47003e+06	1.46375e+06	1.03579e+06	670509	1.41325e+06	2.49141e+06	2.48974e+06	2.63328e+06	2.74989e+06	2.99404e+06	Peak Found	Peak Found	Peak Found	Peak Found	Peak Found	Peak Found	Peak Found	Peak Found	High	High	High	High	1
FALSE	High	Master Protein	Q12996-1	Cleavage stimulation factor subunit 3 [OS=Homo sapiens]	31.03	5	9	5	82.9	5	CSTF3	0.38	-1.4	0.104423	0.724721	57.7	169.6	30.4	46.74	68.81	1.87939e+06	2.14583e+06	2.42055e+06	2.44393e+06	739627	694904	780279	785761	50408.4	276124	252317	471069	High	High	High	High	Peak Found	Peak Found	Peak Found	Peak Found	Peak Found	Peak Found	Peak Found	Peak Found	1	Met-loss+Acetyl [N-Term]
FALSE	High	Master Protein	B4E324	cDNA FLJ60397, highly similar to Lysosomal protective protein [OS=Homo sapiens]	38.062	5	30	5	54.2	5	CTSA	0.292	-1.77	0.0483966	0.4998	83.86	159.7	40.3	63.78	75.36	1.99461e+07	2.7881e+07	1.05983e+07	9.40587e+06	7.2109e+06	5.93018e+06	5.61916e+06	6.51314e+06	737306	1.08595e+06	1.94006e+06	3.26425e+06	High	High	High	High	High	High	High	High	Peak Found	Peak Found	Peak Found	High	1
FALSE	High	Master Protein	P98082	Disabled homolog 2 [OS=Homo sapiens]	27.312	5	25	5	82.4	5	DAB2	0.925	-0.11	0.987911	0.997393	53.58	111.2	88.8	30.83	11.81	2.51095e+06	3.07743e+06	2.28771e+06	1.97986e+06	1.60816e+06	1.25092e+06	1.82815e+06	1.67867e+06	1.72283e+06	1.28352e+06	1.60274e+06	1.77307e+06	High	High	High	High	High	Peak Found	High	High	Peak Found	High	High	High	1
FALSE	High	Master Protein	Q9UJU6-1	Drebrin-like protein [OS=Homo sapiens]	40.52	5	27	5	48.2	5	DBNL	1.18	0.24	0.575912	0.932934	47.95	97.7	102.3	19.15	21.14	4.60579e+06	4.83328e+06	4.14901e+06	4.45409e+06	4.96901e+06	6.82483e+06	3.83695e+06	4.46745e+06	5.45981e+06	4.45751e+06	6.62394e+06	6.16546e+06	High	High	High	High	High	High	High	High	High	High	High	High	1
FALSE	High	Master Protein	Q01991	Dihydrolipoamide S-acetyltransferase [OS=Homo sapiens]	20.84	5	24	5	23.4	5	DLAT	0.949	-0.08	0.935572	0.99022	44.92	102.9	97.1	22.87	18.22	3.51892e+06	3.93572e+06	2.6872e+06	2.44371e+06	2.58371e+06	2.26762e+06	2876203	2.45312e+06	2.52322e+06	1.7474e+06	2.22156e+06	2.97827e+06	High	High	High	High	High	High	High	High	High	High	High	High	1
FALSE	High	Master Protein	Q12959	Disks large homolog 1 [OS=Homo sapiens]	34.465	5	19	5	100.4	5	DLG1	0.753	-0.41	0.755371	0.957758	54.65	112.1	87.9	12.37	19.15	2.22242e+06	2.22302e+06	2.4218e+06	2.86266e+06	2.34615e+06	2.00258e+06	1.73231e+06	2.03633e+06	2.57458e+06	1.52451e+06	1.82632e+06	1.75747e+06	High	High	High	High	High	Peak Found	High	High	High	Peak Found	High	Peak Found	1
FALSE	High	Master Protein	G8JLD5	Dynamin-1-like protein [OS=Homo sapiens]	19.574	5	16	5	79.6	5	DNM1L	1.772	0.83	0.307615	0.868124	54.11	69.8	130.2	40.05	16.18	1.24641e+06	1.70734e+06	952281	1.09937e+06	626740	598534	1621102	1.7512e+06	2.4912e+06	1.96538e+06	2.21577e+06	1.85121e+06	Peak Found	High	Peak Found	Peak Found	Peak Found	Peak Found	High	High	High	High	High	High	1
FALSE	High	Master Protein	B7ZKK7	EIF2AK2 protein [OS=Homo sapiens]	21.17	5	20	5	61.5	5	EIF2AK2	0.848	-0.24	0.915127	0.987211	61.5	114.2	85.8	34.71	29.73	2.325e+06	3.08571e+06	2.3858e+06	1.41585e+06	4.25362e+06	2.92843e+06	2.56759e+06	2.41744e+06	1.60081e+06	1.38461e+06	1.62901e+06	2.88316e+06	High	High	High	High	High	High	High	High	High	High	High	High	1
FALSE	High	Master Protein	Q9Y262	eukaryotic translation initiation factor 3 subunit L [OS=Homo sapiens]	34.506	5	36	5	66.7	5	EIF3L	1.002	0	0.913404	0.986577	44.67	96.6	103.4	42.04	18.63	2.0441e+06	2.59337e+06	1.59738e+06	1.58797e+06	1.096e+06	689976	1.32274e+06	1.64361e+06	1.94475e+06	1.28955e+06	1.76817e+06	2.03212e+06	High	High	High	High	Peak Found	High	High	High	High	Peak Found	High	High	1
FALSE	High	Master Protein	G3V0G6	Elastin [OS=Homo sapiens]	50.203	5	23	5	60.7	5	ELN	0.77	-0.38	0.721548	0.957758	116.35	42	158	132.45	44.12	293686	290535	664057	573120	3.98527e+06	7.39567e+06	2.45315e+06	880306	2.1958e+06	1.36996e+06	3.50083e+06	3.03965e+06	Peak Found	Peak Found	High	Peak Found	High	High	High	High	High	High	High	High	1
FALSE	High	Master Protein	P38117	electron transfer flavoprotein subunit beta [OS=Homo sapiens]	17.634	5	34	5	27.8	5	ETFB	2.603	1.38	0.0412444	0.450109	40.41	41.9	158.1	29.5	35.41	2.51461e+06	3.59317e+06	2.60552e+06	1.49329e+06	1.88402e+06	2.48831e+06	3.69407e+06	5.07436e+06	9.37429e+06	9.51284e+06	1.03909e+07	9.60112e+06	High	High	High	High	High	High	High	High	High	High	High	High	1
FALSE	High	Master Protein	Q6NUR7	Ezrin [OS=Homo sapiens]	93.477	15	218	5	69.2	15	EZR	1.072	0.1	0.757627	0.957758	50.32	100.7	99.3	36.77	29.02	2.1687e+06	3.18827e+06	2.01137e+06	2.35115e+06	1.45065e+06	1.03207e+06	1.76092e+06	2.31905e+06	1.76864e+06	1.8266e+06	3.20805e+06	3.12545e+06	High	High	Peak Found	High	High	Peak Found	High	High	High	High	High	High	1
FALSE	High	Master Protein	Q96TC7	Regulator of microtubule dynamics protein 3 [OS=Homo sapiens]	15.44	5	26	5	52.1	5	FAM82A2; RMDN3	0.949	-0.08	0.957614	0.99129	36.86	92.2	107.8	6.13	17.02	3.21739e+06	2.9603e+06	3.14745e+06	3.04033e+06	2.77015e+06	2.79141e+06	4.84717e+06	3.79725e+06	3.41259e+06	3.0106e+06	3.44182e+06	3.57602e+06	High	High	High	High	High	Peak Found	High	High	High	High	High	High	1
FALSE	High	Master Protein	Q9NSD9	Phenylalanine--tRNA ligase beta subunit [OS=Homo sapiens]	22.807	5	30	5	66.1	5	FARSB	1.279	0.35	0.543652	0.932934	52.93	93.4	106.6	64.47	18.75	3.02508e+06	2.6351e+06	1.19539e+06	1.03501e+06	1.05986e+06	4.70144e+06	1.62079e+06	1.99738e+06	2.79859e+06	1.94103e+06	2.05235e+06	2.27876e+06	High	High	High	Peak Found	High	High	High	High	High	High	High	High	1
FALSE	High	Master Protein	A0A0F7L0Q8	fragile X mental retardation autosomal homolog variant p5FK [OS=Homo sapiens]	71.077	8	64	5	67.2	8	FXR1	0.676	-0.57	0.597031	0.932934	41.31	127.5	72.5	16.87	39.33	1.20122e+07	1.3375e+07	1.12117e+07	1.13684e+07	8.44158e+06	9.0996e+06	7.79719e+06	1.04853e+07	4.71979e+06	3.20019e+06	5.66805e+06	7.26971e+06	High	High	High	High	High	High	High	High	High	High	High	High	1
FALSE	High	Master Protein	A0A024R2Z6	Guanine nucleotide binding protein-like 3 (Nucleolar), isoform CRA_b [OS=Homo sapiens]	43.259	5	34	5	60.5	5	GNL3	0.838	-0.26	0.868333	0.979571	23.41	110.5	89.5	9.45	15.54	2.67359e+06	2.69942e+06	2.53462e+06	2.67725e+06	2.35925e+06	2.10148e+06	2.30246e+06	2.54171e+06	2.26698e+06	1.86746e+06	1.65983e+06	1.95821e+06	High	High	High	High	High	High	High	High	High	High	High	High	1
FALSE	High	Master Protein	P78417	Glutathione S-transferase omega-1 [OS=Homo sapiens]	25.552	5	34	5	27.5	5	GSTO1	1.126	0.17	0.670984	0.948787	57.9	83.2	116.8	61.75	19.51	6.88758e+06	9.05571e+06	3.85124e+06	3.42778e+06	1.99649e+06	2.16664e+06	3.53441e+06	5.22481e+06	4.97332e+06	4.27119e+06	6.15227e+06	5.83541e+06	High	High	High	High	High	High	High	High	High	High	High	High	1
FALSE	High	Master Protein	P09211	Glutathione S-transferase P [OS=Homo sapiens]	112.09	7	74	5	23.3	7	GSTP1	1.132	0.18	0.625933	0.937002	74.02	87.1	112.9	50.75	33.55	2.40254e+07	3.26734e+07	1.2664e+07	1.43095e+07	1.47846e+07	7.93422e+06	1.14508e+07	1.79132e+07	1.98208e+07	1.63628e+07	2.46343e+07	3.08104e+07	High	High	High	High	High	High	High	High	High	High	High	High	1	Met-loss [N-Term]
FALSE	High	Master Protein	Q9BZE4	Nucleolar GTP-binding protein 1 [OS=Homo sapiens]	25.602	5	23	5	73.9	5	GTPBP4	0.757	-0.4	0.750108	0.957758	27.23	109.5	90.5	16.69	19.94	2.53417e+06	3.06084e+06	2.6315e+06	2.53658e+06	2.13158e+06	1.88077e+06	2.25739e+06	2.33028e+06	2.23163e+06	1.96915e+06	1.32948e+06	1.68929e+06	High	High	High	High	High	High	High	High	High	High	Peak Found	High	1
FALSE	High	Master Protein	A8K6K7	glycogen [starch] synthase [OS=Homo sapiens]	18.31	5	8	5	83.8	5	GYS1	1.182	0.24	0.709954	0.957758	41.61	84.7	115.3	18.93	40.96	1.71227e+06	1.5432e+06	1.18702e+06	1.43106e+06	2.03966e+06	1.40761e+06	803117	1.18992e+06	2.44959e+06	2.5407e+06	1.66956e+06	2.58968e+06	Peak Found	Peak Found	Peak Found	Peak Found	Peak Found	Peak Found	Peak Found	Peak Found	High	High	High	High	1
FALSE	High	Master Protein	Q9NRV9	Heme-binding protein 1 [OS=Homo sapiens]	40.605	5	22	5	21.1	5	HEBP1	3.841	1.94	0.0058659	0.103661	73.48	29.3	170.7	64.84	38.13	3.75437e+06	5.25381e+06	1.43649e+06	1.57767e+06	1.6061e+06	1.39016e+06	4.50705e+06	5.74332e+06	8.45634e+06	1.0184e+07	1.29484e+07	1.23531e+07	High	High	Peak Found	Peak Found	Peak Found	Peak Found	High	High	High	High	High	High	1
FALSE	High	Master Protein	P06865	Beta-hexosaminidase subunit alpha [OS=Homo sapiens]	15.359	5	6	5	60.7	5	HEXA	0.705	-0.5	0.645743	0.939247	70.86	124.2	75.8	43.59	29.15	3.33263e+06	3.16566e+06	3.19463e+06	2.87621e+06	1.45832e+06	783014	1.13788e+06	1.74442e+06	2.81272e+06	1.7987e+06	1.88381e+06	2.32932e+06	Peak Found	High	High	High	Peak Found	Peak Found	High	Peak Found	Peak Found	Peak Found	Peak Found	Peak Found	1
FALSE	High	Master Protein	P07686	Beta-hexosaminidase subunit beta [OS=Homo sapiens]	20.755	5	22	5	63.1	5	HEXB	0.767	-0.38	0.823629	0.974952	96.71	87	113	60.13	13.56	9.76342e+06	1.26445e+07	6.5442e+06	5.81042e+06	3.03269e+06	2.11538e+06	5.76174e+06	7.29651e+06	7.83078e+06	8.45234e+06	8.52534e+06	8.18128e+06	High	High	High	High	High	High	High	High	High	High	High	High	1
FALSE	High	Master Protein	P49773	Histidine triad nucleotide-binding protein 1 [OS=Homo sapiens]	62.716	5	22	5	13.8	5	HINT1	1.726	0.79	0.21317	0.818522	69.49	59.4	140.6	60.83	28.69	8.88992e+06	8.86368e+06	3.96773e+06	2.75767e+06	2.56387e+06	2.95893e+06	6.52412e+06	9.10723e+06	6.57435e+06	7.20961e+06	1.07521e+07	1.27257e+07	High	High	High	Peak Found	Peak Found	Peak Found	High	High	Peak Found	High	High	High	1	Met-loss+Acetyl [N-Term]
FALSE	High	Master Protein	Q6FHB5	Hmox2 protein [OS=Homo sapiens]	32.931	5	16	5	36	5	HMOX2	2.165	1.11	0.133163	0.753161	64.85	61	139	61.56	31.05	2.04471e+06	2.45534e+06	1.2971e+06	961444	839248	276309	1.45229e+06	2.13212e+06	2.62329e+06	2.46566e+06	3.62713e+06	3.44537e+06	High	Peak Found	High	High	Peak Found	Peak Found	High	High	High	High	High	High	1
FALSE	High	Master Protein	Q8NBQ5	Estradiol 17-beta-dehydrogenase 11 [OS=Homo sapiens]	33.108	5	28	5	32.9	5	HSD17B11	0.911	-0.13	0.954013	0.99129	38.08	101	99	14.97	22.53	4.54421e+06	6.47563e+06	4.77392e+06	4.37949e+06	4.93573e+06	5.26882e+06	3.77492e+06	5.13468e+06	5.18256e+06	3.03529e+06	4.40685e+06	5.82248e+06	High	High	High	High	High	High	High	High	High	High	High	High	1
FALSE	High	Master Protein	P54652	Heat shock-related 70 kDa protein 2 [OS=Homo sapiens]	166.177	16	228	5	70	16	HSPA2	0.593	-0.75	0.41636	0.90278	56.55	140.9	59.1	37.5	53.8	3.59791e+06	3.98572e+06	6.7356e+06	6.18941e+06	3.05219e+06	2.867e+06	1.07761e+06	1.17024e+06	1.69443e+06	1.48827e+06	3.74165e+06	3.03356e+06	High	High	High	High	High	High	Peak Found	High	High	High	High	High	1
FALSE	High	Master Protein	P11717	Cation-independent mannose-6-phosphate receptor [OS=Homo sapiens]	21.405	5	14	5	274.2	5	IGF2R	0.927	-0.11	0.9598	0.99129	54.86	88.5	111.5	34.19	17.55	2.96039e+06	3.22353e+06	1.94791e+06	2.55278e+06	1.17799e+06	1.76632e+06	2.45016e+06	2.85198e+06	2.76294e+06	2.07379e+06	2.86749e+06	3.5229e+06	High	High	High	Peak Found	Peak Found	Peak Found	Peak Found	High	High	Peak Found	High	High	1
FALSE	High	Master Protein	Q16352	alpha-internexin [OS=Homo sapiens]	51.363	7	105	5	55.4	7	INA	1.506	0.59	0.446315	0.90278	69.6	77.5	122.5	49.87	77.25	1.18665e+06	1.51969e+06	707528	315369	617260	820914	1.1235e+06	439650	1.29325e+06	941606	2.77947e+06	4.06522e+06	Peak Found	Peak Found	Peak Found	Peak Found	Peak Found	Peak Found	Peak Found	High	High	High	High	High	1
FALSE	High	Master Protein	P19823	Inter-alpha-trypsin inhibitor heavy chain H2 [OS=Homo sapiens]	29.178	5	29	5	106.4	5	ITIH2	2.05	1.04	0.148701	0.761464	61.9	60.3	139.7	27.31	41.94	1.13134e+06	2.2141e+06	1.45652e+06	1.43879e+06	1.98711e+06	2.30961e+06	2.09175e+06	2.01786e+06	5.35459e+06	3.04519e+06	5.10458e+06	5.18343e+06	Peak Found	High	Peak Found	High	High	High	High	High	High	High	High	High	1
FALSE	High	Master Protein	Q14643-1	Inositol 1,4,5-trisphosphate receptor type 1 [OS=Homo sapiens]	27.294	8	18	5	313.7	8	ITPR1	0.531	-0.91	0.315115	0.873439	54.18	130	70	20.94	35.76	1.15587e+06	1.50768e+06	1.56171e+06	1.35631e+06	1.18024e+06	843201	914168	1.068e+06	739638	627346	475195	415547	Peak Found	Peak Found	High	High	High	Peak Found	Peak Found	High	Peak Found	Peak Found	Peak Found	Peak Found	1
FALSE	High	Master Protein	Q14573	Inositol 1,4,5-trisphosphate receptor type 3 [OS=Homo sapiens]	42.094	8	23	5	303.9	8	ITPR3	0.771	-0.38	0.797849	0.964274	48.59	72.4	127.6	10.95	18.35	3.61343e+06	3.94021e+06	4.13757e+06	4.38346e+06	3.62085e+06	4.75188e+06	6.2472e+06	5.64799e+06	7.32517e+06	6.90363e+06	9.4703e+06	7.58383e+06	High	High	High	High	High	High	High	Peak Found	Peak Found	Peak Found	Peak Found	Peak Found	1
FALSE	High	Master Protein	Q9Y4W2	Ribosomal biogenesis protein LAS1L [OS=Homo sapiens]	20.367	5	12	5	83	5	LAS1L	0.413	-1.27	0.169809	0.775922	38.71	151.7	48.3	33.87	26.99	3.40966e+06	4.14386e+06	3.56922e+06	3.42179e+06	2.0424e+06	1.48147e+06	1.6176e+06	1.17069e+06	1.143e+06	1.03565e+06	743383	907587	Peak Found	High	High	High	High	Peak Found	High	Peak Found	Peak Found	High	Peak Found	High	1
FALSE	High	Master Protein	Q9Y4K0	Lysyl oxidase homolog 2 [OS=Homo sapiens]	18.628	5	19	5	86.7	5	LOXL2	3.643	1.87	0.00754016	0.129937	68.74	37.9	162.1	25.44	27.15	2.33403e+06	2.09075e+06	1.96661e+06	1.28219e+06	1.20361e+06	2.01495e+06	5.72884e+06	6.29195e+06	8.44932e+06	8.57983e+06	1.21185e+07	8.91615e+06	Peak Found	Peak Found	Peak Found	Peak Found	High	Peak Found	High	High	High	High	High	High	1
FALSE	High	Master Protein	A8K2P0	cDNA FLJ75914, highly similar to Homo sapiens leucine rich repeat containing 17, mRNA [OS=Homo sapiens]	34.162	5	39	5	51.7	5	LRRC17	0.626	-0.68	0.547125	0.932934	61.52	130.6	69.4	35.72	48.2	1.21398e+07	1.34823e+07	4.95364e+06	6.40522e+06	8.45628e+06	9.4832e+06	2.96692e+06	2.96633e+06	4.52702e+06	5.01234e+06	7.86438e+06	9.36037e+06	High	High	High	High	High	High	High	High	High	High	High	High	1
FALSE	High	Master Protein	Q96AG4	Leucine-rich repeat-containing protein 59 [OS=Homo sapiens]	36.083	5	37	5	34.9	5	LRRC59	0.752	-0.41	0.782003	0.963009	42.65	113.7	86.3	33.99	17.46	7.21894e+06	1.09535e+07	6.19372e+06	5.94757e+06	7.06921e+06	3.84675e+06	4.642e+06	5.08834e+06	4.96293e+06	4.15696e+06	5.57668e+06	6.78525e+06	High	High	High	High	High	High	High	High	High	High	High	High	1
FALSE	High	Master Protein	Q13449	Limbic system-associated membrane protein [OS=Homo sapiens]	28.281	5	78	5	37.4	5	LSAMP	0.74	-0.44	0.72852	0.957758	63.94	105.1	94.9	36.52	41.72	2.0228e+07	2.01819e+07	3.29889e+07	3.29642e+07	1.43192e+07	1.56093e+07	6.39835e+06	1.08413e+07	2.46363e+07	1.84021e+07	2.30799e+07	1.80731e+07	High	High	High	High	High	High	High	High	High	High	High	High	1
FALSE	High	Master Protein	Q9BS40	Latexin [OS=Homo sapiens]	24.956	5	38	5	25.7	5	LXN	0.721	-0.47	0.691487	0.956814	70.09	122.2	77.8	47.26	24.32	1.53143e+07	2.37255e+07	1.28497e+07	1.39895e+07	8.44844e+06	5.5055e+06	8.47719e+06	8.57977e+06	6.30109e+06	7.55329e+06	1.07926e+07	1.23037e+07	High	High	High	High	High	High	High	High	High	High	High	High	1
FALSE	High	Master Protein	Q9H0U3	Magnesium transporter protein 1 [OS=Homo sapiens]	23.375	5	34	5	38	5	MAGT1	1.147	0.2	0.614194	0.937002	45.77	96.3	103.7	32.2	13.6	9.32018e+06	8.4434e+06	6.12019e+06	6.76542e+06	4.92221e+06	3.70676e+06	6.16772e+06	7.48512e+06	6.03371e+06	6.41766e+06	8.0948e+06	8.10125e+06	High	High	High	High	High	High	High	High	High	High	High	High	1
FALSE	High	Master Protein	P27816-1	Microtubule-associated protein 4 [OS=Homo sapiens]	31.614	5	14	5	120.9	5	MAP4	0.42	-1.25	0.16975	0.775922	37.08	142.5	57.5	26.89	22.74	4.45885e+06	5.51452e+06	3.24114e+06	2.80176e+06	3.68076e+06	3.08261e+06	1.29113e+06	2.08913e+06	1.50791e+06	1.25292e+06	1.1697e+06	1.60431e+06	High	High	High	Peak Found	High	High	Peak Found	High	Peak Found	Peak Found	Peak Found	Peak Found	1
FALSE	High	Master Protein	P27361-1	mitogen-activated protein kinase 3 [OS=Homo sapiens]	68.662	8	60	5	43.1	8	MAPK3	1.685	0.75	0.204686	0.812405	57.28	62	138	29.62	24.46	1.19851e+07	1.58543e+07	1.04157e+07	8.44099e+06	8.6225e+06	7.44093e+06	1.39423e+07	1.5813e+07	2.53601e+07	2.66026e+07	2.19007e+07	2.03307e+07	High	High	High	High	High	High	High	High	High	High	High	High	1
FALSE	High	Master Protein	P56192	Methionine--tRNA ligase, cytoplasmic [OS=Homo sapiens]	25.46	5	8	5	101.1	5	MARS	1.479	0.56	0.402199	0.897807	43.25	66.2	133.8	27.04	42.09	1.99229e+06	2.2615e+06	1.35782e+06	1.14366e+06	1.7126e+06	1.28514e+06	2.62377e+06	3.6175e+06	1.30222e+06	1.62417e+06	3.97941e+06	4.06522e+06	Peak Found	Peak Found	Peak Found	Peak Found	Peak Found	Peak Found	High	Peak Found	Peak Found	High	High	High	1
FALSE	High	Master Protein	B7ZKY6	membrane metallo-endopeptidase [OS=Homo sapiens]	30.866	5	19	5	85.5	5	MME	0.73	-0.45	0.697604	0.956814	59.79	120.4	79.6	31.01	39.23	3.12034e+06	3.98977e+06	2.41409e+06	2.48062e+06	2.24386e+06	1.60503e+06	1.8494e+06	2.58563e+06	2.10223e+06	1.41425e+06	983707	961434	High	High	High	High	High	High	High	High	High	High	Peak Found	High	1
FALSE	High	Master Protein	Q9UKD2	mRNA turnover protein 4 homolog [OS=Homo sapiens]	17.055	5	16	5	27.5	5	MRTO4	0.57	-0.81	0.38814	0.891614	47.47	127	73	35.21	21.01	3.21249e+06	4.46765e+06	3.92682e+06	4.52012e+06	1.85898e+06	2.04081e+06	2.39679e+06	3.02999e+06	2.0679e+06	1.84458e+06	1.80272e+06	2.01815e+06	High	High	High	High	Peak Found	High	High	High	High	High	Peak Found	High	1
FALSE	High	Master Protein	A4FVA6	MTCH1 protein [OS=Homo sapiens]	36.743	5	21	5	39.7	5	MTCH1	0.648	-0.63	0.591027	0.932934	51.06	115.2	84.8	23.58	39.76	7.86747e+06	8.30159e+06	9.77336e+06	9.39291e+06	5.30633e+06	5.85046e+06	9.78882e+06	8.63693e+06	4.85247e+06	3.04102e+06	5.05421e+06	6.99722e+06	High	High	High	High	High	High	High	High	High	Peak Found	High	High	1
FALSE	High	Master Protein	B2RA56	Nicalin [OS=Homo sapiens]	30.149	5	9	5	61.7	5	NCLN	1.243	0.31	0.588227	0.932934	65.06	78	122	37.81	37.6	2.26269e+06	2.95428e+06	1.73821e+06	1.63023e+06	1.43878e+06	966386	1.12165e+06	2.27611e+06	2.97541e+06	2.32537e+06	3.78237e+06	3.75805e+06	High	High	Peak Found	Peak Found	Peak Found	Peak Found	High	Peak Found	High	High	High	Peak Found	1
FALSE	High	Master Protein	Q9HCD5	Nuclear receptor coactivator 5 [OS=Homo sapiens]	27.826	5	20	5	65.5	5	NCOA5	0.565	-0.82	0.398539	0.895275	44.03	146.1	53.9	36.52	51.4	3.5891e+06	3.3295e+06	4.08238e+06	4.2855e+06	1.87449e+06	1.57046e+06	2.05346e+06	2.23823e+06	494082	1.25233e+06	743311	1.30008e+06	High	High	High	High	High	High	High	High	Peak Found	Peak Found	Peak Found	High	1
FALSE	High	Master Protein	Q9P0J0	NADH dehydrogenase [ubiquinone] 1 alpha subcomplex subunit 13 [OS=Homo sapiens]	36.388	5	48	5	16.7	5	NDUFA13	0.425	-1.23	0.189216	0.790606	98.95	153.8	46.2	57.15	97.08	1.42542e+07	1.31189e+07	8.08918e+06	7.26433e+06	3.52998e+06	3.03564e+06	1.05851e+07	7.19358e+06	1.15653e+06	744882	1.78384e+06	2.97428e+06	High	High	High	High	High	High	High	High	High	High	High	High	1
FALSE	High	Master Protein	P56556	NADH dehydrogenase [ubiquinone] 1 alpha subcomplex subunit 6 [OS=Homo sapiens]	42.343	5	31	5	17.9	5	NDUFA6	0.368	-1.44	0.110859	0.732238	86.07	147.7	52.3	62.52	28.32	1.37214e+07	1.33379e+07	8.16143e+06	9.01659e+06	2.27228e+06	2.19035e+06	3.76269e+06	3.60395e+06	2.39015e+06	1.62459e+06	2.71523e+06	3.40188e+06	High	High	High	High	High	High	High	High	Peak Found	Peak Found	Peak Found	High	1
FALSE	High	Master Protein	O43920	NADH dehydrogenase [ubiquinone] iron-sulfur protein 5 [OS=Homo sapiens]	35.723	5	25	5	12.5	5	NDUFS5	0.425	-1.23	0.174821	0.780593	83.08	153.2	46.8	70.67	74.93	1.70584e+07	1.61463e+07	8.95641e+06	6.68469e+06	2.69849e+06	2.53665e+06	5.58937e+06	6.98429e+06	1.26785e+06	1.01619e+06	1.99968e+06	2.79206e+06	High	High	High	High	High	High	High	High	High	High	High	High	1	Met-loss [N-Term]
FALSE	High	Master Protein	P40261	Nicotinamide N-methyltransferase [OS=Homo sapiens]	31.411	5	35	5	29.6	5	NNMT	0.933	-0.1	0.91312	0.986577	23.75	100.6	99.4	13.47	11.2	5.6944e+06	7.75797e+06	7.03773e+06	6.07472e+06	8.07186e+06	6.68928e+06	5.14582e+06	6.9269e+06	7.19822e+06	6.41094e+06	6.66225e+06	6.89116e+06	High	High	High	High	High	High	High	High	High	High	High	High	1	Acetyl [N-Term]
FALSE	High	Master Protein	Q8WTT2	Nucleolar complex protein 3 homolog [OS=Homo sapiens]	44.685	5	18	5	92.5	5	NOC3L	0.671	-0.57	0.598529	0.932934	43.01	121.6	78.4	12.47	33.61	3.41393e+06	2.98944e+06	3.53448e+06	3.65597e+06	3.04596e+06	2.59536e+06	2.97237e+06	2.51181e+06	1.82731e+06	2.36319e+06	1.36755e+06	1.22368e+06	High	High	High	High	High	High	High	High	Peak Found	Peak Found	Peak Found	Peak Found	1
FALSE	High	Master Protein	Q59F20	Neuropilin-1 variant [OS=Homo sapiens]	37.718	5	20	5	99.6	5	NRP1	0.805	-0.31	0.765673	0.961344	42.83	92.9	107.1	64.08	23.37	1.93695e+06	3.10875e+06	1.41947e+06	924289	1.11853e+06	382761	798866	1.5365e+06	1.54857e+06	1.07396e+06	1.41395e+06	1.49261e+06	High	High	High	High	High	High	High	High	High	High	High	High	1
FALSE	High	Master Protein	Q5TDF0	Cancer-related nucleoside-triphosphatase [OS=Homo sapiens]	34.768	5	33	5	25.1	5	NTPCR	0.586	-0.77	0.409215	0.902518	38.12	124.8	75.2	16.37	28.3	3.79707e+06	4.76176e+06	4.0005e+06	3.32519e+06	3.97726e+06	2.95395e+06	1.57603e+06	1.87076e+06	3.51819e+06	2.61381e+06	2.3871e+06	2.29716e+06	High	High	High	High	High	High	High	High	High	High	High	High	1
FALSE	High	Master Protein	Q99567	Nuclear pore complex protein Nup88 [OS=Homo sapiens]	21.051	5	18	5	83.5	5	NUP88	0.668	-0.58	0.577623	0.932934	46.93	125.5	74.5	33.73	30.14	3.24837e+06	3.16508e+06	3.84477e+06	3.73071e+06	1.75061e+06	1.61092e+06	1.55693e+06	2.34213e+06	1.72529e+06	870390	2.09611e+06	2.19678e+06	High	High	High	High	Peak Found	Peak Found	High	High	High	Peak Found	High	High	1
FALSE	High	Master Protein	P04181-1	Ornithine aminotransferase, mitochondrial [OS=Homo sapiens]	22.64	6	15	5	48.5	6	OAT	1.494	0.58	0.352022	0.873946	35.38	71.5	128.5	37.57	23.19	3.64651e+06	4.32203e+06	3.2432e+06	2.9969e+06	1.65786e+06	1.58711e+06	6.6984e+06	6.46928e+06	3.17596e+06	5.09924e+06	5.70701e+06	5.49648e+06	High	Peak Found	High	High	Peak Found	Peak Found	Peak Found	High	High	High	High	High	1
FALSE	High	Master Protein	Q9UKK3	Poly [ADP-ribose] polymerase 4 [OS=Homo sapiens]	23.024	5	15	5	192.5	5	PARP4	0.725	-0.46	0.709534	0.957758	36.42	115.4	84.6	18.95	17.37	6.40157e+06	6.94745e+06	5.25418e+06	4.80171e+06	4.17439e+06	6.30331e+06	3.8502e+06	4.07327e+06	5.28787e+06	3.37698e+06	4.36996e+06	5.1943e+06	High	High	High	High	High	High	High	High	High	Peak Found	Peak Found	Peak Found	1
FALSE	High	Master Protein	B4DV94	cDNA FLJ58285, highly similar to Homo sapiens pre-B-cell leukemia transcription factor interacting protein 1 (PBXIP1), mRNA [OS=Homo sapiens]	23.233	5	13	5	57.6	5	PBXIP1	1.501	0.59	0.383688	0.891614	54.8	73	127	50.15	31.03	2.19544e+06	3.09445e+06	1.58996e+06	1.734e+06	1.32093e+06	491923	1.89507e+06	1.51557e+06	3.25829e+06	2.56346e+06	3.47667e+06	3.3981e+06	High	High	Peak Found	Peak Found	Peak Found	Peak Found	High	High	High	High	High	High	1
FALSE	High	Master Protein	O95394	phosphoacetylglucosamine mutase [OS=Homo sapiens]	13.581	5	21	5	59.8	5	PGM3	1.968	0.98	0.150955	0.767689	49.93	75	125	30.04	24.13	3.15191e+06	3.72698e+06	3.02396e+06	3.08978e+06	1.89107e+06	1.58597e+06	3.22948e+06	3.68095e+06	5.92384e+06	4.86853e+06	6.06537e+06	5.32161e+06	High	High	High	High	Peak Found	High	Peak Found	High	High	High	High	High	1	Acetyl [N-Term]
FALSE	High	Master Protein	B4DH29	DNA-directed RNA polymerase subunit beta [OS=Homo sapiens]	30.627	5	18	5	125.1	5	POLR2B	0.643	-0.64	0.484309	0.914534	40.86	128.6	71.4	20.93	46.08	1.41482e+06	1.94208e+06	1.80777e+06	2.08804e+06	1.59881e+06	1.14995e+06	1.51786e+06	1.44376e+06	794548	646337	381138	1.12247e+06	Peak Found	High	High	High	High	High	High	High	Peak Found	Peak Found	Peak Found	High	1
FALSE	High	Master Protein	Q86W92-1	Liprin-beta-1 [OS=Homo sapiens]	24.496	5	23	5	114	5	PPFIBP1	0.869	-0.2	0.858259	0.979571	37.03	102.5	97.5	25.49	36.14	1.15639e+06	1.19058e+06	1.44854e+06	1.62554e+06	1.65247e+06	778633	574018	1.12478e+06	1.68545e+06	1.38859e+06	776270	1.3929e+06	High	High	High	High	High	High	High	High	High	High	High	High	1
FALSE	High	Master Protein	A8KAH7	cDNA FLJ75444, highly similar to Homo sapiens protein kinase, cAMP-dependent, regulatory, type II, alpha (PRKAR2A), mRNA [OS=Homo sapiens]	27.183	5	18	5	45.5	5	PRKAR2A	0.587	-0.77	0.459611	0.904443	51.07	119.8	80.2	22.87	11.58	3.51128e+06	3.69599e+06	2.85982e+06	2.90321e+06	2.24201e+06	2.0484e+06	1.72476e+06	2.33622e+06	2.06722e+06	1.74921e+06	1.95474e+06	1.90103e+06	High	High	High	High	High	Peak Found	High	High	High	High	High	High	1
FALSE	High	Master Protein	P17252	Protein kinase C alpha type [OS=Homo sapiens]	25.11	5	15	5	76.7	5	PRKCA	3.412	1.77	0.0325188	0.386544	51.94	34.2	165.8	27.43	55.72	343625	356581	523520	524991	472359	247393	225206	832151	2.61649e+06	1.96667e+06	2.26524e+06	2.01678e+06	High	Peak Found	Peak Found	Peak Found	Peak Found	Peak Found	High	Peak Found	High	High	High	High	1	Met-loss+Acetyl [N-Term]
FALSE	High	Master Protein	B2R7V4	cDNA, FLJ93619, highly similar to Homo sapiens PRP4 pre-mRNA processing factor 4 homolog (yeast) (PRPF4), mRNA [OS=Homo sapiens]	26.269	5	11	5	58.4	5	PRPF4	0.348	-1.52	0.0959524	0.692638	60.86	177	23	46.69	78.16	3.83409e+06	4.26495e+06	4.29306e+06	4.28781e+06	1.45385e+06	1.13233e+06	1.18489e+06	1.47206e+06	290014	97656.3	526520	522574	High	High	High	High	Peak Found	Peak Found	Peak Found	Peak Found	Peak Found	Peak Found	Peak Found	Peak Found	1
FALSE	High	Master Protein	O00487	26S proteasome non-ATPase regulatory subunit 14 [OS=Homo sapiens]	31.19	5	33	5	34.6	5	PSMD14	1.197	0.26	0.632149	0.937002	31.7	83.8	116.2	26.67	13.96	3.81601e+06	4.56476e+06	2.80748e+06	2.70804e+06	2.55848e+06	2.48818e+06	2.90948e+06	3.65789e+06	4.20483e+06	3.33662e+06	4.19142e+06	4.00393e+06	High	High	High	High	High	High	High	High	High	High	High	High	1
FALSE	High	Master Protein	B4DWI8	cDNA FLJ57805, highly similar to Homo sapiens paraspeckle component 1 (PSPC1), transcript variant alpha, mRNA [OS=Homo sapiens]	40.664	5	30	5	52.5	5	PSPC1	0.396	-1.34	0.11812	0.746115	49.91	174.8	25.2	31.45	81.2	5.86611e+06	5.72529e+06	6.26299e+06	7.02199e+06	3.75666e+06	2.70276e+06	2.53793e+06	2.58858e+06	523017	269150	768658	910351	High	High	High	High	High	High	High	High	Peak Found	Peak Found	Peak Found	Peak Found	1
FALSE	High	Master Protein	Q6LEN2	prostacyclin synthase [OS=Homo sapiens]	35.211	5	22	5	57.1	5	PTGIS	0.324	-1.63	0.0711843	0.615302	62.82	147.5	52.5	38.88	48.6	1.56762e+06	2.10184e+06	3.97574e+06	4.17945e+06	4.49795e+06	2.57232e+06	442820	447778	1.64215e+06	978994	1.37116e+06	1.32289e+06	High	High	High	High	High	High	Peak Found	Peak Found	High	High	High	High	1
FALSE	High	Master Protein	P18031	Tyrosine-protein phosphatase non-receptor type 1 [OS=Homo sapiens]	30.942	5	17	5	49.9	5	PTPN1	1.867	0.9	0.206245	0.812405	62.84	51.1	148.9	73.04	25.02	3.58807e+06	4.46893e+06	2.09504e+06	1.47799e+06	908554	418086	3.10962e+06	5.17194e+06	6.98057e+06	4.50054e+06	5.49035e+06	5.08492e+06	High	High	Peak Found	Peak Found	Peak Found	Peak Found	High	High	High	High	High	High	1
FALSE	High	Master Protein	B4DNN3	cDNA FLJ54453, highly similar to Glutaminyl-tRNA synthetase [OS=Homo sapiens]	19.179	5	9	5	82.2	5	QARS	1.238	0.31	0.615423	0.937002	44.9	86.7	113.3	39.09	14.98	1.90388e+06	2.53675e+06	1.76817e+06	1.61203e+06	1.23703e+06	662945	1.50938e+06	2.27926e+06	2.16638e+06	1.90406e+06	2.24893e+06	2.30017e+06	Peak Found	High	Peak Found	Peak Found	Peak Found	Peak Found	Peak Found	High	High	Peak Found	Peak Found	High	1
FALSE	High	Master Protein	P51148	Ras-related protein Rab-5C [OS=Homo sapiens]	79.836	8	87	5	23.5	8	RAB5C	1.373	0.46	0.386451	0.891614	62.76	75.6	124.4	44.36	19.74	2.86497e+07	3.72963e+07	1.89603e+07	1.85756e+07	1.52885e+07	1.1147e+07	2.19229e+07	2.92866e+07	3.73152e+07	2.67224e+07	3.25541e+07	3.73022e+07	High	High	High	High	High	High	High	High	High	High	High	High	1
FALSE	High	Master Protein	Q9NW64-1	Pre-mRNA-splicing factor RBM22 [OS=Homo sapiens]	22.52	5	28	5	46.9	5	RBM22	0.784	-0.35	0.781567	0.963009	32.5	102.9	97.1	18.12	25.99	4.03266e+06	3.63936e+06	4.17089e+06	5.01874e+06	3.1688e+06	3.18078e+06	3.05792e+06	5.27445e+06	3.55087e+06	3.67346e+06	3.79695e+06	2.44978e+06	High	High	High	High	High	High	High	High	Peak Found	High	High	High	1	Met-loss+Acetyl [N-Term]
FALSE	High	Master Protein	P98179	RNA-binding protein 3 [OS=Homo sapiens]	86.311	5	71	5	17.2	5	RBM3	0.417	-1.26	0.140959	0.756302	102.14	164.8	35.2	45.49	82.42	3.61274e+07	3.17096e+07	3.67923e+07	3.24808e+07	1.24812e+07	9.96177e+06	2.29843e+07	2.3921e+07	3.97713e+06	3.92624e+06	6.41921e+06	7.32115e+06	High	High	High	High	High	High	High	High	High	High	High	High	1
FALSE	High	Master Protein	Q8TC12	Retinol dehydrogenase 11 [OS=Homo sapiens]	45.109	5	47	5	35.4	5	RDH11	1.486	0.57	0.306976	0.868124	65.05	105.5	94.5	11.29	21.14	2.61814e+07	2.93264e+07	3.1541e+07	3.32961e+07	2.69418e+07	2.50254e+07	2.14978e+07	3.12454e+07	2.68316e+07	2.0973e+07	2.35869e+07	3.48782e+07	High	High	High	High	High	High	High	High	High	High	High	High	1
FALSE	High	Master Protein	O95980	Reversion-inducing cysteine-rich protein with Kazal motifs [OS=Homo sapiens]	37.65	5	52	5	106.4	5	RECK	0.785	-0.35	0.822352	0.974383	65.31	118.2	81.8	42.82	36.43	2.87146e+06	4.19382e+06	8.33301e+06	8.34067e+06	6.53598e+06	3.60796e+06	2.36977e+06	3.33447e+06	6.60379e+06	4.95581e+06	3.45823e+06	3.80005e+06	High	High	High	High	High	High	High	High	High	High	High	High	1
FALSE	High	Master Protein	P84095	Rho-related GTP-binding protein RhoG [OS=Homo sapiens]	41.758	5	43	5	21.3	5	RHOG	1.326	0.41	0.447944	0.90278	52.05	78.1	121.9	48.39	24.47	1.0161e+07	1.13496e+07	7.15176e+06	6.53783e+06	3.30194e+06	3.26827e+06	6.25744e+06	9.39277e+06	1.28524e+07	1.07988e+07	1.33988e+07	1.05285e+07	High	High	High	High	High	High	High	High	High	High	High	High	1
FALSE	High	Master Protein	P83731	60S ribosomal protein L24 [OS=Homo sapiens]	48.683	5	63	5	17.8	5	RPL24	0.957	-0.06	0.874272	0.979924	36.85	109.5	90.5	20.59	18.42	4.17703e+07	4.00716e+07	3.54593e+07	3.31309e+07	2.81449e+07	2.36553e+07	2.6955e+07	3.91314e+07	2.94324e+07	2.30596e+07	2.7301e+07	3.06651e+07	High	High	High	High	High	High	High	High	High	High	High	High	1
FALSE	High	Master Protein	P49207	60S ribosomal protein L34 [OS=Homo sapiens]	20.082	5	37	5	13.3	5	RPL34	0.899	-0.15	0.9723	0.993297	47.76	105.3	94.7	22.17	26.91	2.35897e+07	2.1685e+07	2.38069e+07	1.65956e+07	1.34378e+07	1.68885e+07	1.80723e+07	2.71328e+07	1.48919e+07	1.32521e+07	1.64178e+07	1.94245e+07	High	High	High	High	High	High	High	High	High	High	High	High	1
FALSE	High	Master Protein	Q9Y3U8	60S ribosomal protein L36 [OS=Homo sapiens]	23.467	5	29	5	12.2	5	RPL36	0.71	-0.5	0.690039	0.956814	43.98	110.1	89.9	29.11	15.37	9.41097e+06	9.27586e+06	5.43495e+06	5.34204e+06	5.94133e+06	5.41036e+06	3.76196e+06	5.30056e+06	5.22074e+06	3.71405e+06	4.43559e+06	4.86119e+06	High	High	High	High	High	High	High	High	High	High	High	High	1	Met-loss [N-Term]
FALSE	High	Master Protein	P60866	40S ribosomal protein S20 [OS=Homo sapiens]	66.022	6	107	5	13.4	6	RPS20	1.066	0.09	0.711351	0.957758	33.51	99.1	100.9	24.82	9.26	3.72929e+07	4.29477e+07	3.35103e+07	2.93854e+07	2.24677e+07	2.41829e+07	3.56878e+07	3.67852e+07	2.94541e+07	2.98189e+07	3.21445e+07	3.17414e+07	High	High	High	High	High	High	High	High	High	High	High	High	1
FALSE	High	Master Protein	P62857	40S ribosomal protein S28 [OS=Homo sapiens]	23.314	5	17	5	7.8	5	RPS28	0.563	-0.83	0.365227	0.883813	52.13	133.1	66.9	17.68	35.36	7.48125e+06	6.24703e+06	4.36411e+06	5.42062e+06	6.16364e+06	5.55836e+06	4.98098e+06	4.81465e+06	2.34158e+06	2.36109e+06	3.19895e+06	2.7028e+06	High	High	High	High	High	High	High	High	Peak Found	Peak Found	High	High	1
FALSE	High	Master Protein	Q15404-1	Ras suppressor protein 1 [OS=Homo sapiens]	20.928	5	28	5	31.5	5	RSU1	1.43	0.52	0.419051	0.90278	58.44	70	130	28.73	13.96	1.93203e+06	2.54526e+06	1.71882e+06	2.04212e+06	1.70672e+06	953585	2.6286e+06	3.04321e+06	3.87816e+06	3.16996e+06	3.61277e+06	3.64741e+06	High	High	High	High	High	High	High	High	High	High	High	High	1
FALSE	High	Master Protein	O43290	U4/U6.U5 tri-snRNP-associated protein 1 [OS=Homo sapiens]	26.116	5	12	5	90.2	5	SART1	0.517	-0.95	0.317076	0.873439	64.42	155.9	44.1	44.83	44.19	2.25404e+06	2.8123e+06	2.87054e+06	3.23578e+06	994433	985108	928338	693519	341549	612864	733282	1.36345e+06	High	High	High	High	High	High	Peak Found	Peak Found	Peak Found	High	Peak Found	Peak Found	1
FALSE	High	Master Protein	P21912	Succinate dehydrogenase [ubiquinone] iron-sulfur subunit, mitochondrial [OS=Homo sapiens]	23.805	5	8	5	31.6	5	SDHB	0.445	-1.17	0.193038	0.792178	68.88	141.1	58.9	63.15	32.51	4.36965e+06	5.4072e+06	2.05975e+06	1.56788e+06	2.44105e+06	818260	1.29547e+06	1.43132e+06	643003	798543	724479	1.09742e+06	High	High	Peak Found	Peak Found	High	Peak Found	Peak Found	Peak Found	Peak Found	Peak Found	Peak Found	Peak Found	1
FALSE	High	Master Protein	B4DSN3	cDNA FLJ60345, highly similar to Protein transport protein Sec24C [OS=Homo sapiens]	22.353	5	28	5	106.5	5	SEC24C	0.918	-0.12	0.985828	0.997393	37.52	98.7	101.3	25.3	13.54	2.17729e+06	2.27646e+06	2.55227e+06	1.67393e+06	1.47958e+06	1.34595e+06	2.08422e+06	2.44344e+06	1.84493e+06	1.69043e+06	1.82239e+06	2.10311e+06	High	High	High	High	High	High	High	High	Peak Found	High	High	High	1
FALSE	High	Master Protein	B4DR61	Protein transport protein Sec61 subunit alpha isoform 1 [OS=Homo sapiens]	34.637	5	43	5	52.9	5	SEC61A1	1.353	0.44	0.437385	0.90278	73.12	82.2	117.8	57.55	25.68	4.6035e+06	9.58687e+06	4.28646e+06	3.15506e+06	2.68685e+06	2.81566e+06	5.29834e+06	5.23402e+06	4.02055e+06	3.42046e+06	6.44084e+06	6.89357e+06	High	High	High	High	High	High	High	High	High	High	High	High	1
FALSE	High	Master Protein	P07093-3	Isoform 3 of Glia-derived nexin [OS=Homo sapiens]	37.077	5	10	5	45.2	5	SERPINE2	0.604	-0.73	0.459001	0.904443	65.84	127.7	72.3	57.11	25.45	1.59694e+06	2.47731e+06	3.19609e+06	3.1708e+06	6.66111e+06	7.20586e+06	2.04594e+06	1.65058e+06	2.57906e+06	1.46374e+06	1.28747e+06	1.96592e+06	Peak Found	Peak Found	High	Peak Found	High	High	Peak Found	Peak Found	Peak Found	Peak Found	Peak Found	Peak Found	1
FALSE	High	Master Protein	Q6IBJ4	Sgcb protein [OS=Homo sapiens]	37.643	5	22	5	34.7	5	SGCB	0.495	-1.02	0.27327	0.846284	49.11	147.3	52.7	48.65	49.93	2.42278e+06	5.45178e+06	5.36822e+06	5.02451e+06	1.74257e+06	2.00523e+06	961820	2.56358e+06	2.14322e+06	1.62177e+06	943222	716045	High	High	High	High	High	High	High	High	Peak Found	High	Peak Found	Peak Found	1	Met-loss+Acetyl [N-Term]
FALSE	High	Master Protein	Q9Y371	Endophilin-B1 [OS=Homo sapiens]	44.396	5	34	5	40.8	5	SH3GLB1	1.275	0.35	0.540695	0.932934	58.33	75.9	124.1	48.62	24	3.37942e+06	3.87827e+06	2.21561e+06	1.46492e+06	1.77823e+06	1.04197e+06	2.12651e+06	3.53811e+06	4.56144e+06	3.14345e+06	3.3489e+06	3.03567e+06	High	High	High	High	High	Peak Found	High	High	High	High	High	High	1
FALSE	High	Master Protein	Q92925-1	SWI/SNF-related matrix-associated actin-dependent regulator of chromatin subfamily D member 2 [OS=Homo sapiens]	37.054	6	19	5	58.9	6	SMARCD2	0.365	-1.45	0.11091	0.732238	57.52	161.6	38.4	30.6	32.91	1.14549e+06	1.75161e+06	2.64816e+06	2.55141e+06	1.7614e+06	1.57523e+06	488936	607628	332646	481756	222682	361472	High	High	High	High	High	High	Peak Found	Peak Found	Peak Found	Peak Found	Peak Found	Peak Found	1
FALSE	High	Master Protein	B3KUD6	cDNA FLJ39634 fis, clone SMINT2002689, highly similar to SMOOTHELIN [OS=Homo sapiens]	19.741	5	18	5	79.8	5	SMTN	1.674	0.74	0.28849	0.858308	63.27	55.5	144.5	56.27	35.58	1.05672e+06	1.19257e+06	1.03059e+06	896054	2.76628e+06	2.86224e+06	3.32752e+06	2.56495e+06	4.15123e+06	4.74999e+06	2.08807e+06	2.04034e+06	Peak Found	Peak Found	High	Peak Found	High	High	High	High	High	High	High	High	1
FALSE	High	Master Protein	P09012	U1 SMALL NUCLEAR RIBONUCLEOPROTEIN A [OS=Homo sapiens]	53.958	7	51	5	31.3	7	SNRPA	0.424	-1.24	0.188714	0.790606	62.58	151.4	48.6	36.63	32.9	8.82998e+06	1.19613e+07	1.01296e+07	1.23743e+07	6.18043e+06	4.09141e+06	4.71089e+06	5.50417e+06	2.82202e+06	2.96344e+06	2.60514e+06	3.11418e+06	High	High	High	High	High	High	High	High	High	High	High	High	1	Met-loss+Acetyl [N-Term]
FALSE	High	Master Protein	Q13884	Beta-1-syntrophin [OS=Homo sapiens]	45.637	7	28	5	58	7	SNTB1	0.45	-1.15	0.206646	0.812405	60.26	141.2	58.8	43.61	42.23	3.10908e+06	2.77226e+06	4.01771e+06	4.81862e+06	1.52997e+06	1.63024e+06	1.58555e+06	1.83239e+06	1.68374e+06	943532	722344	655281	High	High	High	High	Peak Found	Peak Found	Peak Found	Peak Found	Peak Found	Peak Found	Peak Found	Peak Found	1	Met-loss+Acetyl [N-Term]
FALSE	High	Master Protein	P23497-7	Isoform 7 of Nuclear autoantigen Sp-100 [OS=Homo sapiens]	22.628	5	10	5	50	5	SP100	0.64	-0.64	0.496956	0.919147	46.33	130.2	69.8	32.34	35.17	1.12748e+06	1.25624e+06	1.08446e+06	2.31713e+06	2.00778e+06	1.5935e+06	1.33948e+06	959989	660904	567047	599431	868894	Peak Found	Peak Found	High	High	High	High	High	High	Peak Found	High	Peak Found	Peak Found	1	Met-loss [N-Term]
FALSE	High	Master Protein	P09486	Sparc [OS=Homo sapiens]	52.566	5	49	5	34.6	5	SPARC	2.582	1.37	0.0351715	0.402853	69.51	68.6	131.4	59.81	35.96	1.30608e+07	1.34803e+07	1.22867e+07	6.74159e+06	2.88237e+06	2.59506e+06	1.21445e+07	1.29288e+07	1.64404e+07	1.84909e+07	2.80926e+07	2.70649e+07	High	High	High	High	High	High	High	High	High	High	High	High	1
FALSE	High	Master Protein	Q13501-1	sequestosome-1 [OS=Homo sapiens]	101.26	8	98	5	47.7	8	SQSTM1	1.891	0.92	0.135063	0.753188	82.92	67.1	132.9	63.5	49.35	2.97972e+07	3.28777e+07	2.67171e+07	2.77441e+07	3.79658e+06	4.15308e+06	3.2081e+07	4.62168e+07	5.93673e+07	4.90621e+07	1.14053e+08	1.02392e+08	High	High	High	High	High	High	High	High	High	High	High	High	1
FALSE	High	Master Protein	Q9UHB9	Signal recognition particle subunit SRP68 [OS=Homo sapiens]	42.279	5	14	5	70.7	5	SRP68	1.139	0.19	0.720111	0.957758	73.64	75.9	124.1	42.59	12.35	1.84904e+06	2.9961e+06	1.32662e+06	1.09253e+06	1.49468e+06	1.19611e+06	1.7975e+06	2.16265e+06	2.20838e+06	2.57821e+06	2.39974e+06	2.47753e+06	High	High	High	High	High	High	High	High	Peak Found	Peak Found	High	High	1
FALSE	High	Master Protein	A0A0S2Z5Q3	sulfatase modifying factor 2 isoform 2 [OS=Homo sapiens]	24.952	5	23	5	30.8	5	SUMF2	1.345	0.43	0.489314	0.915613	51.67	72.7	127.3	28.95	41.12	1.53744e+06	3.05651e+06	1.88275e+06	2.26031e+06	1.88929e+06	1.47003e+06	993607	2.64562e+06	4.37592e+06	2.78495e+06	4.33238e+06	3.91263e+06	High	High	High	High	Peak Found	High	High	High	High	High	High	High	1
FALSE	High	Master Protein	P37837	Transaldolase [OS=Homo sapiens]	22.026	5	21	5	37.5	5	TALDO1	0.803	-0.32	0.825012	0.975227	49.59	125.1	74.9	45.6	25.88	3.18779e+06	5.12313e+06	2.62773e+06	2.59448e+06	1.84148e+06	1.501e+06	1.64267e+06	2.48379e+06	1.48738e+06	1.28846e+06	1.43235e+06	2.00797e+06	High	High	High	High	High	High	High	High	High	High	High	High	1
FALSE	High	Master Protein	A0A0A0N0L3	TDP43 isoform H [OS=Homo sapiens]	31.149	5	36	5	41.6	5	TARDBP	0.511	-0.97	0.300528	0.865083	47.01	142.6	57.4	28.52	27.78	1.06985e+07	1.10886e+07	1.12285e+07	1.23852e+07	6.23373e+06	6.06959e+06	6.06573e+06	7.44777e+06	4.23357e+06	4.00502e+06	4.02056e+06	4.54646e+06	High	High	High	High	High	High	High	High	High	High	High	High	1
FALSE	High	Master Protein	B3KM97	cDNA FLJ10554 fis, clone NT2RP2002385, highly similar to Synaptic glycoprotein SC2 [OS=Homo sapiens]	31.534	5	32	5	36	5	TECR	0.849	-0.24	0.965374	0.991674	38.35	109.6	90.4	51.37	16.5	9.17236e+06	1.02891e+07	8.58417e+06	6.23584e+06	2.99621e+06	2.15967e+06	5.97179e+06	6.09282e+06	7.52502e+06	4.48528e+06	5.91546e+06	6.74702e+06	High	High	High	High	High	High	High	High	High	High	High	High	1
FALSE	High	Master Protein	Q8NI27-1	THO complex subunit 2 [OS=Homo sapiens]	17.197	5	14	5	182.7	5	THOC2	0.431	-1.22	0.157263	0.768788	46.6	144.9	55.1	39.31	21.53	1.92868e+06	2.54538e+06	2.22031e+06	2.30501e+06	1.01237e+06	847570	951399	742983	835507	528166	668665	957962	Peak Found	High	High	High	High	High	High	High	Peak Found	Peak Found	Peak Found	High	1	Met-loss+Acetyl [N-Term]
FALSE	High	Master Protein	A0A024R233	tight junction protein 2 (zona occludens 2), isoform CRA_a [OS=Homo sapiens]	27.124	5	14	5	133.9	5	TJP2	0.763	-0.39	0.748995	0.957758	46.64	117.5	82.5	36.65	14.56	2.43513e+06	2.94575e+06	2.31382e+06	2.61673e+06	1.05617e+06	1.24223e+06	1.52504e+06	1.62912e+06	1.5118e+06	1.70672e+06	2.16944e+06	1.89805e+06	High	High	High	High	Peak Found	Peak Found	Peak Found	Peak Found	Peak Found	High	High	High	1
FALSE	High	Master Protein	Q9Y4G6	Talin-2 [OS=Homo sapiens]	86.224	13	71	5	271.4	13	TLN2	0.471	-1.08	0.240361	0.831558	41.21	133.9	66.1	32.28	63.67	891346	926472	1.00503e+06	1.0567e+06	1.7416e+06	778622	414740	482493	471224	291384	1.32993e+06	1.18758e+06	High	Peak Found	High	High	High	High	High	Peak Found	Peak Found	Peak Found	High	Peak Found	1
FALSE	High	Master Protein	B4DVY2	cDNA FLJ54184, highly similar to Tropomyosin alpha-4 chain [OS=Homo sapiens]	150.418	15	136	5	26.2	15	TPM4	0.45	-1.15	0.18622	0.790068	61.16	147.7	52.3	25.79	44.88	6.95731e+07	5.21019e+07	7.11864e+07	8.28315e+07	4.96032e+07	4.15114e+07	3.29347e+07	3.89369e+07	1.78442e+07	1.67125e+07	2.54721e+07	1.08125e+07	High	High	High	High	High	High	High	High	High	High	High	High	1	Met-loss+Acetyl [N-Term]
FALSE	High	Master Protein	Q53FS6	TNF receptor-associated protein 1 variant [OS=Homo sapiens]	36.584	6	16	5	80	6	TRAP1	1.569	0.65	0.405844	0.89942	48.71	72.3	127.7	43.69	23.43	782202	1.20366e+06	793503	714008	500068	280587	1.19942e+06	1.47208e+06	942540	826308	1.47444e+06	1.45106e+06	High	High	Peak Found	Peak Found	Peak Found	Peak Found	High	High	Peak Found	High	High	High	1
FALSE	High	Master Protein	B5BU25	U2 small nuclear RNA auxiliary factor 2 isoform b [OS=Homo sapiens]	22.335	5	17	5	53.1	5	U2AF2	0.426	-1.23	0.172561	0.780593	58.74	168.4	31.6	53.38	81.31	4.0929e+06	5.00286e+06	4.61637e+06	4.55047e+06	1.41247e+06	795813	2.68524e+06	2.46813e+06	449889	596894	371961	1.09664e+06	High	High	High	High	High	High	High	High	Peak Found	Peak Found	Peak Found	Peak Found	1
FALSE	High	Master Protein	A0AVT1-1	Ubiquitin-like modifier-activating enzyme 6 [OS=Homo sapiens]	14.236	5	13	5	117.9	5	UBA6	1.344	0.43	0.571812	0.932934	30.09	66.3	133.7	22.8	28.72	1.17128e+06	1.18382e+06	710062	794757	843694	781618	882455	1.5515e+06	2.10819e+06	1.75531e+06	1.18549e+06	1.77248e+06	High	High	Peak Found	Peak Found	Peak Found	Peak Found	Peak Found	High	High	High	High	High	1
FALSE	High	Master Protein	O75691	Small subunit processome component 20 homolog [OS=Homo sapiens]	19.141	5	7	5	318.2	5	UTP20	0.609	-0.71	0.499323	0.919147	71.88	106	94	45.46	31.58	2.30673e+06	2.63133e+06	2.44265e+06	3.12086e+06	879233	922933	1.2994e+06	1.76793e+06	3.04752e+06	1.6559e+06	2.50511e+06	2.67813e+06	High	High	High	High	Peak Found	Peak Found	High	Peak Found	Peak Found	Peak Found	Peak Found	Peak Found	1
FALSE	High	Master Protein	Q9NQW7-1	xaa-Pro aminopeptidase 1 [OS=Homo sapiens]	21.524	5	19	5	69.9	5	XPNPEP1	1.711	0.77	0.330294	0.873439	58.46	60.7	139.3	45.89	35.91	694266	1.49449e+06	784568	527849	764263	493916	992035	1.13345e+06	2.48681e+06	1.43156e+06	2.25115e+06	1.95471e+06	Peak Found	High	High	High	Peak Found	Peak Found	High	High	High	High	High	High	1
FALSE	High	Master Protein	Q6PKI6	Ybx1 protein [OS=Homo sapiens]	42.683	5	25	5	29.4	5	YBX1	0.552	-0.86	0.384902	0.891614	41.76	135.6	64.4	34.07	30.86	7.20306e+06	8.57314e+06	8.54997e+06	9.46108e+06	4.2631e+06	3.86029e+06	3.5143e+06	5.83046e+06	3.25659e+06	2.27468e+06	3.9572e+06	4.28156e+06	High	High	High	High	High	High	High	High	High	High	High	High	1
FALSE	High	Master Protein	P31946-2	Isoform Short of 14-3-3 protein beta/alpha [OS=Homo sapiens]	99.046	13	145	5	27.8	13	YWHAB	1.182	0.24	0.567271	0.932934	51.51	97.4	102.6	37.34	21.68	2.61042e+07	3.07446e+07	2.4111e+07	2.9123e+07	1.31193e+07	1.09602e+07	1.77744e+07	2.41638e+07	2.55871e+07	2.72838e+07	3.35186e+07	3.26254e+07	High	High	High	High	High	High	High	High	High	High	High	High	1	Acetyl [N-Term]
FALSE	High	Master Protein	P27348	14-3-3 protein theta [OS=Homo sapiens]	71.455	10	115	5	27.7	10	YWHAQ	1.18	0.24	0.569316	0.932934	49.01	100.6	99.4	33.25	20.17	1.66028e+07	1.82607e+07	1.40623e+07	1.49133e+07	9.42662e+06	6.63921e+06	1.26531e+07	1.38161e+07	1.28328e+07	1.48271e+07	1.84505e+07	2.01211e+07	High	High	High	High	High	High	High	High	High	High	High	High	1	Acetyl [N-Term]
FALSE	High	Master Protein	O75844	caax prenyl protease 1 homolog [OS=Homo sapiens]	20.283	5	10	5	54.8	5	ZMPSTE24	0.712	-0.49	0.578611	0.932934	58.81	115.4	84.6	63.18	21.85	2.10471e+06	2.9572e+06	1.56369e+06	1.45864e+06	476327	496972	893962	1.25597e+06	1.12837e+06	763031	1.0855e+06	1.42175e+06	High	High	Peak Found	High	Peak Found	Peak Found	Peak Found	High	High	Peak Found	High	Peak Found	1
FALSE	High	Master Protein	E9PMS6	LIM domain only protein 7 [OS=Homo sapiens]	516.82	64	535	4	145.3	64	LMO7	2.143	1.1	0.0976097	0.696755	69.82	44.1	155.9	31.3	48.95	1.90989e+06	1.94683e+06	2.5239e+06	2.70968e+06	3.87132e+06	3.8439e+06	6.75273e+06	3.43554e+06	1.25733e+07	1.70167e+07	1.07127e+07	7.97063e+06	High	High	High	High	High	High	High	High	High	High	High	High	1
FALSE	High	Master Protein	C9JJV6	myeloid-associated differentiation marker [OS=Homo sapiens]	52.561	4	61	4	15.9	4	MYADM	1.361	0.44	0.395932	0.89464	46.35	79.9	120.1	31.88	30.14	1.15453e+07	1.38371e+07	2.05854e+07	2.15773e+07	1.18923e+07	1.08074e+07	1.35656e+07	1.52611e+07	3.05614e+07	1.84238e+07	2.1361e+07	2.01574e+07	High	High	High	High	High	High	High	High	High	High	High	High	1	Met-loss [N-Term]
FALSE	High	Master Protein	F6RFD5	Destrin [OS=Homo sapiens]	40.879	6	83	4	15.4	6	DSTN	1.421	0.51	0.350143	0.873439	49.74	89.6	110.4	31.44	25.89	3.34127e+07	3.96099e+07	2.6723e+07	2.75188e+07	1.85869e+07	1.72857e+07	2.11434e+07	3.06177e+07	4.39853e+07	2.69766e+07	3.64972e+07	4.05181e+07	High	High	High	High	High	High	High	High	High	High	High	High	1
FALSE	High	Master Protein	E9PKZ4	Tumor protein p53-inducible protein 11 [OS=Homo sapiens]	37.483	4	24	4	17.4	4	TP53I11	0.806	-0.31	0.882881	0.981056	50.62	112.9	87.1	33.82	15.13	6.91057e+06	7.17565e+06	9.4579e+06	8.35123e+06	4.13043e+06	3.85743e+06	4.05129e+06	5.49043e+06	5.72269e+06	5.37173e+06	4.90509e+06	6.4504e+06	High	High	High	High	High	High	High	High	High	High	High	High	1	Met-loss+Acetyl [N-Term]
FALSE	High	Master Protein	A0A087X2B5	Basigin [OS=Homo sapiens]	34.974	4	24	4	23.9	4	BSG	0.385	-1.38	0.127066	0.753161	52.28	141.1	58.9	40.55	27.97	1.12812e+07	1.21839e+07	7.457e+06	8.51114e+06	5.3286e+06	3.77225e+06	3.59487e+06	5.40464e+06	3.49876e+06	2.65091e+06	3.16552e+06	2.86067e+06	High	High	High	High	High	High	Peak Found	High	High	High	Peak Found	High	1
FALSE	High	Master Protein	A0A1B0GVD5	Cathepsin D [OS=Homo sapiens]	26.175	4	26	4	44.2	4	CTSD	0.455	-1.14	0.215509	0.821306	57.87	140.1	59.9	46.65	48.37	3.81136e+06	3.91397e+06	2.23864e+06	2.05327e+06	1.85903e+06	988744	1.501e+06	1.58951e+06	725886	674192	384817	1.1581e+06	High	High	High	High	High	High	High	High	Peak Found	High	Peak Found	High	1
FALSE	High	Master Protein	A0A1B0GTG2	Alpha-aminoadipic semialdehyde dehydrogenase [OS=Homo sapiens]	23.694	4	10	4	58.1	4	ALDH7A1	0.823	-0.28	0.836828	0.979571	61.32	116.9	83.1	17.21	23.27	4.02254e+06	4.61975e+06	3.19207e+06	3.14539e+06	3.54493e+06	3.03532e+06	2.61149e+06	2.86024e+06	2.16882e+06	1.42667e+06	2.18885e+06	2.85735e+06	High	High	Peak Found	Peak Found	High	Peak Found	High	High	Peak Found	High	High	Peak Found	1
FALSE	High	Master Protein	A0A087WW43	Inter-alpha-trypsin inhibitor heavy chain H3 [OS=Homo sapiens]	20.609	4	8	4	75	4	ITIH3	2.371	1.25	0.121912	0.752512	91.77	36.7	163.3	36.28	73.77	747727	731735	734480	351342	278543	631450	365955	856658	6.15067e+06	2.75086e+06	3.4759e+06	3.32923e+06	Peak Found	Peak Found	Peak Found	Peak Found	Peak Found	Peak Found	High	Peak Found	High	High	High	Peak Found	1
FALSE	High	Master Protein	H0YNG3	Signal peptidase complex catalytic subunit SEC11 [OS=Homo sapiens]	20.397	4	28	4	18.6	4	SEC11A	0.732	-0.45	0.724855	0.957758	74.17	103.8	96.2	51.37	26.05	4.72684e+06	4.63961e+06	2.85127e+06	2.34975e+06	1.68925e+06	1.16974e+06	2.48711e+06	2.95618e+06	1.61561e+06	1.44365e+06	2.31027e+06	2.5071e+06	High	High	High	High	High	High	High	High	High	Peak Found	High	High	1
FALSE	High	Master Protein	F5H442	tumor susceptibility gene 101 protein [OS=Homo sapiens]	20.196	4	11	4	40.9	4	TSG101	0.861	-0.22	0.848006	0.979571	55.39	84.3	115.7	68.72	13.97	1.0971e+06	2.04132e+06	851830	771533	509727	218025	981916	1.16984e+06	1.1423e+06	800678	1.08539e+06	1.1915e+06	High	High	High	High	Peak Found	Peak Found	High	High	Peak Found	High	High	High	1
FALSE	High	Master Protein	E7ETU9	procollagen-lysine,2-oxoglutarate 5-dioxygenase 2 [OS=Homo sapiens]	19.18	4	28	4	81.1	4	PLOD2	1.323	0.4	0.603952	0.933291	38.43	82.3	117.7	11.11	22.01	1.17139e+06	1.61986e+06	1.39453e+06	1.38548e+06	1.55277e+06	1.36926e+06	1.38308e+06	2.01388e+06	2.77247e+06	1.91318e+06	1.9642e+06	2.10204e+06	Peak Found	High	High	High	High	High	High	High	High	High	High	High	1
FALSE	High	Master Protein	A0A087WXS7	ATPase ASNA1 [OS=Homo sapiens]	18.816	4	17	4	37.1	4		1.306	0.38	0.559407	0.932934	46.86	83.7	116.3	33.55	33.13	1.4098e+06	1.94073e+06	1.33673e+06	1.3221e+06	1.14977e+06	597356	1.15148e+06	1.70099e+06	2.00334e+06	1.58772e+06	2.04942e+06	3.04032e+06	Peak Found	High	High	High	High	High	Peak Found	High	High	High	High	High	1
FALSE	High	Master Protein	R4GMU7	60S ribosomal protein L7-like 1 [OS=Homo sapiens]	18.805	4	18	4	23	4	RPL7L1	0.626	-0.68	0.468483	0.90665	52	129.7	70.3	21.18	34.94	1.81559e+06	1.96103e+06	1.25438e+06	1.18918e+06	1.98994e+06	1.75274e+06	1.25429e+06	1.20371e+06	993555	941096	483513	578686	High	High	High	High	High	High	Peak Found	High	Peak Found	Peak Found	Peak Found	High	1
FALSE	High	Master Protein	K7EKI8	periplakin [OS=Homo sapiens]	18.214	4	13	4	204.4	4	PPL	0.911	-0.13	0.991189	0.998294	68.95	102.4	97.6	20.09	35.26	3.20171e+06	3.05024e+06	3.14999e+06	2.93727e+06	4.77041e+06	3.84389e+06	3.97206e+06	2.42555e+06	3.62851e+06	4.13012e+06	2.52605e+06	1.42172e+06	High	High	High	High	High	High	Peak Found	Peak Found	Peak Found	Peak Found	Peak Found	Peak Found	1
FALSE	High	Master Protein	A0A0A0MSB8	Exocyst complex component 7 [OS=Homo sapiens]	18.17	4	8	4	78.8	4	EXOC7	1.545	0.63	0.423878	0.90278	49.5	68.8	131.2	53.57	31.39	1.01422e+06	863551	887659	517590	314934	191789	658544	1.17166e+06	1.88554e+06	1.21982e+06	1.33047e+06	1.53182e+06	Peak Found	Peak Found	Peak Found	Peak Found	Peak Found	Peak Found	Peak Found	High	High	High	High	High	1
FALSE	High	Master Protein	A0A1W2PPB7	Kinase D-interacting substrate of 220 kDa [OS=Homo sapiens]	17.13	4	13	4	146.4	4	KIDINS220	1.04	0.06	0.893124	0.982132	33.34	101.3	98.7	21.64	22.35	1.19441e+06	970504	988737	1.34097e+06	841619	750783	731898	699055	1.13485e+06	824526	1.10435e+06	1.14215e+06	High	High	Peak Found	High	High	High	High	High	Peak Found	High	Peak Found	High	1
FALSE	High	Master Protein	B4DEP8	cDNA FLJ56960, highly similar to Homo sapiens phosphatidylinositol 4-kinase type II (PI4KII), mRNA [OS=Homo sapiens]	12.047	4	10	4	51.1	4		0.851	-0.23	0.836338	0.979571	69.01	126.2	73.8	54.28	40.27	2.09559e+06	2.56441e+06	1.44341e+06	1.36869e+06	683174	535272	733599	1.01816e+06	779055	482010	866419	1.5588e+06	High	High	High	High	Peak Found	Peak Found	Peak Found	High	Peak Found	Peak Found	High	High	1
FALSE	High	Master Protein	A0A087WWP4	Putative RNA-binding protein 15 [OS=Homo sapiens]	11.629	5	14	4	102.1	5	RBM15	0.557	-0.84	0.332044	0.873439	44.89	129.8	70.2	19.46	31.22	1.72178e+06	2.02286e+06	2.20505e+06	2.27558e+06	1.46782e+06	1.45701e+06	1.18489e+06	1.32901e+06	1.51588e+06	753163	717934	858686	High	High	High	High	High	High	Peak Found	Peak Found	Peak Found	Peak Found	Peak Found	Peak Found	1
FALSE	High	Master Protein	Q9UG63	ATP-binding cassette sub-family F member 2 [OS=Homo sapiens]	16.099	4	13	4	71.2	4	ABCF2	1.336	0.42	0.569393	0.932934	47.61	55.1	144.9	59.47	23.55	1.22605e+06	1.44179e+06	554920	297981	400535	736475	912381	1.69085e+06	1.95809e+06	1.39324e+06	1.67523e+06	1.77274e+06	High	High	Peak Found	Peak Found	Peak Found	High	Peak Found	High	High	High	High	High	1
FALSE	High	Master Protein	P24752	Acetyl-CoA acetyltransferase, mitochondrial [OS=Homo sapiens]	23.601	4	13	4	45.2	4	ACAT1	1.207	0.27	0.732912	0.957758	62.88	83.6	116.4	47.93	29.76	2.24461e+06	2.77119e+06	1.19473e+06	1.15379e+06	1.28472e+06	817330	1.11123e+06	1.62672e+06	2.35177e+06	1.52283e+06	1.82723e+06	2.58558e+06	High	High	Peak Found	Peak Found	High	Peak Found	High	Peak Found	High	High	High	High	1
FALSE	High	Master Protein	Q6FI97	BAF53A protein [OS=Homo sapiens]	52.343	4	30	4	47.4	4	ACTL6A	0.449	-1.16	0.181683	0.785826	41.16	140	60	24.61	45.57	5.34765e+06	6.62415e+06	7.03844e+06	6.59025e+06	4.19064e+06	3.77479e+06	2.63094e+06	4.3023e+06	1.03672e+06	2.5853e+06	1.60234e+06	2.50413e+06	High	High	High	High	High	High	High	High	High	High	High	Peak Found	1
FALSE	High	Master Protein	P61160-1	Actin-related protein 2 [OS=Homo sapiens]	96.241	12	114	4	44.7	12	ACTR2	0.942	-0.09	0.898687	0.983379	43.84	104.9	95.1	22.8	15.46	3.85038e+07	4.65119e+07	3.99109e+07	4.02991e+07	2.73568e+07	2.5152e+07	3.14922e+07	3.93758e+07	3.22717e+07	2.97285e+07	3.92029e+07	4.37071e+07	High	High	High	High	High	High	High	High	High	High	High	High	1
FALSE	High	Master Protein	Q9UEY8-1	Gamma-adducin [OS=Homo sapiens]	19.02	4	12	4	79.1	4	ADD3	0.521	-0.94	0.320213	0.873439	40.86	143.1	56.9	15.33	38.5	2.36488e+06	2.83874e+06	1.98506e+06	2.23781e+06	2.22949e+06	1.84432e+06	935424	1.36661e+06	729504	614217	845016	1.62197e+06	High	High	High	High	High	High	Peak Found	High	Peak Found	Peak Found	Peak Found	High	1	Met-loss+Acetyl [N-Term]
FALSE	High	Master Protein	Q8WYP5	protein elys [OS=Homo sapiens]	13.253	4	12	4	252.3	4	AHCTF1	0.843	-0.25	0.911556	0.986577	54.37	91.8	108.2	28.89	42.09	4.18961e+06	2.30587e+06	4.22387e+06	4.72279e+06	3.14346e+06	5.60633e+06	8.66996e+06	4.76405e+06	3.58023e+06	5.15095e+06	6.31674e+06	2.4656e+06	High	High	High	Peak Found	Peak Found	High	High	High	Peak Found	Peak Found	Peak Found	High	1
FALSE	High	Master Protein	O95831-1	Apoptosis-inducing factor 1, mitochondrial [OS=Homo sapiens]	44.935	4	11	4	66.9	4	AIFM1	0.546	-0.87	0.34593	0.873439	59.3	111.7	88.3	15.24	15.19	1.43698e+07	1.4233e+07	1.1813e+07	1.24123e+07	1.7607e+07	1.62106e+07	1.10573e+07	8.9971e+06	1.15715e+07	9.62784e+06	1.32367e+07	1.29162e+07	High	High	High	High	Peak Found	Peak Found	Peak Found	High	Peak Found	Peak Found	Peak Found	Peak Found	1
FALSE	High	Master Protein	Q12904-1	aminoacyl tRNA synthase complex-interacting multifunctional protein 1 [OS=Homo sapiens]	34.879	4	16	4	34.3	4	AIMP1	1.264	0.34	0.5527	0.932934	50.29	86.7	113.3	36.2	21.9	2.26694e+06	3.3864e+06	1.88332e+06	2.44333e+06	1.1749e+06	1.59183e+06	2.05837e+06	1.84731e+06	2.8797e+06	3.02446e+06	3.31376e+06	2.52995e+06	High	High	High	Peak Found	Peak Found	Peak Found	High	High	High	High	High	High	1
[truncated: 1,782 more rows]

## Sheet: MatrixProteins
Division	Category	MasterList_Hs.Gene Symbol	Accession	Description	Sum PEP Score	# Peptides	# PSMs	# Unique Peptides	MW (kDa)	# Peptides (by Search Engine): Sequest HT	AllProteins.Gene Symbol	Abundance Ratio: (IPF) / (Control)	Abundance Ratio (log2): (IPF) / (Control)	Abundance Ratio P-Value: (IPF) / (Control)	Abundance Ratio Adj# P-Value: (IPF) / (Control)	Abundance Ratio Variability (%): (IPF) / (Control)	Abundances (Grouped): Control	Abundances (Grouped): IPF	Abundances (Grouped) CV (%): Control	Abundances (Grouped) CV (%): IPF	Abundances (Normalized): F7: Sample, Control, C1	Abundances (Normalized): F8: Sample, Control, C1	Abundances (Normalized): F9: Sample, Control, C2	Abundances (Normalized): F10: Sample, Control, C2	Abundances (Normalized): F11: Sample, Control, C3	Abundances (Normalized): F12: Sample, Control, C3	Abundances (Normalized): F1: Sample, IPF, IPF1	Abundances (Normalized): F2: Sample, IPF, IPF1	Abundances (Normalized): F3: Sample, IPF, IPF2	Abundances (Normalized): F4: Sample, IPF, IPF2	Abundances (Normalized): F5: Sample, IPF, IPF3	Abundances (Normalized): F6: Sample, IPF, IPF3	Found in Sample: (S7) F7: Sample, Control, C1	Found in Sample: (S8) F8: Sample, Control, C1	Found in Sample: (S9) F9: Sample, Control, C2	Found in Sample: (S10) F10: Sample, Control, C2	Found in Sample: (S11) F11: Sample, Control, C3	Found in Sample: (S12) F12: Sample, Control, C3	Found in Sample: (S1) F1: Sample, IPF, IPF1	Found in Sample: (S2) F2: Sample, IPF, IPF1	Found in Sample: (S3) F3: Sample, IPF, IPF2	Found in Sample: (S4) F4: Sample, IPF, IPF2	Found in Sample: (S5) F5: Sample, IPF, IPF3	Found in Sample: (S6) F6: Sample, IPF, IPF3	# Protein Groups	Modifications
[truncated: 2,770 more rows]

[truncated: 5 more sheets: Figure 6c, Figure 6d, Figure 6f, Figure 6e, Figure 6b_and_6g]
