# Supplementary material for: Lung extracellular matrix modulates KRT5+ basal cell activity in pulmonary fibrosis
Source: Nat Commun. 2023 Sep 27;14:6039. doi: 10.1038/s41467-023-41621-y (PMC10533905; doi:10.1038/s41467-023-41621-y)
Supplement: Supplementary file 10 — Source Data [file 41467_2023_41621_MOESM10_ESM.xlsx]

## Sheet: Fig. 1d
Peribronchial		Perivascular		Alveolar		Fibrotic	HC
Control	IPF	Control	IPF	Control	IPF	IPF	IPF
3482.74	4150	0	0	0	37.3511	102.974	1424.12
5613.04	3816.48	0	0	0	0	0	2411.76
2302.96	4574.72	0	0	0	71.8729	25.6807	2598.55
3580	3082.13	15.6	0	28.9	0	84.8774	782.463
	3600		15.8		17.7	115	1170
	2800		25		138	291	2250
	3380		71.4		0	0
	5240		143		14.4	0

## Sheet: Fig. 1e
Subject	Group	Coherency	ASM	Contrast	Correlation	IDM	Entropy	Density	Intensity
IPF_TISSUE_1	ALV-IPF	0.208	0.505	41.222	0.009	0.75	1.951	20.733	3269
IPF_TISSUE_1	ALV-IPF	0.275	0.511	13.91	0.034	0.765	1.706	15.549	1742
IPF_TISSUE_2	ALV-IPF	0.191	0.414	31.003	0.016	0.694	2.171	33.439	1273.7
IPF_TISSUE_3	ALV-IPF	0.202	0.46	17.957	0.027	0.729	1.912	13.513	1464.93
IPF_TISSUE_3	ALV-IPF	0.123	0.415	27.623	0.016	0.695	2.233	23.15	2039.02
IPF_TISSUE_4	ALV-IPF	0.092	0.322	57.573	0.008	0.614	2.764	33.549	2035.28
IPF_TISSUE_4	ALV-IPF	0.129	0.387	27.709	0.018	0.675	2.281	22.923	1504.62
IPF_TISSUE_5	ALV-IPF	0.194	0.145	6.798	0.022	0.771	2.999	27.619	2774.98
IPF_TISSUE_5	ALV-IPF	0.194	0.145	6.406	0.02	0.773	2.986	38.884	3201.41
IPF_TISSUE_6	ALV-IPF	0.198	0.294	9.328	0.018	0.815	2.53	28.531	3011.5
IPF_TISSUE_6	ALV-IPF	0.205	0.384	6.072	0.022	0.881	1.903	24.426	2652.95
IPF_TISSUE_6	ALV-IPF	0.193	0.234	15.85	0.014	0.782	2.974	50.648	2138.6
IPF_TISSUE_7	ALV-IPF	0.122	0.37	11.461	0.018	0.823	2.449	22.869	2583.6
IPF_TISSUE_7	ALV-IPF	0.217	0.225	34.841	0.011	0.617	3.882	28.99	3285.76
IPF_TISSUE_7	ALV-IPF	0.311	0.256	19.809	0.035	0.798	2.75	35.036	3093.8
IPF_TISSUE_8	ALV-IPF	0.215	0.151	7.205	0.056	0.736	3.341	41.477	2341
IPF_TISSUE_8	ALV-IPF	0.333	0.23	8.12	0.022	0.798	2.714	34.477	2505.85
IPF_TISSUE_8	ALV-IPF	0.231	0.235	8.93	0.033	0.825	2.456	21.293	2225.9
CTRL_TISSUE_1	ALV-NORM	0.157	0.498	17.94	0.017	0.761	1.796	22.231	1871.51
CTRL_TISSUE_1	ALV-NORM	0.164	0.531	19.566	0.022	0.768	1.668	14.858	1431.52
CTRL_TISSUE_2	ALV-NORM	0.188	0.477	5.675	0.072	0.865	1.713	7.246	2053.5
CTRL_TISSUE_2	ALV-NORM	0.233	0.686	1.266	0.167	0.928	0.945	3.137	1906.4
CTRL_TISSUE_2	ALV-NORM	0.164	0.419	30.786	0.036	0.748	2.169	7.781	2268.2
CTRL_TISSUE_2	ALV-NORM	0.248	0.484	5.485	0.067	0.859	1.754	12.729	1780.52
CTRL_TISSUE_2	ALV-NORM	0.213	0.447	10.174	0.101	0.854	1.818	16.594	2497.57
CTRL_TISSUE_2	ALV-NORM	0.195	0.656	4.19	0.182	0.912	1.17	7.693	1655.2
CTRL_TISSUE_3	ALV-NORM	0.25	0.295	7.708	0.072	0.835	2.193	3.866	4207
CTRL_TISSUE_3	ALV-NORM	0.25	0.323	6.059	0.061	0.85	2.006	3.101	1336.7
CTRL_TISSUE_4	ALV-NORM	0.265	0.26	13.702	0.016	0.804	2.653	26.675	2900
CTRL_TISSUE_4	ALV-NORM	0.218	0.387	3.076	0.094	0.848	2.072	17.257	1487.5
CTRL_TISSUE_4	ALV-NORM	0.237	0.375	5.884	0.144	0.874	1.85	11.597	1771.11
CTRL_TISSUE_4	ALV-NORM	0.225	0.275	7.359	0.049	0.836	2.245	20.043	2588
CTRL_TISSUE_5	ALV-NORM	0.283	0.526	20.01	0.015	0.862	1.837	5.746	2590.8
CTRL_TISSUE_5	ALV-NORM	0.195	0.342	2.015	0.129	0.867	1.997	7.763	1766
CTRL_TISSUE_5	ALV-NORM	0.205	0.614	1.391	0.401	0.927	1.174	2.958	1567.6
IPF_TISSUE_1	PB-IPF	0.242	0.399	30.31	0.01	0.689	2.855	67.377	3257.9
IPF_TISSUE_1	PB-IPF	0.164	0.345	45.958	0.008	0.643	3.152	77.135	3262.26
IPF_TISSUE_2	PB-IPF	0.286	0.384	30.389	0.012	0.677	2.676	43.065	747.7
IPF_TISSUE_2	PB-IPF	0.354	0.491	22.719	0.023	0.742	1.957	17.018	2313.01
IPF_TISSUE_3	PB-IPF	0.272	0.353	46.242	0.007	0.656	3.12	53.98	4709.3
IPF_TISSUE_3	PB-IPF	0.183	0.566	15.781	0.03	0.788	1.667	33.337	1288.63
IPF_TISSUE_4	PB-IPF	0.287	0.261	37.249	0.009	0.591	3.59	81.86	4629.99
IPF_TISSUE_4	PB-IPF	0.32	0.264	40.55	0.007	0.597	3.609	75.134	3757.07
IPF_TISSUE_5	PB-IPF	0.29	0.149	2.983	0.033	0.75	3.204	84.64	2502
IPF_TISSUE_5	PB-IPF	0.317	0.104	20.635	0.017	0.532	3.833	49.708	2830
IPF_TISSUE_6	PB-IPF	0.329	0.182	79.31	0.004	0.518	4.479	32.868	3752
IPF_TISSUE_6	PB-IPF	0.221	0.346	12.614	0.032	0.685	2.701	32.659	2719
IPF_TISSUE_7	PB-IPF	0.276	0.165	59.523	0.004	0.516	4.546	60.57	5366
IPF_TISSUE_7	PB-IPF	0.394	0.144	81.177	0.003	0.482	4.848	64.99	6635
IPF_TISSUE_8	PB-IPF	0.276	0.2	62.893	0.005	0.554	4.099	65.981	6027.21
IPF_TISSUE_8	PB-IPF	0.394	0.277	28.537	0.012	0.631	3.059	46.672	2847.1
CTRL_TISSUE_1	PB-NORM	0.571	0.513	13.51	0.009	0.788	2.142	30.034	2005.96
CTRL_TISSUE_1	PB-NORM	0.361	0.492	7.421	0.06	0.772	1.915	36.723	2814.04
CTRL_TISSUE_2	PB-NORM	0.112	0.415	16.378	0.025	0.721	2.499	40.483	1905.6
CTRL_TISSUE_2	PB-NORM	0.155	0.136	64.505	0.005	0.466	4.994	53.141	4212.9
CTRL_TISSUE_2	PB-NORM	0.222	0.058	12.666	0.022	0.502	4.088	73.29	4452.8
CTRL_TISSUE_3	PB-NORM	0.393	0.528	11.738	0.073	0.789	1.805	17.688	1196
CTRL_TISSUE_3	PB-NORM	0.26	0.166	85.689	0.003	0.5	4.691	48.652	5053.5
CTRL_TISSUE_4	PB-NORM	0.384	0.41	25.106	0.028	0.733	2.563	48.623	1866.71
CTRL_TISSUE_4	PB-NORM	0.323	0.234	25.685	0.015	0.612	3.307	41.148	3634.16
CTRL_TISSUE_5	PB-NORM	0.239	0.364	27.133	0.018	0.67	3.009	31.132	2736.4
CTRL_TISSUE_5	PB-NORM	0.141	0.278	45.295	0.007	0.61	3.618	57.704	5592.67
CTRL_TISSUE_5	PB-NORM	0.286	0.144	182.984	0.001	0.448	5.48	58.555	10902
IPF_TISSUE_1	CYST	0.362	0.459	26.333	0.007	0.744	2.356	51.564	4638
IPF_TISSUE_1	CYST	0.368	0.573	18.877	0.012	0.806	1.707	15.979	2577
IPF_TISSUE_2	CYST	0.266	0.414	26.991	0.011	0.713	2.418	38.485	3786.7
IPF_TISSUE_2	CYST	0.247	0.546	18.783	0.017	0.787	1.802	58.033	2134.84
IPF_TISSUE_3	CYST	0.188	0.571	18.945	0.025	0.79	1.604	41.531	1911
IPF_TISSUE_3	CYST	0.307	0.547	20.555	0.018	0.783	1.768	28.371	1928.28
IPF_TISSUE_4	CYST	0.25	0.503	21.841	0.013	0.763	2.134	48.504	2828.78
IPF_TISSUE_4	CYST	0.093	0.328	26.3	0.01	0.651	2.707	36.159	3234.69
IPF_TISSUE_4	CYST	0.272	0.426	18.527	0.015	0.728	2.332	37.917	2734.83
IPF_TISSUE_5	CYST	0.429	0.606	7.368	0.028	0.844	1.411	82.92	3326.73
IPF_TISSUE_5	CYST	0.217	0.097	16.944	0.004	0.638	4.679	46.588	4630.2
IPF_TISSUE_5	CYST	0.13	0.109	14.962	0.007	0.655	4.304	47.084	3389.1
IPF_TISSUE_6	CYST	0.235	0.111	7.151	0.018	0.698	3.597	58.036	3253.73
IPF_TISSUE_6	CYST	0.184	0.115	10.307	0.021	0.687	3.809	59.572	3758.64
IPF_TISSUE_6	CYST	0.231	0.128	12.527	0.01	0.679	3.829	60.395	3161.07
IPF_TISSUE_1	FIBRO	0.156	0.451	20.537	0.018	0.728	2.196	22.982	1093
IPF_TISSUE_1	FIBRO	0.294	0.272	67.507	0.003	0.59	3.812	44.414	1822.1
IPF_TISSUE_2	FIBRO	0.143	0.049	94.823	0.002	0.336	6.149	42.193	7434.81
IPF_TISSUE_2	FIBRO	0.17	0.105	96.683	0.002	0.424	5.331	43.933	7129.31
IPF_TISSUE_3	FIBRO	0.264	0.066	43.092	0.007	0.401	5.219	50.425	3057.12
IPF_TISSUE_3	FIBRO	0.16	0.202	60.938	0.006	0.528	3.779	26.438	3341.61
IPF_TISSUE_4	FIBRO	0.171	0.186	16.593	0.013	0.595	3.465	32.589	3006.64
IPF_TISSUE_4	FIBRO	0.098	0.095	49.661	0.004	0.461	4.816	40.257	5637.65
IPF_TISSUE_5	FIBRO	0.151	0.04	18.058	0.006	0.569	5.328	39.378	5743.72
IPF_TISSUE_5	FIBRO	0.183	0.051	11.537	0.008	0.637	4.716	37.677	4871
IPF_TISSUE_6	FIBRO	0.132	0.081	22.375	0.005	0.567	5.082	39.378	5955.1
IPF_TISSUE_6	FIBRO	0.156	0.092	22.015	0.004	0.582	5.179	37.677	5791.55
IPF_TISSUE_6	FIBRO	0.142	0.319	15.378	0.009	0.745	3.142	23.741	3716.82
IPF_TISSUE_7	FIBRO	0.247	0.082	14.306	0.008	0.626	4.595	38.725	4307.2
IPF_TISSUE_7	FIBRO	0.121	0.063	16.163	0.007	0.557	5.16	44.63	5102.07
IPF_TISSUE_7	FIBRO	0.131	0.034	13.522	0.008	0.595	4.85	34.698	4246.77
IPF_TISSUE_8	FIBRO	0.176	0.193	14.223	0.01	0.677	3.884	33.672	3336.03
IPF_TISSUE_8	FIBRO	0.13	0.134	13.317	0.017	0.624	4.487	35.837	3792.74
IPF_TISSUE_8	FIBRO	0.151	0.047	16.789	0.008	0.598	4.848	40.817	4518.18
IPF_TISSUE_8	FIBRO	0.155	0.016	114.08	0.003	0.273	6.505	47.226	5640
IPF_TISSUE_1	PVS-IPF	0.145	0.209	45.759	0.005	0.549	3.922	37.098	3269
IPF_TISSUE_1	PVS-IPF	0.094	0.239	43.701	0.008	0.565	3.533	32.737	2401
IPF_TISSUE_2	PVS-IPF	0.138	0.095	128.968	0.002	0.388	5.634	73.202	3426.9
IPF_TISSUE_2	PVS-IPF	0.099	0.207	81.644	0.004	0.52	4.02	38.72	3159.8
IPF_TISSUE_3	PVS-IPF	0.257	0.141	63.047	0.005	0.461	4.562	32.385	4856.12
IPF_TISSUE_3	PVS-IPF	0.159	0.295	53.017	0.01	0.602	3.172	28.428	2334.9
IPF_TISSUE_4	PVS-IPF	0.131	0.163	47.398	0.006	0.496	4.369	33.666	3193.82
IPF_TISSUE_4	PVS-IPF	0.176	0.313	19.57	0.017	0.644	2.962	19.14	2483.03
IPF_TISSUE_5	PVS-IPF	0.201	0.07	4.585	0.013	0.682	4.021	26.763	2841
IPF_TISSUE_5	PVS-IPF	0.257	0.011	60.497	0.004	0.316	6.034	38.856	3876.51
IPF_TISSUE_6	PVS-IPF	0.031	0.196	43.28	0.01	0.565	3.978	19.967	2563
IPF_TISSUE_6	PVS-IPF	0.131	0.073	59.827	0.005	0.4	5.249	41.798	4660
IPF_TISSUE_7	PVS-IPF	0.165	0.157	39.22	0.008	0.524	4.216	27.143	3243
IPF_TISSUE_7	PVS-IPF	0.121	0.204	51.625	0.006	0.552	3.953	28.694	4690
IPF_TISSUE_8	PVS-IPF	0.306	0.093	61.04	0.006	0.443	4.782	32.19	3247.69
IPF_TISSUE_8	PVS-IPF	0.102	0.086	75.528	0.005	0.417	4.782	27.359	3381.21
CTRL_TISSUE_1	PVS-NORM	0.305	0.093	65.924	0.002	0.443	5.537	34.159	5969.34
CTRL_TISSUE_1	PVS-NORM	0.28	0.101	76.672	0.003	0.441	5.134	35.647	4914.49
CTRL_TISSUE_2	PVS-NORM	0.138	0.169	48.988	0.014	0.542	3.929	24.333	2717.3
CTRL_TISSUE_2	PVS-NORM	0.19	0.058	61.54	0.005	0.386	5.516	32.372	4082.78
CTRL_TISSUE_2	PVS-NORM	0.316	0.021	56.639	0.004	0.388	5.38	25.917	3290.88
CTRL_TISSUE_3	PVS-NORM	0.333	0.368	44.836	0.007	0.696	2.874	32.315	2352.88
CTRL_TISSUE_3	PVS-NORM	0.101	0.169	89.355	0.003	0.503	4.547	33.265	4337.67
CTRL_TISSUE_4	PVS-NORM	0.192	0.381	9.548	0.042	0.723	2.49	14.945	1766.98
CTRL_TISSUE_4	PVS-NORM	0.064	0.206	17.421	0.023	0.62	3.094	19.364	2718.15
CTRL_TISSUE_5	PVS-NORM	0.125	0.337	52.896	0.008	0.644	3.34	19.193	3287.74
CTRL_TISSUE_5	PVS-NORM	0.113	0.179	53.398	0.006	0.558	4.091	27.89	3243.72
CTRL_TISSUE_5	PVS-NORM	0.171	0.252	69.586	0.005	0.575	3.777	24.362	4082.45

## Sheet: Fig. 1f
Alveolar		Perivascular		Peribronchial		HC	Fibrotic
Control	IPF	Control	IPF	Control	IPF	IPF	IPF
18.5444	28.2359	17.1545	30.8823	55.638	72.2556	46.836	36.4229
9.19654	18.3316	27.5406	55.961	49.1305	43.6585	59.3341	33.5983
4.70883	33.4389	32.9797	34.9176	33.1698	32.7637	39.4688	39.3879
18.8931	33.2512	32.9797	27.9184	44.8855	78.4969	48.259	43.0631
18.1365	34.5349	34.9033	26.4032	33.3788	67.1741	52.3321	39.351
	28.9651		29.7744		30.0415	33.7716	38.5271
	18.1408		30.4066		56.3263		38.4314
	32.4155		32.8095		62.78		33.6978

## Sheet: Fig. 1g
Alveolar		Perivascular		Peribronchial		HC	Fibrotic
Control	IPF	Control	IPF	Control	IPF	IPF	IPF
0.1606	0.110375	0.128167	0.0811667	0.162917	0.203	0.1735	0.1345
0.206889	0.162	0.214333	0.118667	0.221867	0.227625	0.21675	0.143444
0.2275	0.191	0.217	0.1195	0.3265	0.274833	0.248233	0.152839
0.2362	0.194	0.217	0.14275	0.353333	0.303333	0.25615	0.1565
0.249733	0.198744	0.292333	0.15325	0.466	0.3037	0.264583	0.166268
	0.216544		0.20375		0.31975	0.364625	0.167236
	0.241083		0.207667		0.33475		0.2118
	0.25975		0.229		0.335125		0.224667

## Sheet: Fig. 1h
Alveolar		Perivascular		Peribronchial		HC	Fibrotic
Control	IPF	Control	IPF	Control	IPF	IPF	IPF
1.732	2.5225	2.792	4.6135	3.86011	3.0035	4.4915	4.1405
1.59475	2.0725	4.9415	4.827	4.03544	2.39333	3.74485	4.46722
1.5855	2.171	3.7105	3.7275	3.248	3.58962	1.83533	4.93084
2.20461	2.9925	3.7105	4.0845	2.935	3.59925	2.11	5.74
2.09952	2.46914	5.33525	3.01183	2.02825	3.5185	2.15	4.86814
	3.02697		4.782		2.31667	2.0315	5.0221
	1.8285		2.93144		3.579		4.499
	2.83683		5.0275		4.69717		3.004

## Sheet: Fig. 1i_and_1j
	KRT5+ cells / mm2	Coherency	ASM	Contrast	Correlation	IDM	Entropy	Collagen density	intensity SHG
IPF_ALV
IPF02	37.3511	0.241083	0.508	27.566	0.0215	0.7575	1.8285	18.1408	2505.5
IPF15	0	0.191	0.414	31.003	0.016	0.694	2.171	33.4389	1273.7
IPF21	71.8729	0.162	0.4375	22.79	0.0215	0.712	2.0725	18.3316	1751.97
IPF24	0	0.110375	0.3545	42.641	0.013	0.6445	2.5225	28.2359	1769.95
IPF07	17.7	0.194	0.144583	6.60217	0.02075	0.771583	2.9925	33.2512	2988.2
IPF26	138	0.198744	0.304144	10.4168	0.0178222	0.825633	2.46914	34.5349	2601.02
IPF27	0	0.216544	0.283482	22.0368	0.0215262	0.74605	3.02697	28.9652	2987.72
IPF28	14.4	0.25975	0.204922	8.08494	0.0371056	0.785922	2.83683	32.4155	2357.58
IPF_HC
IPF02	1424.12	0.364625	0.516	22.605	0.0095	0.775	2.0315	33.7716	3607.5
IPF15	2411.76	0.25615	0.48	22.887	0.014	0.75	2.11	48.259	2960.77
IPF21	2598.55	0.248233	0.540333	20.447	0.0186667	0.778667	1.83533	39.4688	2222.69
IPF24	782.463	0.264583	0.453333	17.3983	0.0176667	0.741	2.15	52.3321	3098.75
IPF07	1170	0.21675	0.117833	9.99498	0.01625	0.687917	3.74485	59.3341	3391.15
IPF26	2250	0.1735	0.102875	15.9526	0.00575	0.646125	4.4915	46.836	4009.65
IPF27
IPF28
IPF_FIBRO
IPF02	102.974	0.224667	0.3615	44.022	0.0105	0.659	3.004	33.6978	1457.55
IPF15	0	0.1565	0.077	95.753	0.002	0.38	5.74	43.0631	7282.06
IPF21	25.6807	0.2118	0.134	52.015	0.0065	0.4645	4.499	38.4314	3199.36
IPF24	84.8774	0.1345	0.1405	33.127	0.0085	0.528	4.1405	36.4229	4322.15
IPF07	115	0.167236	0.04545	14.7973	0.00695	0.6028	5.0221	38.5271	5307.36
IPF26	291	0.143444	0.164056	19.9228	0.00555556	0.631333	4.46722	33.5983	5154.49
IPF27	0	0.166268	0.0593667	14.6638	0.00755556	0.592422	4.86815	39.351	4552.01
IPF28	0	0.152839	0.0971771	39.6021	0.00934375	0.543094	4.93084	39.3879	4321.74
IPF_PVS
IPF02	0	0.1195	0.22375	44.73	0.0065	0.55675	3.7275	34.9176	2835
IPF15	0	0.118667	0.151	105.306	0.003	0.454	4.827	55.961	3293.35
IPF21	0	0.207667	0.355593	36.335	0.0141852	0.639074	2.93144	30.4066	3595.51
IPF24	0	0.15325	0.313889	30.0775	0.0131667	0.634222	3.01183	26.4032	2838.43
IPF07	15.8	0.229	0.0405	32.541	0.0085	0.499	5.0275	32.8095	3358.76
IPF26	25	0.0811667	0.134333	51.5534	0.00725	0.48225	4.6135	30.8823	3611.5
IPF27	71.4	0.14275	0.1805	45.4225	0.007	0.538	4.0845	27.9184	3966.5
IPF28	143	0.20375	0.0895	68.284	0.00525	0.43	4.782	29.7744	3314.45
IPF_PB
IPF02	4150	0.203	0.37175	38.134	0.00875	0.66575	3.0035	72.2556	3260.08
IPF15	3816.48	0.31975	0.437667	26.554	0.0175	0.7095	2.31667	30.0415	1530.36
IPF21	4574.72	0.227625	0.4595	31.0117	0.0185	0.722167	2.39333	43.6585	2998.97
IPF24	3082.13	0.303333	0.262083	38.8995	0.00791667	0.594167	3.59925	78.4969	4193.53
IPF07	3600	0.3037	0.126333	11.8086	0.0248333	0.64075	3.5185	67.1741	2666
IPF26	2800	0.274833	0.264125	45.9619	0.017875	0.601375	3.58962	32.7637	3235.5
IPF27	3380	0.335125	0.1545	70.3498	0.00366667	0.499167	4.69717	62.78	6000.5
IPF28	5240	0.33475	0.2385	45.7148	0.0085	0.5925	3.579	56.3263	4437.15

## Sheet: Fig. 3f
Healthy - Collagen I							Healthy - Collagen III							Healthy - Collagen IV							Healthy - Versican							IPF - Collagen I							IPF - Collagen III							IPF - Collagen IV							IPF - Versican
Tracking ID	Timepoint	Time (sec)	X pos (μm)	Y pos (μm)			Tracking ID	Timepoint	Time (sec)	X pos (μm)	Y pos (μm)			Tracking ID	Timepoint	Time (sec)	X pos (μm)	Y pos (μm)			Tracking ID	Timepoint	Time (sec)	X pos (μm)	Y pos (μm)			Tracking ID	Timepoint	Time (sec)	X pos (μm)	Y pos (μm)			Tracking ID	Timepoint	Time (sec)	X pos (μm)	Y pos (μm)			Tracking ID	Timepoint	Time (sec)	X pos (μm)	Y pos (μm)			Tracking ID
0_2	1	0	1105.1	66.783			0_5	1	0	2010.2	182.823			0_5	1	0	1104.17	100.52			0_2	1	0	263.055	144.42			0_4	1	0	562.805	90.3255			0_2	1	0	1681.04	56.9025			0_1	1	0	1840.81	26.2178			0_2
0_2	2	900	1101.36	70.1263			0_5	2	900	2010.3	182.887			0_5	2	900	1105.19	100.422			0_2	2	900	264.245	144.742			0_4	2	900	562.235	90.0467			0_2	2	900	1681.03	57.8856			0_1	2	900	1838.56	26.3299			0_2
0_2	3	1800	1101.96	67.576			0_5	3	1800	2009.19	182.861			0_5	3	1800	1105.29	100.395			0_2	3	1800	267.955	142.431			0_4	3	1800	562.263	89.0012			0_2	3	1800	1681.26	57.902			0_1	3	1800	1839.47	26.1114			0_2
0_2	4	2700	1106.35	60.0111			0_5	4	2700	2010.21	182.92			0_5	4	2700	1104.58	100.808			0_2	4	2700	263.614	139.174			0_4	4	2700	562.181	89.2964			0_2	4	2700	1681.13	56.8008			0_1	4	2700	1837.24	26.1327			0_2
0_2	5	3600	1118.8	58.5077			0_5	5	3600	2010.27	182.96			0_5	5	3600	1107.34	101.865			0_2	5	3600	266.078	133.636			0_4	5	3600	561.248	89.2299			0_2	5	3600	1681.35	56.8484			0_1	5	3600	1839.44	27.0216			0_2
0_2	6	4500	1136.79	51.7603			0_5	6	4500	2010.2	181.877			0_5	6	4500	1106.48	103.045			0_2	6	4500	263.702	134.825			0_4	6	4500	560.186	88.2944			0_2	6	4500	1682.15	56.8003			0_1	6	4500	1839.4	27.0558			0_2
0_2	7	5400	1147.05	70.939			0_5	7	5400	2010.26	182.959			0_5	7	5400	1105.33	103.295			0_2	7	5400	263.539	132.424			0_4	7	5400	560.027	89.1045			0_2	7	5400	1682.17	57.6172			0_1	7	5400	1839.51	26.2574			0_2
0_2	8	6300	1168.61	78.233			0_5	8	6300	2010.33	181.894			0_5	8	6300	1106.06	101.071			0_2	8	6300	261.143	131.576			0_4	8	6300	559.013	89.8421			0_2	8	6300	1682.09	56.6388			0_1	8	6300	1838.35	27.0365			0_2
0_2	9	7200	1190.94	65.7837			0_5	9	7200	2010.24	182.978			0_5	9	7200	1103.18	100.023			0_2	9	7200	263.392	137.898			0_4	9	7200	558.428	89.8711			0_2	9	7200	1682.2	56.8212			0_1	9	7200	1838.4	28.2798			0_2
0_2	10	8100	1191.25	62.3229			0_5	10	8100	2010.26	182.95			0_5	10	8100	1103.13	100.845			0_2	10	8100	261.526	134.594			0_4	10	8100	559.29	89.1378			0_2	10	8100	1682.38	56.4335			0_1	10	8100	1833	30.2966			0_2
0_2	11	9000	1187.34	78.9813			0_5	11	9000	2011.49	192.078			0_5	11	9000	1103.6	103.066			0_2	11	9000	264.488	135.831			0_4	11	9000	559.221	89.9726			0_2	11	9000	1681.48	56.7207			0_1	11	9000	1837.21	27.1563			0_2
0_2	12	9900	1181.94	80.2164			0_5	12	9900	2013.68	185.368			0_5	12	9900	1107.46	100.651			0_2	12	9900	264.273	137.616			0_4	12	9900	559.239	90.0496			0_2	12	9900	1681.62	55.1606			0_1	12	9900	1836.97	25.0556			0_2
0_2	13	10800	1182.01	80.1898			0_5	13	10800	2012.66	185.339			0_5	13	10800	1103.77	99.2357			0_2	13	10800	258.162	134.717			0_4	13	10800	558.43	90.2494			0_2	13	10800	1682.28	56.8675			0_1	13	10800	1838.44	27.0214			0_2
0_2	14	11700	1170.65	80.3488			0_5	14	11700	2010.39	186.3			0_5	14	11700	1106.99	102.541			0_2	14	11700	263.647	135.503			0_4	14	11700	559.492	90.0844			0_2	14	11700	1681.24	56.5031			0_1	14	11700	1836.11	25.0811			0_2
0_2	15	12600	1185.68	66.8131			0_5	15	12600	2010.39	185.207			0_5	15	12600	1104.73	98.5548			0_2	15	12600	261.403	140.546			0_4	15	12600	560.754	88.3124			0_2	15	12600	1681.25	56.7092			0_1	15	12600	1836.47	24.9563			0_2
0_2	16	13500	1228.47	48.7555			0_5	16	13500	2010.39	185.282			0_5	16	13500	1103.52	102.097			0_2	16	13500	262.518	135.195			0_4	16	13500	560.613	88.2131			0_2	16	13500	1681.34	56.616			0_1	16	13500	1834.09	22.8101			0_2
0_2	17	14400	1234.15	66.816			0_5	17	14400	2011.48	184.199			0_5	17	14400	1107.17	100.036			0_2	17	14400	263.022	133.838			0_4	17	14400	560.596	88.3326			0_2	17	14400	1682.1	55.6276			0_1	17	14400	1836.14	25.9067			0_2
0_2	18	15300	1228.34	89.3176			0_5	18	15300	2010.46	185.235			0_5	18	15300	1104.68	100.679			0_2	18	15300	264.481	133.721			0_4	18	15300	561.701	88.1542			0_2	18	15300	1682.44	56.6051			0_1	18	15300	1832.98	27.1082			0_2
0_2	19	16200	1210.42	107.307			0_5	19	16200	2011.47	185.217			0_5	19	16200	1106.84	97.8884			0_2	19	16200	265.231	137.954			0_4	19	16200	561.668	88.0683			0_2	19	16200	1682.45	56.6323			0_1	19	16200	1834.16	31.7504			0_2
0_2	20	17100	1206.75	124.275			0_5	20	17100	2011.44	185.182			0_5	20	17100	1108.4	104.337			0_2	20	17100	264.861	137.808			0_4	20	17100	562.826	89.2085			0_2	20	17100	1681.3	56.531			0_1	20	17100	1838.44	31.6965			0_2
0_2	21	18000	1202.34	149.54			0_5	21	18000	2010.43	185.341			0_5	21	18000	1104.27	101.816			0_2	21	18000	267.901	141.444			0_4	21	18000	562.954	89.1207			0_2	21	18000	1682.27	56.8218			0_1	21	18000	1837.52	31.586			0_2
0_2	22	18900	1185.31	135.775			0_5	22	18900	2011.5	185.262			0_5	22	18900	1105.01	96.9255			0_2	22	18900	264.471	132.345			0_4	22	18900	563.901	90.363			0_2	22	18900	1682.48	56.4642			0_1	22	18900	1831.72	28.964			0_2
0_2	23	19800	1157.2	133.369			0_5	23	19800	2011.53	184.166			0_5	23	19800	1105.86	100.576			0_2	23	19800	266.609	132.287			0_4	23	19800	565.08	90.2987			0_2	23	19800	1682.4	56.592			0_1	23	19800	1831.54	30.6458			0_2
0_2	24	20700	1128.62	120.695			0_5	24	20700	2011.44	184.18			0_5	24	20700	1105.11	102.273			0_2	24	20700	263.498	133.364			0_4	24	20700	567.115	91.3955			0_2	24	20700	1681.39	56.593			0_1	24	20700	1842.82	30.8331			0_2
0_2	25	21600	1101.67	118.677			0_5	25	21600	2010.35	185.196			0_5	25	21600	1104.91	100.846			0_2	25	21600	255.38	139.651			0_4	25	21600	567.213	91.4705			0_2	25	21600	1681.41	56.4833			0_1	25	21600	1831.87	26.1483			0_2
0_2	26	22500	1084.62	113.996			0_5	26	22500	2010.28	186.262			0_5	26	22500	1104.99	101.169			0_2	26	22500	265.426	139.002			0_4	26	22500	568.365	90.3491			0_2	26	22500	1682.33	56.4734			0_1	26	22500	1839.6	31.6853			0_2
0_2	27	23400	1070.09	110.706			0_5	27	23400	2010.44	185.262			0_5	27	23400	1103.33	101.996			0_2	27	23400	264.834	136.025			0_4	27	23400	567.394	91.257			0_2	27	23400	1682.34	56.5395			0_1	27	23400	1833.95	27.1121			0_2
0_2	28	24300	1056.45	90.3214			0_5	28	24300	2011.4	184.166			0_5	28	24300	1106.05	101.722			0_2	28	24300	260.067	139.042			0_4	28	24300	568.381	91.4349			0_2	28	24300	1682.08	56.7264			0_1	28	24300	1845.6	27.1425			0_2
0_2	29	25200	1031.75	88.1768			0_5	29	25200	2011.4	185.154			0_5	29	25200	1105.97	100.834			0_2	29	25200	263.711	134.803			0_4	29	25200	569.697	90.4007			0_2	29	25200	1682.28	56.8266			0_1	29	25200	1829.37	27.1761			0_2
0_2	30	26100	1015.99	61.2351			0_5	30	26100	2011.39	185.184			0_5	30	26100	1104.98	102.123			0_2	30	26100	262.334	142.557			0_4	30	26100	570.747	90.4237			0_2	30	26100	1682.13	56.6673			0_1	30	26100	1840.8	28.0615			0_2
0_2	31	27000	1011.34	55.2115			0_5	31	27000	2010.37	185.218			0_5	31	27000	1103.55	103.89			0_2	31	27000	266.155	141.49			0_4	31	27000	571.808	90.2461			0_2	31	27000	1682.42	57.5465			0_1	31	27000	1846.36	29.3009			0_2
0_2	32	27900	965.262	48.7363			0_5	32	27900	2010.33	185.2			0_5	32	27900	1099.23	105.803			0_2	32	27900	266.75	132.594			0_4	32	27900	573.957	89.1283			0_2	32	27900	1682.48	57.5289			0_1	32	27900	1837.32	21.5782			0_2
0_2	33	28800	939.108	40.7579			0_5	33	28800	2010.3	185.183			0_5	33	28800	1110.23	100.794			0_2	33	28800	260.182	144.653			0_4	33	28800	571.764	88.332			0_2	33	28800	1683.26	57.5305			0_1	33	28800	1832.71	38.4541			0_2
0_2	34	29700	916.41	52.4164			0_5	34	29700	2010.42	185.182			0_5	34	29700	1105	100.691			0_2	34	29700	267.77	131.472			0_4	34	29700	571.929	88.1456			0_2	34	29700	1683.24	56.596			0_1	34	29700	1828.36	22.7014			0_2
0_2	35	30600	894.872	77.9515			0_5	35	30600	2010.4	185.175			0_5	35	30600	1106.22	102.731			0_2	35	30600	261.168	145.7			0_4	35	30600	572.915	93.8344			0_2	35	30600	1682.51	56.5411			0_1	35	30600	1834.97	20.524			0_2
0_2	36	31500	881.379	93.7321			0_5	36	31500	2009.24	185.222			0_5	36	31500	1104.8	107.311			0_2	36	31500	262.252	126.984			0_4	36	31500	567.303	95.8685			0_2	36	31500	1682.52	57.4886			0_1	36	31500	1833.76	30.2501			0_2
0_2	37	32400	874.587	85.7939			0_5	37	32400	2010.4	184.124			0_5	37	32400	1106.1	101.599			0_2	37	32400	262.632	142.312			0_4	37	32400	560.467	93.8955			0_2	37	32400	1682.49	57.5402			0_1	37	32400	1834.24	27.3488			0_2
0_2	38	33300	869.051	82.5839			0_5	38	33300	2010.39	185.202			0_5	38	33300	1103.28	102.004			0_2	38	33300	263.142	138.032			0_4	38	33300	554.697	97.0408			0_2	38	33300	1682.2	56.5182			0_1	38	33300	1832.82	30.3341			0_2
0_2	39	34200	867.923	78.7965			0_5	39	34200	2009.25	185.231			0_5	39	34200	1106.09	108.591			0_2	39	34200	271.563	141.103			0_4	39	34200	553.79	99.364			0_2	39	34200	1683.21	56.5317			0_1	39	34200	1835.22	28.1642			0_2
0_2	40	35100	865.626	72.2694			0_5	40	35100	2011.38	184.066			0_5	40	35100	1106.47	107.425			0_2	40	35100	264.607	136.932			0_4	40	35100	554.904	95.8578			0_2	40	35100	1683.26	56.519			0_1	40	35100	1835.01	31.4846			0_2
0_2	41	36000	869.166	77.9048			0_5	41	36000	2011.38	184.075			0_5	41	36000	1109.66	94.7844			0_2	41	36000	260.779	126.672			0_4	41	36000	550.389	92.5296			0_2	41	36000	1682.21	57.5567			0_1	41	36000	1834.21	29.4009			0_2
0_2	42	36900	875.445	104.581			0_5	42	36900	2011.36	184.072			0_5	42	36900	1096.66	104.214			0_2	42	36900	261.077	133.526			0_4	42	36900	551.471	89.3124			0_2	42	36900	1683.23	56.6266			0_1	42	36900	1833.84	30.3289			0_2
0_2	43	37800	900.786	138.972			0_5	43	37800	2010.37	185.165			0_5	43	37800	1110.41	107.282			0_2	43	37800	260.993	138.982			0_4	43	37800	550.439	83.4942			0_2	43	37800	1682.34	56.5154			0_1	43	37800	1831.72	29.0314			0_2
0_2	44	38700	934.698	146.963			0_5	44	38700	2009.24	185.189			0_5	44	38700	1106.35	92.949			0_2	44	38700	261.227	137.827			0_4	44	38700	545.875	83.6648			0_2	44	38700	1682.36	56.5593			0_1	44	38700	1834.24	23.626			0_2
0_2	45	39600	967.401	162.763			0_5	45	39600	2010.36	184.16			0_5	45	39600	1098.33	97.2185			0_2	45	39600	264.755	143.81			0_4	45	39600	544.795	84.8964			0_2	45	39600	1683.22	56.7206			0_1	45	39600	1834.21	25.0149			0_2
0_2	46	40500	977.996	165.01			0_5	46	40500	2010.24	185.155			0_5	46	40500	1108.61	105.282			0_2	46	40500	268.33	140.266			0_4	46	40500	542.575	88.305			0_2	46	40500	1682.22	56.5097			0_1	46	40500	1833.87	23.8076			0_2
0_2	47	41400	1017.84	197.298			0_5	47	41400	2010.21	185.121			0_5	47	41400	1098.72	111.944			0_2	47	41400	261.002	144.527			0_4	47	41400	538.108	93.6891			0_2	47	41400	1682.46	57.4532			0_1	47	41400	1827.06	35.1844			0_2
0_2	48	42300	1057.68	229.587			0_5	48	42300	2011.35	185.229			0_5	48	42300	1111.69	105.714			0_2	48	42300	265.827	134.512			0_4	48	42300	535.462	95.9711			0_2	48	42300	1682.27	54.1751			0_1	48	42300	1844.11	35.2092			0_2
0_3	1	0	502.926	72.3115			0_6	1	0	814.158	206.098			0_6	1	0	1024.84	103.068			0_3	1	0	683.175	156.769			0_7	1	0	1221.52	103.983			0_3	1	0	1025.96	73.091			0_2	1	0	1157.12	34.2036			0_7
0_3	2	900	506.15	72.5435			0_6	2	900	816.027	209.322			0_6	2	900	1022.74	102.873			0_3	2	900	684.946	157.769			0_7	2	900	1220.41	103.916			0_3	2	900	1023.78	72.2917			0_2	2	900	1156.35	34.9999			0_7
0_3	3	1800	507.287	71.2728			0_6	3	1800	813.569	209.242			0_6	3	1800	1021.43	102.693			0_3	3	1800	685.204	156.822			0_7	3	1800	1221.52	103.96			0_3	3	1800	1020.54	71.1205			0_2	3	1800	1157.32	35.29			0_7
0_3	4	2700	508.48	72.2201			0_6	4	2700	813.846	208.248			0_6	4	2700	1021.57	103.133			0_3	4	2700	685.083	155.904			0_7	4	2700	1220.37	105.12			0_3	4	2700	1017.86	69.0404			0_2	4	2700	1157.4	34.0282			0_7
0_3	5	3600	510.905	74.8019			0_6	5	3600	816.115	204.836			0_6	5	3600	1024.95	105.36			0_3	5	3600	685.134	156.621			0_7	5	3600	1219.27	102.835			0_3	5	3600	1013.24	71.1412			0_2	5	3600	1158.2	36.1979			0_7
0_3	6	4500	514.311	73.7647			0_6	6	4500	816.143	204.406			0_6	6	4500	1021.41	101.925			0_3	6	4500	685.06	156.543			0_7	6	4500	1218.17	103.945			0_3	6	4500	1008.99	74.3868			0_2	6	4500	1155.14	34.93			0_7
0_3	7	5400	515.846	72.2855			0_6	7	5400	814.663	205.759			0_6	7	5400	1027.14	108.581			0_3	7	5400	685.118	156.619			0_7	7	5400	1220.34	105.124			0_3	7	5400	1004.47	74.3197			0_2	7	5400	1157.32	35.3194			0_7
0_3	8	6300	515.609	71.0488			0_6	8	6300	811.309	205.793			0_6	8	6300	1020.24	102.724			0_3	8	6300	684.94	155.698			0_7	8	6300	1220.37	106.204			0_3	8	6300	1002.23	73.5596			0_2	8	6300	1159.66	36.2411			0_7
0_3	9	7200	516.739	70.2881			0_6	9	7200	810.039	212.428			0_6	9	7200	1025.08	101.802			0_3	9	7200	685.13	156.667			0_7	9	7200	1220.36	106.189			0_3	9	7200	998.947	74.5603			0_2	9	7200	1154.92	34.0125			0_7
0_3	10	8100	517.629	68.1001			0_6	10	8100	808.161	212.312			0_6	10	8100	1022.54	105.546			0_3	10	8100	685.068	155.767			0_7	10	8100	1217	103.972			0_3	10	8100	991.956	74.6655			0_2	10	8100	1160.44	37.2523			0_7
0_3	11	9000	517.531	66.6422			0_6	11	9000	808.088	212.225			0_6	11	9000	1020.41	103.99			0_3	11	9000	684.269	155.917			0_7	11	9000	1217.04	105.055			0_3	11	9000	986.115	78.1015			0_2	11	9000	1153.95	33.7973			0_7
0_3	12	9900	518.629	64.5844			0_6	12	9900	810.277	208.093			0_6	12	9900	1021.37	98.7229			0_3	12	9900	684.924	156.726			0_7	12	9900	1218.19	105.079			0_3	12	9900	969.493	76.0811			0_2	12	9900	1160.3	38.0835			0_7
0_3	13	10800	518.649	60.958			0_6	13	10800	817.31	198.115			0_6	13	10800	1024.11	103.944			0_3	13	10800	686.02	155.991			0_7	13	10800	1218.18	105.067			0_3	13	10800	944.628	86.0114			0_2	13	10800	1159.6	37.4269			0_7
0_3	14	11700	518.821	59.978			0_6	14	11700	819.301	187.712			0_6	14	11700	1020.57	100.501			0_3	14	11700	685.396	156.804			0_7	14	11700	1218.12	105.061			0_3	14	11700	916.407	90.2985			0_2	14	11700	1156.96	36.0393			0_7
0_3	15	12600	516.411	55.3019			0_6	15	12600	820.461	176.06			0_6	15	12600	1023.86	104.818			0_3	15	12600	685.215	156.837			0_7	15	12600	1218.11	103.929			0_3	15	12600	891.592	97.2578			0_2	15	12600	1156.34	36.2742			0_7
0_3	16	13500	509.939	52.0513			0_6	16	13500	815.987	172.77			0_6	16	13500	1023.96	106.067			0_3	16	13500	684.26	155.793			0_7	16	13500	1216.99	103.989			0_3	16	13500	857.584	105.111			0_2	16	13500	1159.17	37.4692			0_7
0_3	17	14400	501.955	53.1812			0_6	17	14400	814.434	165.172			0_6	17	14400	1023.72	107.034			0_3	17	14400	685.321	155.814			0_7	17	14400	1218.11	105.13			0_3	17	14400	828.495	103.086			0_2	17	14400	1153.76	34.9088			0_7
0_3	18	15300	497.341	54.1803			0_6	18	15300	813.396	159.065			0_6	18	15300	1018.27	103.774			0_3	18	15300	685.32	155.924			0_7	18	15300	1218.11	105.068			0_3	18	15300	784.275	109.712			0_2	18	15300	1159.84	34.1372			0_7
0_3	19	16200	491.592	50.7765			0_6	19	16200	802.623	142.208			0_6	19	16200	1022.61	106.176			0_3	19	16200	685.05	156.655			0_7	19	16200	1218.17	105.072			0_3	19	16200	746.881	118.497			0_2	19	16200	1155.21	34.0501			0_7
0_3	20	17100	485.862	47.3985			0_6	20	17100	795.587	134.52			0_6	20	17100	1023.05	105.01			0_3	20	17100	685.296	155.539			0_7	20	17100	1216.99	103.982			0_3	20	17100	731.433	131.392			0_2	20	17100	1159.38	36.0143			0_7
0_3	21	18000	484.667	48.5807			0_6	21	18000	799.975	131.065			0_6	21	18000	1022.64	105.088			0_3	21	18000	685.24	156.06			0_7	21	18000	1214.77	103.931			0_3	21	18000	709.61	170.597			0_2	21	18000	1156.06	34.1893			0_7
0_3	22	18900	478.036	49.7463			0_6	22	18900	800.161	131.025			0_6	22	18900	1024.24	113.09			0_3	22	18900	685.371	156.006			0_7	22	18900	1219.29	106.237			0_3	22	18900	675.928	177.47			0_2	22	18900	1158.52	34.9858			0_7
0_3	23	19800	473.364	52.9146			0_6	23	19800	800.097	128.618			0_6	23	19800	1023.87	103.822			0_3	23	19800	685.26	155.843			0_7	23	19800	1220.39	105.095			0_3	23	19800	630.278	191.05			0_2	23	19800	1155.13	33.9681			0_7
0_3	24	20700	467.67	57.7193			0_6	24	20700	795.68	119.46			0_6	24	20700	1023.54	109.889			0_3	24	20700	685.237	155.768			0_7	24	20700	1219.35	103.945			0_3	24	20700	580.572	195.322			0_2	24	20700	1158.23	35.0715			0_7
0_3	25	21600	464.376	63.3504			0_6	25	21600	784.329	109.616			0_6	25	21600	1022.94	104.558			0_3	25	21600	684.93	155.779			0_7	25	21600	1219.3	102.801			0_3	25	21600	541.241	182.217			0_2	25	21600	1156.33	36.1492			0_7
0_3	26	22500	466.643	64.4586			0_6	26	22500	772.882	96.298			0_6	26	22500	1023.62	105.184			0_3	26	22500	685.03	156.008			0_7	26	22500	1221.48	101.634			0_3	26	22500	492.397	186.311			0_2	26	22500	1156.05	36.2626			0_7
0_3	27	23400	468.876	70.1853			0_6	27	23400	761.665	77.188			0_6	27	23400	1022.64	107.603			0_3	27	23400	685.18	155.701			0_7	27	23400	1221.5	106.191			0_3	27	23400	441.845	190.97			0_2	27	23400	1158.06	33.8676			0_7
0_3	28	24300	470.062	72.3479			0_6	28	24300	757.214	51.9925			0_6	28	24300	1022.66	105.359			0_3	28	24300	685.146	155.552			0_7	28	24300	1222.66	108.47			0_3	28	24300	447.703	192.314			0_2	28	24300	1159.51	35.197			0_7
0_3	29	25200	464.438	81.4306			0_6	29	25200	751.036	43.1387			0_6	29	25200	1023.84	104.13			0_3	29	25200	685.307	155.745			0_7	29	25200	1221.58	106.209			0_3	29	25200	453.561	193.658			0_2	29	25200	1156.05	32.799			0_7
0_3	30	26100	460.929	86.8833			0_6	30	26100	738.14	41.8389			0_6	30	26100	1022.37	103.189			0_3	30	26100	686.207	155.739			0_7	30	26100	1218.15	105.111			0_3	30	26100	434.017	219.251			0_2	30	26100	1158.23	37.3799			0_7
0_3	31	27000	462.107	88.1556			0_6	31	27000	696.258	27.2597			0_6	31	27000	1023.04	106.287			0_3	31	27000	686.195	155.506			0_7	31	27000	1221.5	103.944			0_3	31	27000	458.708	207.953			0_2	31	27000	1152.38	28.4319			0_7
0_3	32	27900	459.85	93.7835			0_6	32	27900	664.374	21.4858			0_6	32	27900	1023.72	106.398			0_3	32	27900	686.143	155.838			0_7	32	27900	1222.61	107.306			0_3	32	27900	473.596	200.08			0_2	32	27900	1158.7	39.3622			0_7
0_3	33	28800	459.935	96.0471			0_6	33	28800	654.169	21.22			0_6	33	28800	1023.93	104.29			0_3	33	28800	685.979	155.961			0_7	33	28800	1221.48	107.351			0_3	33	28800	489.317	188.683			0_2	33	28800	1154.82	36.2541			0_7
0_3	34	29700	463.441	97.3184			0_6	34	29700	612.804	16.9476			0_6	34	29700	1023.71	108.127			0_3	34	29700	685.827	155.509			0_7	34	29700	1220.38	105.07			0_3	34	29700	507.536	186.511			0_2	34	29700	1156.05	30.6567			0_7
0_3	35	30600	470.191	98.3288			0_6	35	30600	575.367	17.0646			0_6	35	30600	1022.62	106.284			0_3	35	30600	686.119	155.7			0_7	35	30600	1218.15	101.715			0_3	35	30600	519.761	185.545			0_2	35	30600	1155.82	40.5402			0_7
0_3	36	31500	474.804	98.177			0_6	36	31500	604.662	37.4204			0_6	36	31500	1021.63	103.164			0_3	36	31500	685.856	155.954			0_7	36	31500	1219.33	103.943			0_3	36	31500	543.607	183.046			0_2	36	31500	1153.98	39.4128			0_7
0_3	37	32400	478.204	94.9115			0_6	37	32400	633.958	57.7762			0_6	37	32400	1025.75	108.343			0_3	37	32400	685.932	156.526			0_7	37	32400	1220.38	103.99			0_3	37	32400	572.767	181.089			0_2	37	32400	1161.42	41.59			0_7
0_3	38	33300	479.23	92.3915			0_6	38	33300	627.238	72.2968			0_6	38	33300	1023.58	105.076			0_3	38	33300	684.967	155.732			0_7	38	33300	1220.34	105.036			0_3	38	33300	602.404	179.144			0_2	38	33300	1156.96	32.6228			0_7
0_3	39	34200	480.183	89.18			0_6	39	34200	616.829	79.0703			0_6	39	34200	1022.67	105.268			0_3	39	34200	686.031	155.703			0_7	39	34200	1220.37	103.952			0_3	39	34200	635.337	189.806			0_2	39	34200	1150.19	38.6182			0_7
0_3	40	35100	482.224	83.5155			0_6	40	35100	593.185	90.535			0_6	40	35100	1021.69	101.903			0_3	40	35100	685.782	155.472			0_7	40	35100	1220.36	105.062			0_3	40	35100	657.583	196.685			0_2	40	35100	1170.5	39.3943			0_7
0_3	41	36000	479.047	81.3881			0_6	41	36000	577.566	101.601			0_6	41	36000	1025.67	107.702			0_3	41	36000	686.1	154.744			0_7	41	36000	1220.36	106.159			0_3	41	36000	681.279	210.464			0_2	41	36000	1149.47	33.8436			0_7
0_3	42	36900	475.367	79.0213			0_6	42	36900	562.703	116.333			0_6	42	36900	1021.66	103.987			0_3	42	36900	686.051	155.501			0_7	42	36900	1221.61	106.181			0_3	42	36900	710.66	211.666			0_2	42	36900	1161.85	40.4799			0_7
0_3	43	37800	466.78	74.4652			0_6	43	37800	537.855	139.056			0_6	43	37800	1023.78	106.352			0_3	43	37800	685.96	155.423			0_7	43	37800	1220.4	105.09			0_3	43	37800	733.32	225.983			0_2	43	37800	1155.05	29.3123			0_7
0_3	44	38700	462.156	68.2714			0_6	44	38700	504.952	162.935			0_6	44	38700	1023.76	105.075			0_3	44	38700	686.249	155.56			0_7	44	38700	1219.28	103.949			0_3	44	38700	749.34	248.635			0_2	44	38700	1147.24	34.0721			0_7
0_3	45	39600	458.704	65.6796			0_6	45	39600	488.336	189.788			0_6	45	39600	1022.39	105.067			0_3	45	39600	687.063	155.57			0_7	45	39600	1219.31	103.916			0_3	45	39600	777.464	266.702			0_2	45	39600	1155.13	38.3073			0_7
0_3	46	40500	458.525	65.568			0_6	46	40500	467.62	231.99			0_6	46	40500	1023.69	105.398			0_3	46	40500	686.991	154.841			0_7	46	40500	1219.32	105.059			0_3	46	40500	811.235	266.748			0_2	46	40500	1144.67	32.6773			0_7
0_3	47	41400	454.371	63.2769			0_6	47	41400	450.726	259.875			0_6	47	41400	1022.54	106.187			0_3	47	41400	686.181	155.485			0_7	47	41400	1219.33	103.925			0_3	47	41400	825.188	257.327			0_2	47	41400	1162.88	32.9427			0_7
0_3	48	42300	449.411	63.5643			0_6	48	42300	436.646	284.531			0_6	48	42300	1022.63	105.317			0_3	48	42300	686.95	154.777			0_7	48	42300	1219.32	103.924			0_3	48	42300	854.379	224.85			0_2	48	42300	1144.56	33.9622			0_7
0_4	1	0	483.64	90.4899			0_7	1	0	1511.83	222.606			0_7	1	0	1721.08	112.688			0_5	1	0	1072.3	181.845			0_12	1	0	1569.53	138.988			0_10	1	0	1858.02	177.011			0_3	1	0	1735.57	44.0709			0_8
0_4	2	900	481.451	96.9895			0_7	2	900	1511.91	224.656			0_7	2	900	1723.26	107.155			0_5	2	900	1071.3	183.022			0_12	2	900	1569.39	137.941			0_10	2	900	1857.82	176.584			0_3	2	900	1729.26	46.2964			0_8
0_4	3	1800	479.335	98.2513			0_7	3	1800	1510.71	221.292			0_7	3	1800	1716.5	109.422			0_5	3	1800	1073.4	182.224			0_12	3	1800	1569.64	139.979			0_10	3	1800	1851.06	173.044			0_3	3	1800	1723.1	39.5304			0_8
0_4	4	2700	478.074	100.497			0_7	4	2700	1514.25	212.426			0_7	4	2700	1717.65	101.413			0_5	4	2700	1072.6	181.076			0_12	4	2700	1569.51	140.063			0_10	4	2700	1847.31	168.186			0_3	4	2700	1716.37	40.6907			0_8
0_4	5	3600	480.154	106.214			0_7	5	3600	1514.19	207.706			0_7	5	3600	1717.7	114.171			0_5	5	3600	1073.23	181.95			0_12	5	3600	1569.52	140.063			0_10	5	3600	1844.07	166.871			0_3	5	3600	1738	53.3456			0_8
0_4	6	4500	481.249	110.707			0_7	6	4500	1513.07	205.515			0_7	6	4500	1713.02	109.46			0_5	6	4500	1074.61	180.992			0_12	6	4500	1569.36	139.929			0_10	6	4500	1840.27	171.606			0_3	6	4500	1744.66	44.0203			0_8
0_4	7	5400	482.585	112.021			0_7	7	5400	1514.17	202.265			0_7	7	5400	1718.85	111.695			0_5	7	5400	1074.77	186.221			0_12	7	5400	1569.48	140.138			0_10	7	5400	1840.82	173.233			0_3	7	5400	1716.43	31.5885			0_8
0_4	8	6300	480.245	114.258			0_7	8	6300	1509.85	203.411			0_7	8	6300	1722.28	112.856			0_5	8	6300	1073.54	184.014			0_12	8	6300	1569.55	141.062			0_10	8	6300	1840.02	172.901			0_3	8	6300	1705.18	34.8825			0_8
0_4	9	7200	480.255	116.417			0_7	9	7200	1510.89	204.451			0_7	9	7200	1715.2	113.776			0_5	9	7200	1073.54	186.28			0_12	9	7200	1569.4	141.024			0_10	9	7200	1843.88	176.479			0_3	9	7200	1698.4	42.2608			0_8
0_4	10	8100	480.351	118.762			0_7	10	8100	1506.35	211.298			0_7	10	8100	1717.8	111.982			0_5	10	8100	1072.64	184.075			0_12	10	8100	1569.43	140.107			0_10	10	8100	1840.66	177.729			0_3	10	8100	1698.98	41.4533			0_8
0_4	11	9000	481.369	122.176			0_7	11	9000	1505.21	216.844			0_7	11	9000	1717.73	114.208			0_5	11	9000	1072.27	184.027			0_12	11	9000	1569.46	141.066			0_10	11	9000	1841.22	180.079			0_3	11	9000	1716.63	49.5906			0_8
0_4	12	9900	479.253	124.452			0_7	12	9900	1500.63	227.04			0_7	12	9900	1717.69	115.423			0_5	12	9900	1073.38	184.38			0_12	12	9900	1569.55	141.073			0_10	12	9900	1846.25	177.785			0_3	12	9900	1711.66	54.3725			0_8
0_4	13	10800	479.132	126.657			0_7	13	10800	1498.44	235.021			0_7	13	10800	1720.21	111.879			0_5	13	10800	1073.45	184.265			0_12	13	10800	1568.51	141.282			0_10	13	10800	1849.53	177.429			0_3	13	10800	1708.45	53.0668			0_8
0_4	14	11700	480.006	127.821			0_7	14	11700	1497.33	240.577			0_7	14	11700	1720.86	114.017			0_5	14	11700	1073.32	185.077			0_12	14	11700	1568.56	141.17			0_10	14	11700	1847.42	174.225			0_3	14	11700	1707.27	56.5462			0_8
0_4	15	12600	484.636	127.704			0_7	15	12600	1496.16	241.8			0_7	15	12600	1719.83	114.054			0_5	15	12600	1073.48	185.146			0_12	15	12600	1569.52	141.102			0_10	15	12600	1849.79	174.277			0_3	15	12600	1711.93	56.678			0_8
0_4	16	13500	490.215	125.471			0_7	16	13500	1489.42	239.694			0_7	16	13500	1716.53	112.933			0_5	16	13500	1073.49	184.302			0_12	16	13500	1568.48	141.01			0_10	16	13500	1847.55	172.907			0_3	16	13500	1716.59	56.8099			0_8
0_4	17	14400	496.939	129.974			0_7	17	14400	1477.08	241.886			0_7	17	14400	1718.78	113.026			0_5	17	14400	1072.65	184.227			0_12	17	14400	1569.41	141.15			0_10	17	14400	1847.67	175.087			0_3	17	14400	1719.77	57.6168			0_8
0_4	18	15300	501.525	132.296			0_7	18	15300	1460.12	244.039			0_7	18	15300	1719.73	111.924			0_5	18	15300	1073.36	184.395			0_12	18	15300	1569.43	141.056			0_10	18	15300	1847.69	174.088			0_3	18	15300	1725.47	55.9754			0_8
0_4	19	16200	503.957	137.974			0_7	19	16200	1448.71	248.563			0_7	19	16200	1719.92	115.384			0_5	19	16200	1073.46	184.343			0_12	19	16200	1568.49	141.091			0_10	19	16200	1847.68	174.154			0_3	19	16200	1731.17	54.3339			0_8
0_4	20	17100	506.194	143.632			0_7	20	17100	1435.1	255.351			0_7	20	17100	1719.57	112.039			0_5	20	17100	1073.84	183.202			0_12	20	17100	1568.5	141.325			0_10	20	17100	1846.44	174.942			0_3	20	17100	1731.1	50.8731			0_8
0_4	21	18000	504.974	151.308			0_7	21	18000	1431.63	254.181			0_7	21	18000	1714.19	109.512			0_5	21	18000	1073.36	183.175			0_12	21	18000	1569.35	141.33			0_10	21	18000	1848.66	170.72			0_3	21	18000	1724.32	44.1759			0_8
0_4	22	18900	500.615	154.77			0_7	22	18900	1431.66	248.672			0_7	22	18900	1720.02	110.696			0_5	22	18900	1074.54	186.233			0_12	22	18900	1569.43	142.163			0_10	22	18900	1849.75	169.764			0_3	22	18900	1722.16	30.6139			0_8
0_4	23	19800	500.563	159.548			0_7	23	19800	1437.34	250.813			0_7	23	19800	1718.53	113.174			0_5	23	19800	1072.38	185.137			0_12	23	19800	1569.62	142.262			0_10	23	19800	1846.47	170.902			0_3	23	19800	1712.66	24.4644			0_8
0_4	24	20700	498.406	165.945			0_7	24	20700	1439.61	257.634			0_7	24	20700	1715.43	109.462			0_5	24	20700	1069.31	184.186			0_12	24	20700	1569.53	142.139			0_10	24	20700	1845.2	172.046			0_3	24	20700	1709.72	13.7563			0_8
0_4	25	21600	501.559	168.298			0_7	25	21600	1450.91	265.493			0_7	25	21600	1717.48	110.913			0_5	25	21600	1073.7	185.442			0_12	25	21600	1568.44	142.199			0_10	25	21600	1845.6	173.975			0_3	25	21600	1701.78	12.4466			0_8
0_4	26	22500	507.632	167.002			0_7	26	22500	1454.35	275.749			0_7	26	22500	1707.21	102.727			0_5	26	22500	1073.69	185.3			0_12	26	22500	1570.02	142.175			0_10	26	22500	1846.55	172.932			0_3	26	22500	1711.95	22.4499			0_8
0_4	27	23400	510.88	160.292			0_7	27	23400	1457.75	293.722			0_7	27	23400	1700.61	106.158			0_5	27	23400	1072.41	185.277			0_12	27	23400	1570.66	142.495			0_10	27	23400	1845.6	173.18			0_3	27	23400	1722.19	32.7798			0_8
0_4	28	24300	512.994	157.059			0_7	28	24300	1467.92	323.276			0_7	28	24300	1690.37	108.816			0_5	28	24300	1072.46	185.227			0_12	28	24300	1570.59	143.284			0_10	28	24300	1843.04	172.861			0_3	28	24300	1747	55.2338			0_8
0_4	29	25200	516.563	156.934			0_7	29	25200	1475.77	342.693			0_7	29	25200	1707.29	96.0612			0_5	29	25200	1072.15	185.18			0_12	29	25200	1571.58	142.29			0_10	29	25200	1843.06	172.902			0_3	29	25200	1729.88	52.2181			0_8
0_4	30	26100	520.726	158.077			0_7	30	26100	1488.19	356.039			0_7	30	26100	1697.15	107.471			0_5	30	26100	1075.62	184.351			0_12	30	26100	1569.63	142.358			0_10	30	26100	1841.01	168.843			0_3	30	26100	1712.76	49.2025			0_8
0_4	31	27000	525.992	162.714			0_7	31	27000	1486.01	373.215			0_7	31	27000	1690.4	117.575			0_5	31	27000	1069.39	181.845			0_12	31	27000	1570.6	142.187			0_10	31	27000	1841.9	170.532			0_3	31	27000	1695.65	46.1868			0_8
0_4	32	27900	533.507	167.101			0_7	32	27900	1493.81	386.539			0_7	32	27900	1699.46	100.625			0_5	32	27900	1072.35	185.339			0_12	32	27900	1570.66	142.403			0_10	32	27900	1841.08	171.85			0_3	32	27900	1681.35	17.0901			0_8
0_4	33	28800	537.974	164.917			0_7	33	28800	1498.35	411.43			0_7	33	28800	1697.22	104.024			0_5	33	28800	1074.86	185.651			0_12	33	28800	1570.51	142.408			0_10	33	28800	1839.8	172.996			0_3	33	28800	1714.03	17.0895			0_8
0_4	34	29700	538.995	150.195			0_7	34	29700	1501.84	430.573			0_7	34	29700	1693.79	109.644			0_5	34	29700	1072.28	184.392			0_12	34	29700	1569.62	142.349			0_10	34	29700	1843.11	175.607			0_3	34	29700	1703.8	65.7492			0_8
0_4	35	30600	546.917	143.657			0_7	35	30600	1504.08	439.505			0_7	35	30600	1681.46	102.88			0_5	35	30600	1071.02	184.236			0_12	35	30600	1570.68	142.208			0_10	35	30600	1844.06	174.185			0_3	35	30600	1706.67	63.9138			0_8
0_4	36	31500	542.55	147.032			0_7	36	31500	1498.46	442.941			0_7	36	31500	1678.27	117.464			0_5	36	31500	1075.63	185.255			0_12	36	31500	1570.65	142.289			0_10	36	31500	1842	175.079			0_3	36	31500	1709.53	62.0784			0_8
0_4	37	32400	545.759	144.616			0_7	37	32400	1499.49	444.191			0_7	37	32400	1680.66	134.523			0_5	37	32400	1076.92	185.525			0_12	37	32400	1570.67	142.306			0_10	37	32400	1848.82	173.139			0_3	37	32400	1702.44	63.6955			0_8
0_4	38	33300	550.277	142.256			0_7	38	33300	1507.47	444.112			0_7	38	33300	1677.02	130.222			0_5	38	33300	1073.44	186.299			0_12	38	33300	1570.59	141.368			0_10	38	33300	1838.47	169.846			0_3	38	33300	1695.35	65.3126			0_8
0_4	39	34200	548.121	143.801			0_7	39	34200	1511.87	437.293			0_7	39	34200	1667.25	123.297			0_5	39	34200	1065.97	179.68			0_12	39	34200	1570.7	141.362			0_10	39	34200	1825.57	173.402			0_3	39	34200	1688.25	66.9297			0_8
0_4	40	35100	542.415	145.661			0_7	40	35100	1526.67	428.439			0_7	40	35100	1663.34	125.13			0_5	40	35100	1062.29	180.633			0_12	40	35100	1570.66	142.248			0_10	40	35100	1808.75	172.21			0_3	40	35100	1702.81	60.049			0_8
0_4	41	36000	540.158	150.639			0_7	41	36000	1525.51	409.077			0_7	41	36000	1661.49	128.774			0_5	41	36000	1078.08	182.959			0_12	41	36000	1570.57	142.388			0_10	41	36000	1789.63	174.026			0_3	41	36000	1717.37	53.1682			0_8
0_4	42	36900	533.26	160.873			0_7	42	36900	1539.2	396.686			0_7	42	36900	1654.84	133.32			0_5	42	36900	1078.02	193.238			0_12	42	36900	1570.62	141.337			0_10	42	36900	1769.57	176.772			0_3	42	36900	1698.66	83.6351			0_8
0_4	43	37800	524.195	167.435			0_7	43	37800	1559.41	373.861			0_7	43	37800	1652.45	133.094			0_5	43	37800	1066.62	178.367			0_12	43	37800	1570.59	142.324			0_10	43	37800	1751.28	177.726			0_3	43	37800	1714.28	68.9274			0_8
0_4	44	38700	520.867	169.417			0_7	44	38700	1566.14	353.69			0_7	44	38700	1660.23	137.927			0_5	44	38700	1079.16	183.3			0_12	44	38700	1570.7	142.302			0_10	44	38700	1765.16	188.717			0_3	44	38700	1713.11	69.03			0_8
0_4	45	39600	515.364	166.031			0_7	45	39600	1578.65	317.427			0_7	45	39600	1664.33	127.355			0_5	45	39600	1073.54	186.399			0_12	45	39600	1570.5	142.227			0_10	45	39600	1775.28	198.903			0_3	45	39600	1690.36	50.8275			0_8
0_4	46	40500	517.632	165.228			0_7	46	40500	1575.22	299.265			0_7	46	40500	1659.37	130.957			0_5	46	40500	1067.73	177.368			0_12	46	40500	1569.6	142.45			0_10	46	40500	1785.66	219.094			0_3	46	40500	1703.98	41.7201			0_8
0_4	47	41400	519.854	161.74			0_7	47	41400	1585.32	270.055			0_7	47	41400	1659.22	131.144			0_5	47	41400	1083.85	189.709			0_12	47	41400	1570.58	142.278			0_10	47	41400	1792.19	244.137			0_3	47	41400	1717.6	32.6127			0_8
0_4	48	42300	521.966	162.83			0_7	48	42300	1597.85	254.108			0_7	48	42300	1668.84	135.676			0_5	48	42300	1057.67	177.31			0_12	48	42300	1570.51	142.22			0_10	48	42300	1796.76	256.664			0_3	48	42300	1699.58	20.2781			0_8
0_6	1	0	1261.31	139.116			0_10	1	0	1373.07	248.482			0_9	1	0	79.4969	131.495			0_6	1	0	318.889	248.992			0_13	1	0	984.182	156.069			0_11	1	0	1969.65	179.84			0_4	1	0	1380.91	48.6408			0_9
0_6	2	900	1261.21	140.266			0_10	2	900	1375.58	243.933			0_9	2	900	79.4373	131.496			0_6	2	900	318.651	247.783			0_13	2	900	978.628	158.254			0_11	2	900	1959.38	180.701			0_4	2	900	1380.73	49.7986			0_9
0_6	3	1800	1261.29	139.032			0_10	3	1800	1377.61	240.476			0_9	3	1800	70.4084	132.44			0_6	3	1800	317.807	247.482			0_13	3	1800	981.887	159.125			0_11	3	1800	1959.49	182.046			0_4	3	1800	1379.89	48.6361			0_9
0_6	4	2700	1261.02	137.115			0_10	4	2700	1379.61	234.894			0_9	4	2700	75.0021	128.039			0_6	4	2700	318.552	247.365			0_13	4	2700	981.849	159.309			0_11	4	2700	1952.62	193.185			0_4	4	2700	1380.73	49.9116			0_9
0_6	5	3600	1259.85	136.892			0_10	5	3600	1380.77	235.872			0_9	5	3600	84.9201	126.386			0_6	5	3600	317.855	247.654			0_13	5	3600	981.926	161.318			0_11	5	3600	1942.45	203.489			0_4	5	3600	1378.82	46.2224			0_9
0_6	6	4500	1256.79	136.888			0_10	6	4500	1382.21	237.368			0_9	6	4500	82.1375	128.506			0_6	6	4500	319.748	245.05			0_13	6	4500	976.603	165.218			0_11	6	4500	1924.65	205.811			0_4	6	4500	1378.59	48.9133			0_9
0_6	7	5400	1256.67	137.853			0_10	7	5400	1383.1	237.18			0_9	7	5400	72.4349	130.972			0_6	7	5400	318.578	245.511			0_13	7	5400	972.141	167.017			0_11	7	5400	1908.75	212.501			0_4	7	5400	1380.76	49.9402			0_9
0_6	8	6300	1256.64	142.398			0_10	8	6300	1383.09	237.537			0_9	8	6300	74.589	134.725			0_6	8	6300	318.815	245.158			0_13	8	6300	968.285	168.189			0_11	8	6300	1908.74	227.207			0_4	8	6300	1382.07	50.7377			0_9
0_6	9	7200	1256.83	150.306			0_10	9	7200	1379.63	240.563			0_9	9	7200	74.7624	131.037			0_6	9	7200	319.74	245.611			0_13	9	7200	961.562	168.309			0_11	9	7200	1899.57	236.399			0_4	9	7200	1377.47	48.7672			0_9
0_6	10	8100	1255.36	154.697			0_10	10	8100	1373.99	242.819			0_9	10	8100	81.7722	127.549			0_6	10	8100	318.482	246.886			0_13	10	8100	964.851	164.746			0_11	10	8100	1886.03	247.418			0_4	10	8100	1378.93	50.8403			0_9
0_6	11	9000	1250.77	153.639			0_10	11	9000	1370.54	243.905			0_9	11	9000	77.0567	128.825			0_6	11	9000	317.865	246.729			0_13	11	9000	962.631	165.968			0_11	11	9000	1873.52	248.633			0_4	11	9000	1380.99	46.2015			0_9
0_6	12	9900	1254.55	149.223			0_10	12	9900	1368.27	245.866			0_9	12	9900	85.0412	135.547			0_6	12	9900	317.642	247.686			0_13	12	9900	963.804	168.417			0_11	12	9900	1860.96	247.713			0_4	12	9900	1380.71	51.8746			0_9
0_6	13	10800	1262.46	145.676			0_10	13	10800	1366.37	243.947			0_9	13	10800	89.2661	128.806			0_6	13	10800	319.436	248.547			0_13	13	10800	961.79	169.341			0_11	13	10800	1845.42	259.943			0_4	13	10800	1379.58	49.5129			0_9
0_6	14	11700	1264.58	146.847			0_10	14	11700	1362.76	241.583			0_9	14	11700	93.4462	140.562			0_6	14	11700	317.966	247.659			0_13	14	11700	963.937	169.282			0_11	14	11700	1829.68	265.686			0_4	14	11700	1379.73	48.5589			0_9
0_6	15	12600	1265.82	150.38			0_10	15	12600	1358.45	237.525			0_9	15	12600	93.9094	142.752			0_6	15	12600	317.691	247.646			0_13	15	12600	967.364	166.31			0_11	15	12600	1841.91	271.184			0_4	15	12600	1378.99	47.7111			0_9
0_6	16	13500	1266.47	153.829			0_10	16	13500	1357.21	236.224			0_9	16	13500	89.7047	139.584			0_6	16	13500	316.222	249.907			0_13	16	13500	967.119	168.44			0_11	16	13500	1855.41	287.887			0_4	16	13500	1379.93	49.8837			0_9
0_6	17	14400	1265.75	155.974			0_10	17	14400	1356.19	234.914			0_9	17	14400	85.5	136.416			0_6	17	14400	319.634	243.564			0_13	17	14400	966.24	168.437			0_11	17	14400	1865.49	302.706			0_4	17	14400	1381.02	47.8302			0_9
0_6	18	15300	1266.3	159.672			0_10	18	15300	1353.89	234.725			0_9	18	15300	81.2953	133.247			0_6	18	15300	314.506	250.138			0_13	18	15300	969.529	171.531			0_11	18	15300	1866.89	321.789			0_4	18	15300	1380.02	48.3281			0_9
0_6	19	16200	1269.51	158.049			0_10	19	16200	1346.87	230.635			0_9	19	16200	77.0907	130.079			0_6	19	16200	320.648	243.47			0_13	19	16200	966.174	172.616			0_11	19	16200	1862.23	336.677			0_4	19	16200	1376.55	48.0605			0_9
0_6	20	17100	1272.72	156.426			0_10	20	17100	1339.19	232.68			0_9	20	17100	79.1542	132.358			0_6	20	17100	319.455	250.464			0_13	20	17100	966.287	171.814			0_11	20	17100	1874.51	351.223			0_4	20	17100	1379.88	48.8089			0_9
0_6	21	18000	1275.93	154.803			0_10	21	18000	1326.65	238.31			0_9	21	18000	81.3701	134.44			0_6	21	18000	316.482	250.79			0_13	21	18000	966.014	172.678			0_11	21	18000	1893.68	360.339			0_4	21	18000	1378.56	50.8248			0_9
0_6	22	18900	1273.54	159.16			0_10	22	18900	1312.12	238.089			0_9	22	18900	83.586	136.523			0_6	22	18900	317.662	249.956			0_13	22	18900	965.261	172.876			0_11	22	18900	1900.62	375.282			0_4	22	18900	1379.57	48.9575			0_9
0_6	23	19800	1272.55	144.914			0_10	23	19800	1307.32	237.154			0_9	23	19800	80.3808	128.639			0_6	23	19800	320.82	247.494			0_13	23	19800	961.953	175.979			0_11	23	19800	1912.86	397.55			0_4	23	19800	1379.79	45.6053			0_9
0_6	24	20700	1262.28	142.61			0_10	24	20700	1299.71	236.162			0_9	24	20700	88.3184	124.349			0_6	24	20700	318.688	245.123			0_13	24	20700	964.196	179.563			0_11	24	20700	1919.8	420.31			0_4	24	20700	1378.82	48.74			0_9
0_6	25	21600	1270.24	149.16			0_10	25	21600	1299.68	235.049			0_9	25	21600	76.9293	132.264			0_6	25	21600	316.271	248.444			0_13	25	21600	964.171	179.736			0_11	25	21600	1907.51	447.48			0_4	25	21600	1376.31	46.2779			0_9
0_6	26	22500	1273.27	151.844			0_10	26	22500	1301.27	234.985			0_9	26	22500	73.6315	139.327			0_6	26	22500	313.857	245.239			0_13	26	22500	962.703	180.642			0_11	26	22500	1910.68	471.29			0_4	26	22500	1382.82	48.7984			0_9
0_6	27	23400	1277.16	167.388			0_10	27	23400	1301.8	232.765			0_9	27	23400	65.6521	128.914			0_6	27	23400	312.1	245.091			0_13	27	23400	960.617	174.236			0_11	27	23400	1915.38	491.487			0_4	27	23400	1378.33	47.5522			0_9
0_6	28	24300	1274.69	203.677			0_10	28	24300	1305.79	231.005			0_9	28	24300	67.9557	122.776			0_6	28	24300	316.544	250.753			0_13	28	24300	959.361	165.963			0_11	28	24300	1916.55	503.811			0_4	28	24300	1377.34	50.9002			0_9
0_6	29	25200	1274.04	191.573			0_10	29	25200	1305.37	232.895			0_9	29	25200	70.2593	116.638			0_6	29	25200	313.588	243.218			0_13	29	25200	963.131	160.179			0_11	29	25200	1923.21	519.846			0_4	29	25200	1376.5	46.3817			0_9
0_6	30	26100	1273.38	179.469			0_10	30	26100	1304.07	234.889			0_9	30	26100	66.3323	119.364			0_6	30	26100	316.396	247.351			0_13	30	26100	967.086	158.479			0_11	30	26100	1943.51	540.254			0_4	30	26100	1379.76	50.5729			0_9
0_6	31	27000	1260.16	177.429			0_10	31	27000	1300.67	237.14			0_9	31	27000	62.4053	122.09			0_6	31	27000	329.745	250.925			0_13	31	27000	966.266	155.864			0_11	31	27000	1958.45	534.747			0_4	31	27000	1379.88	52.0659			0_9
0_6	32	27900	1252.84	166.734			0_10	32	27900	1297.1	238.515			0_9	32	27900	58.4782	124.817			0_6	32	27900	319.74	238.58			0_13	32	27900	969.593	154.918			0_11	32	27900	1999.92	525.466			0_4	32	27900	1381.2	49.9297			0_9
0_6	33	28800	1246.26	149.098			0_10	33	28800	1295.03	240.807			0_9	33	28800	54.5512	127.543			0_6	33	28800	314.304	243.221			0_13	33	28800	966.089	153.625			0_11	33	28800	2031.81	513.312			0_4	33	28800	1384.12	48.7488			0_9
0_6	34	29700	1253.25	134.208			0_10	34	29700	1291.56	246.443			0_9	34	29700	59.123	141.445			0_6	34	29700	311.985	239.931			0_13	34	29700	959.468	150.165			0_11	34	29700	2079.56	545.505			0_4	34	29700	1379.76	52.3539			0_9
0_6	35	30600	1266.63	133.221			0_10	35	30600	1289.35	248.383			0_9	35	30600	49.2751	134.434			0_6	35	30600	315.596	257.532			0_13	35	30600	967.19	152.552			0_11	35	30600	2127.31	577.698			0_4	35	30600	1379.73	47.8731			0_9
0_6	36	31500	1271.46	147.093			0_10	36	31500	1285.84	246.229			0_9	36	31500	39.4273	127.423			0_6	36	31500	327.891	249.731			0_13	36	31500	961.505	152.468			0_11	36	31500	2175.07	609.891			0_4	36	31500	1383.29	44.3658			0_9
0_6	37	32400	1261.87	166.098			0_10	37	32400	1285.86	242.678			0_9	37	32400	37.1034	136.948			0_6	37	32400	307.856	241.813			0_13	37	32400	963.745	158.057			0_11	37	32400	2159.65	585.256			0_4	37	32400	1386.33	53.2302			0_9
0_6	38	33300	1252.04	175.031			0_10	38	33300	1281.57	238.661			0_9	38	33300	27.3029	133.119			0_6	38	33300	320.839	247.288			0_13	38	33300	961.735	160.085			0_11	38	33300	2134.31	551.461			0_4	38	33300	1386.27	57.5565			0_9
0_6	39	34200	1249.79	176.381			0_10	39	34200	1278.1	238.398			0_9	39	34200	31.2597	132.02			0_6	39	34200	312.614	247.217			0_13	39	34200	962.85	156.076			0_11	39	34200	2083.94	544.679			0_4	39	34200	1374.09	51.0679			0_9
0_6	40	35100	1256.61	180.613			0_10	40	35100	1274.56	237.252			0_9	40	35100	35.2165	130.92			0_6	40	35100	324.419	240.825			0_13	40	35100	957.301	161.608			0_11	40	35100	2033.58	537.898			0_4	40	35100	1384.05	38.911			0_9
0_6	41	36000	1254.37	168.111			0_10	41	36000	1269.99	236.246			0_9	41	36000	39.1733	129.82			0_6	41	36000	332.914	241.395			0_13	41	36000	956.372	159.355			0_11	41	36000	2000.04	554.95			0_4	41	36000	1376.59	43.2057			0_9
0_6	42	36900	1264.42	154.661			0_10	42	36900	1262.31	231.71			0_9	42	36900	51.8662	121.394			0_6	42	36900	337.191	245.281			0_13	42	36900	956.333	149.057			0_11	42	36900	1988.61	560.638			0_4	42	36900	1375.24	39.6449			0_9
0_6	43	37800	1265.3	141.094			0_10	43	37800	1260.93	228.271			0_9	43	37800	81.162	146.365			0_6	43	37800	323.436	248.559			0_13	43	37800	954.183	141.405			0_11	43	37800	1951.49	573.993			0_4	43	37800	1376.53	45.5444			0_9
0_6	44	38700	1253.38	125.18			0_10	44	38700	1258.8	223.62			0_9	44	38700	84.5306	149.126			0_6	44	38700	327.388	239.22			0_13	44	38700	956.058	142.203			0_11	44	38700	1918.61	567.034			0_4	44	38700	1386.74	49.742			0_9
0_6	45	39600	1247.58	119.915			0_10	45	39600	1258.78	215.953			0_9	45	39600	63.9139	141.634			0_6	45	39600	336.986	251.24			0_13	45	39600	958.157	150.35			0_11	45	39600	1897.36	531.12			0_4	45	39600	1380.87	53.3587			0_9
0_6	46	40500	1241.94	113.101			0_10	46	40500	1254.24	214.698			0_9	46	40500	78.5939	145.115			0_6	46	40500	317.472	257.844			0_13	46	40500	957.226	151.637			0_11	46	40500	1878.27	509.71			0_4	46	40500	1370.8	49.7351			0_9
0_6	47	41400	1238.56	98.4002			0_10	47	41400	1249.63	215.826			0_9	47	41400	93.2738	148.597			0_6	47	41400	331.367	259.315			0_13	47	41400	957.432	143.931			0_11	47	41400	1863.4	490.31			0_4	47	41400	1376.43	48.7844			0_9
0_6	48	42300	1245.64	82.4528			0_10	48	42300	1247.26	216.969			0_9	48	42300	87.714	136.8			0_6	48	42300	335.665	252.938			0_13	48	42300	947.35	137.738			0_11	48	42300	1841.03	476.772			0_4	48	42300	1385.64	45.2388			0_9
0_8	1	0	1751.55	149.206			0_11	1	0	716.343	255.313			0_11	1	0	721.933	148.5			0_7	1	0	818.082	256.483			0_14	1	0	148.184	163.713			0_12	1	0	1580.87	180.636			0_5	1	0	1607.59	49.6719			0_10
0_8	2	900	1748.36	150.139			0_11	2	900	721.962	257.485			0_11	2	900	722.317	147.232			0_7	2	900	820.274	257.659			0_14	2	900	149.389	154.697			0_12	2	900	1583.04	170.291			0_5	2	900	1606.86	50.8033			0_10
0_8	3	1800	1747.05	150.464			0_11	3	1800	725.297	263.267			0_11	3	1800	722.058	146.797			0_7	3	1800	819.303	256.319			0_14	3	1800	144.38	142.381			0_12	3	1800	1591.1	145.856			0_5	3	1800	1607.9	51.0148			0_10
0_8	4	2700	1742.53	152.441			0_11	4	2700	729.978	266.579			0_11	4	2700	721.88	148.11			0_7	4	2700	819.035	254.385			0_14	4	2700	127.668	128.706			0_12	4	2700	1604.39	132.237			0_5	4	2700	1606.53	49.741			0_10
0_8	5	3600	1742.52	152.739			0_11	5	3600	735.628	274.459			0_11	5	3600	722.137	148.364			0_7	5	3600	819.235	254.504			0_14	5	3600	112.121	114.953			0_12	5	3600	1618.95	123.025			0_5	5	3600	1605.84	49.8393			0_10
0_8	6	4500	1743.8	153.81			0_11	6	4500	740.136	275.711			0_11	6	4500	721.11	147.968			0_7	6	4500	815.791	260.928			0_14	6	4500	99.1255	113.099			0_12	6	4500	1629.21	117.541			0_5	6	4500	1607.02	51.8379			0_10
0_8	7	5400	1742.87	156.094			0_11	7	5400	742.438	281.365			0_11	7	5400	723.083	150.74			0_7	7	5400	819.056	255.363			0_14	7	5400	102.896	112.977			0_12	7	5400	1642.79	111.837			0_5	7	5400	1606.86	50.0837			0_10
0_8	8	6300	1738.01	158.257			0_11	8	6300	737.991	280.236			0_11	8	6300	722.907	149.39			0_7	8	6300	818.097	255.467			0_14	8	6300	106.666	112.856			0_12	8	6300	1652.03	96.195			0_5	8	6300	1607.88	50.7974			0_10
0_8	9	7200	1730.08	158.292			0_11	9	7200	735.663	285.831			0_11	9	7200	723.207	148.391			0_7	9	7200	818.288	255.322			0_14	9	7200	121.532	120.939			0_12	9	7200	1657.7	90.5931			0_5	9	7200	1610.16	50.7489			0_10
0_8	10	8100	1728.8	158.131			0_11	10	8100	739.074	288.113			0_11	10	8100	724.779	149.083			0_7	10	8100	820.106	255.77			0_14	10	8100	140.364	125.282			0_12	10	8100	1671.25	76.7544			0_5	10	8100	1609.05	52.0805			0_10
0_8	11	9000	1727.55	153.654			0_11	11	9000	741.323	287.982			0_11	11	9000	723.521	149.328			0_7	11	9000	818.138	256.432			0_14	11	9000	149.272	147.429			0_12	11	9000	1686.84	74.2801			0_5	11	9000	1612.32	52.9091			0_10
0_8	12	9900	1726.7	153.692			0_11	12	9900	737.844	292.578			0_11	12	9900	723.162	149.084			0_7	12	9900	824.751	255.427			0_14	12	9900	164.308	164.884			0_12	12	9900	1702.43	71.8059			0_5	12	9900	1608.04	51.7511			0_10
0_8	13	10800	1726.6	154.89			0_11	13	10800	736.814	297.143			0_11	13	10800	723.306	149.864			0_7	13	10800	820.597	257.327			0_14	13	10800	173.266	174.174			0_12	13	10800	1713.22	54.2983			0_5	13	10800	1612.26	52.2026			0_10
0_8	14	11700	1725.55	153.466			0_11	14	11700	730.045	300.437			0_11	14	11700	723.59	150.208			0_7	14	11700	818.32	254.332			0_14	14	11700	183.277	189.881			0_12	14	11700	1729	49.9809			0_5	14	11700	1611.34	52.8736			0_10
0_8	15	12600	1727.66	153.68			0_11	15	12600	727.939	295.881			0_11	15	12600	724.233	150.304			0_7	15	12600	813.526	263.093			0_14	15	12600	203.343	204.619			0_12	15	12600	1741.18	48.7424			0_5	15	12600	1612.35	54.01			0_10
0_8	16	13500	1727.86	151.441			0_11	16	13500	734.016	289.675			0_11	16	13500	724.505	150.244			0_7	16	13500	821.398	248.714			0_14	16	13500	221.342	203.579			0_12	16	13500	1752.65	48.9295			0_5	16	13500	1612.38	54.3276			0_10
0_8	17	14400	1728.91	155.936			0_11	17	14400	732.336	291.734			0_11	17	14400	724.857	151.224			0_7	17	14400	815.859	258.943			0_14	17	14400	229.461	184.883			0_12	17	14400	1771.89	56.4532			0_5	17	14400	1610.19	52.011			0_10
0_8	18	15300	1722.06	160.687			0_11	18	15300	731.073	286.857			0_11	18	15300	724.568	151.21			0_7	18	15300	822.333	254.271			0_14	18	15300	246.649	164.087			0_12	18	15300	1778.6	57.807			0_5	18	15300	1613.54	54.3223			0_10
0_8	19	16200	1716.36	168.287			0_11	19	16200	731.086	289.356			0_11	19	16200	724.526	151.244			0_7	19	16200	822.545	257.736			0_14	19	16200	254.349	144.916			0_12	19	16200	1792.03	75.7033			0_5	19	16200	1608.9	50.8801			0_10
0_8	20	17100	1712.02	172.918			0_11	20	17100	736.636	299.771			0_11	20	17100	724.36	151.439			0_7	20	17100	813.99	262.322			0_14	20	17100	262.241	143.768			0_12	20	17100	1799.05	83.7592			0_5	20	17100	1608.04	52.2346			0_10
0_8	21	18000	1697.22	167.046			0_11	21	18000	753.8	315.768			0_11	21	18000	723.716	151.704			0_7	21	18000	829.316	248.717			0_14	21	18000	289.433	139.201			0_12	21	18000	1818.16	99.2906			0_5	21	18000	1612.48	50.871			0_10
0_8	22	18900	1683.57	150.357			0_11	22	18900	762.748	330.094			0_11	22	18900	724.127	151.139			0_7	22	18900	826.047	249.447			0_14	22	18900	303.775	145.752			0_12	22	18900	1830.49	112.901			0_5	22	18900	1612.36	49.939			0_10
0_8	23	19800	1672.17	125.348			0_11	23	19800	768.364	338.138			0_11	23	19800	724.251	151.2			0_7	23	19800	820.58	255.46			0_14	23	19800	321.994	164.996			0_12	23	19800	1828.6	135.607			0_5	23	19800	1612.32	52.2136			0_10
0_8	24	20700	1648.67	125.398			0_11	24	20700	776.145	348.383			0_11	24	20700	724.174	151.605			0_7	24	20700	820.144	256.766			0_14	24	20700	338.906	164.954			0_12	24	20700	1815.9	158.404			0_5	24	20700	1606.91	51.77			0_10
0_8	25	21600	1638.17	117.28			0_11	25	21600	778.82	355.66			0_11	25	21600	723.433	151.439			0_7	25	21600	827.143	250.879			0_14	25	21600	346.109	165.904			0_12	25	21600	1811.51	167.623			0_5	25	21600	1610.54	51.0607			0_10
0_8	26	22500	1625.88	97.0997			0_11	26	22500	783.908	359.598			0_11	26	22500	724.372	151.756			0_7	26	22500	816.907	251.872			0_14	26	22500	361.841	146.894			0_12	26	22500	1799.92	179.697			0_5	26	22500	1621.7	53.0451			0_10
0_8	27	23400	1595.51	96.0358			0_11	27	23400	785.323	358.23			0_11	27	23400	723.299	151.563			0_7	27	23400	821.574	254.276			0_14	27	23400	375.285	127.776			0_12	27	23400	1784.25	181.92			0_5	27	23400	1608.95	45.2269			0_10
0_8	28	24300	1577.68	90.4863			0_11	28	24300	786.442	358.251			0_11	28	24300	724.305	150.573			0_7	28	24300	813.853	258.947			0_14	28	24300	406.022	109.757			0_12	28	24300	1765.1	176.226			0_5	28	24300	1609.06	52.2587			0_10
0_8	29	25200	1559.57	89.2244			0_11	29	25200	789.919	357.215			0_11	29	25200	724.165	150.409			0_7	29	25200	825.06	251.562			0_14	29	25200	427.511	91.3033			0_12	29	25200	1767.09	171.639			0_5	29	25200	1602.4	54.122			0_10
0_8	30	26100	1544.36	90.2753			0_11	30	26100	790.947	350.547			0_11	30	26100	723.501	150.468			0_7	30	26100	818.383	262.562			0_14	30	26100	432.023	72.1049			0_12	30	26100	1773.78	133.409			0_5	30	26100	1616.05	55.6056			0_10
0_8	31	27000	1526.85	87.1478			0_11	31	27000	793.493	350.505			0_11	31	27000	724.218	151.15			0_7	31	27000	816.018	256.66			0_14	31	27000	447.389	53.1907			0_12	31	27000	1776.37	120.818			0_5	31	27000	1629.5	53.3232			0_10
0_8	32	27900	1517.39	88.0668			0_11	32	27900	796.731	349.041			0_11	32	27900	723.49	150.595			0_7	32	27900	823.45	249.707			0_14	32	27900	459.311	47.5203			0_12	32	27900	1803.43	114.056			0_5	32	27900	1617.03	61.1123			0_10
0_8	33	28800	1515.52	92.6093			0_11	33	28800	796.914	347.786			0_11	33	28800	723.716	150.307			0_7	33	28800	825.146	258.72			0_14	33	28800	458.275	44.5852			0_12	33	28800	1836.29	104.132			0_5	33	28800	1605.77	45.438			0_10
0_8	34	29700	1521.11	89.1999			0_11	34	29700	800.011	347.918			0_11	34	29700	723.241	150.511			0_7	34	29700	815.474	256.758			0_14	34	29700	457.24	41.6502			0_12	34	29700	1863.48	89.4			0_5	34	29700	1603.23	47.1611			0_10
0_8	35	30600	1516.42	82.4201			0_11	35	30600	800.162	347.847			0_11	35	30600	723.193	151.07			0_7	35	30600	821.274	252.913			0_14	35	30600	456.204	38.7152			0_12	35	30600	1898.21	74.6371			0_5	35	30600	1616.9	56.2451			0_10
0_8	36	31500	1517.65	81.3875			0_11	36	31500	798.818	345.607			0_11	36	31500	722.592	150.583			0_7	36	31500	819.378	259.929			0_14	36	31500	427.135	50.9006			0_12	36	31500	1936.66	61.0468			0_5	36	31500	1609	56.5732			0_10
0_8	37	32400	1525.65	81.3404			0_11	37	32400	800.284	343.523			0_11	37	32400	723.261	150.333			0_7	37	32400	818.129	256.708			0_14	37	32400	413.452	58.7912			0_12	37	32400	1959.37	49.5973			0_5	37	32400	1600.05	52.4554			0_10
0_8	38	33300	1530.02	84.7823			0_11	38	33300	803.541	337.674			0_11	38	33300	722.504	150.098			0_7	38	33300	818.176	254.313			0_14	38	33300	387.44	71.526			0_12	38	33300	1938.03	45.0406			0_5	38	33300	1606.58	53.1717			0_10
0_8	39	34200	1527.67	82.478			0_11	39	34200	804.673	336.474			0_11	39	34200	723.181	150.4			0_7	39	34200	821.718	254.385			0_14	39	34200	366.078	96.9472			0_12	39	34200	1904.07	27.3505			0_5	39	34200	1614.64	56.7018			0_10
0_8	40	35100	1525.48	89.2222			0_11	40	35100	805.967	335.619			0_11	40	35100	722.16	150.069			0_7	40	35100	820.051	253.238			0_14	40	35100	350.219	105.131			0_12	40	35100	1863.33	21.7264			0_5	40	35100	1606.85	49.9112			0_10
0_8	41	36000	1523.2	94.8369			0_11	41	36000	806.29	335.461			0_11	41	36000	721.363	149.516			0_7	41	36000	820.312	255.514			0_14	41	36000	334.206	118.784			0_12	41	36000	1822.59	16.1023			0_5	41	36000	1606.72	54.366			0_10
0_8	42	36900	1520.91	97.2055			0_11	42	36900	806.872	335.844			0_11	42	36900	722.037	149.574			0_7	42	36900	817.282	257.621			0_14	42	36900	322.94	128.838			0_12	42	36900	1789.93	39.5633			0_5	42	36900	1613.52	50.7247			0_10
0_8	43	37800	1518.6	99.3494			0_11	43	37800	807.943	335.461			0_11	43	37800	722.085	150.36			0_7	43	37800	819.389	255.413			0_14	43	37800	312.955	126.744			0_12	43	37800	1758.11	66.6411			0_5	43	37800	1605.7	44.0057			0_10
0_8	44	38700	1517.51	101.759			0_11	44	38700	807.03	334.554			0_11	44	38700	722.288	149.319			0_7	44	38700	818.447	253.417			0_14	44	38700	315.095	132.078			0_12	44	38700	1737.69	94.8926			0_5	44	38700	1617.19	62.2716			0_10
0_8	45	39600	1517.43	104.168			0_11	45	39600	810.196	332.798			0_11	45	39600	721.378	150.236			0_7	45	39600	819.363	255.411			0_14	45	39600	332.393	133.455			0_12	45	39600	1754.74	106.376			0_5	45	39600	1624.94	54.2699			0_10
0_8	46	40500	1517.52	102.974			0_11	46	40500	810.589	331.165			0_11	46	40500	721.994	149.28			0_7	46	40500	819.366	256.688			0_14	46	40500	350.27	164.876			0_12	46	40500	1794.41	106.444			0_5	46	40500	1626.1	50.7716			0_10
0_8	47	41400	1515.35	100.758			0_11	47	41400	812.621	331.189			0_11	47	41400	721.42	150.048			0_7	47	41400	818.186	255.209			0_14	47	41400	359.503	163.64			0_12	47	41400	1830.45	118.912			0_5	47	41400	1603.46	43.1844			0_10
0_8	48	42300	1514.17	96.1916			0_11	48	42300	814.727	331.221			0_11	48	42300	720.907	149.351			0_7	48	42300	818.255	255.472			0_14	48	42300	371.971	151.313			0_12	48	42300	1856.42	118.709			0_5	48	42300	1619.38	55.4688			0_10
0_9	1	0	301.712	150.364			0_13	1	0	2015.63	276.395			0_13	1	0	1887.69	148.386			0_8	1	0	1311.71	279.192			0_16	1	0	731.114	171.761			0_15	1	0	1918.58	239.447			0_6	1	0	1929.96	58.7592			0_11
0_9	2	900	300.52	155.865			0_13	2	900	2030.51	293.599			0_13	2	900	1887.85	148.41			0_8	2	900	1310.97	280.42			0_16	2	900	730.799	170.959			0_15	2	900	1917.56	238.46			0_6	2	900	1931.04	58.9304			0_11
0_9	3	1800	300.874	154.848			0_13	3	1800	2022.63	305.251			0_13	3	1800	1887.01	151.78			0_8	3	1800	1310.7	278.961			0_16	3	1800	730.911	171.065			0_15	3	1800	1919.69	239.611			0_6	3	1800	1932.35	59.9543			0_11
0_9	4	2700	304.103	153.526			0_13	4	2700	2023.81	307.532			0_13	4	2700	1887.83	152.805			0_8	4	2700	1309.64	279.262			0_16	4	2700	730.762	171.866			0_15	4	2700	1917.59	240.572			0_6	4	2700	1930	57.8067			0_11
0_9	5	3600	305.332	152.591			0_13	5	3600	2007.87	302.723			0_13	5	3600	1890.14	152.547			0_8	5	3600	1309.63	279.818			0_16	5	3600	730.767	171.928			0_15	5	3600	1917.51	240.661			0_6	5	3600	1930.07	58.8989			0_11
0_9	6	4500	304.265	155.746			0_13	6	4500	2014.64	306.2			0_13	6	4500	1891.18	149.195			0_8	6	4500	1307.47	279.924			0_16	6	4500	729.823	171.758			0_15	6	4500	1917.52	241.688			0_6	6	4500	1931.02	58.7618			0_11
0_9	7	5400	304.191	157.47			0_13	7	5400	2019.34	308.83			0_13	7	5400	1890.19	149.434			0_8	7	5400	1309.85	283.214			0_16	7	5400	730.103	172.574			0_15	7	5400	1918.62	241.79			0_6	7	5400	1931.17	60.0876			0_11
0_9	8	6300	304.342	160.449			0_13	8	6300	2001.19	301.619			0_13	8	6300	1889.16	148.547			0_8	8	6300	1307.7	280.204			0_16	8	6300	730.07	172.839			0_15	8	6300	1918.66	242.144			0_6	8	6300	1932.27	57.699			0_11
0_9	9	7200	305.346	165.266			0_13	9	7200	2005.73	307.445			0_13	9	7200	1888.25	150.397			0_8	9	7200	1310.97	283.209			0_16	9	7200	729.122	172.892			0_15	9	7200	1918.69	242.499			0_6	9	7200	1929.96	56.4427			0_11
0_9	10	8100	301.992	167.378			0_13	10	8100	1986.52	317.656			0_13	10	8100	1885.99	149.401			0_8	10	8100	1308.53	280.134			0_16	10	8100	729.165	172.032			0_15	10	8100	1918.73	242.853			0_6	10	8100	1935.62	59.8592			0_11
0_9	11	9000	300.486	170.553			0_13	11	9000	1978.45	311.863			0_13	11	9000	1886.91	151.219			0_8	11	9000	1308.81	281.604			0_16	11	9000	729.616	172.778			0_15	11	9000	1919.82	242.9			0_6	11	9000	1931.28	54.3889			0_11
0_9	12	9900	300.73	167.423			0_13	12	9900	1981.95	315.327			0_13	12	9900	1887.89	149.136			0_8	12	9900	1307.85	281.371			0_16	12	9900	729.131	172.955			0_15	12	9900	1916.43	238.402			0_6	12	9900	1929.97	62.0844			0_11
0_9	13	10800	312.961	163.687			0_13	13	10800	1983.08	316.419			0_13	13	10800	1887.1	150.627			0_8	13	10800	1311.07	279.913			0_16	13	10800	728.714	173.253			0_15	13	10800	1913.04	233.905			0_6	13	10800	1927.64	59.9201			0_11
0_9	14	11700	320.149	161.518			0_13	14	11700	1985.3	316.573			0_13	14	11700	1887.08	149.525			0_8	14	11700	1309.75	282.383			0_16	14	11700	728.844	172.878			0_15	14	11700	1909.62	228.235			0_6	14	11700	1935.86	58.7683			0_11
0_9	15	12600	320.701	155.837			0_13	15	12600	1988.61	309.621			0_13	15	12600	1886.05	150.703			0_8	15	12600	1309.66	282.811			0_16	15	12600	729.066	172.941			0_15	15	12600	1907.24	221.394			0_6	15	12600	1933.3	55.5834			0_11
0_9	16	13500	318.522	143.407			0_13	16	13500	2005.31	303.842			0_13	16	13500	1887.09	149.529			0_8	16	13500	1306.97	281.174			0_16	16	13500	728.059	172.753			0_15	16	13500	1902.72	212.538			0_6	16	13500	1930.07	61.1014			0_11
0_9	17	14400	299.369	157.154			0_13	17	14400	2002.87	308.44			0_13	17	14400	1888.48	149.403			0_8	17	14400	1311.66	281.892			0_16	17	14400	728.749	172.942			0_15	17	14400	1884.83	206.734			0_6	17	14400	1932.41	54.4324			0_11
0_9	18	15300	277.122	167.303			0_13	18	15300	2008.37	288.245			0_13	18	15300	1887.04	151.556			0_8	18	15300	1308.83	280.55			0_16	18	15300	728.816	172.788			0_15	18	15300	1869.32	201.287			0_6	18	15300	1930.9	55.4753			0_11
0_9	19	16200	260.806	169.863			0_13	19	16200	2005.38	285.82			0_13	19	16200	1887.69	152.253			0_8	19	16200	1311.87	283.737			0_16	19	16200	728.059	172.734			0_15	19	16200	1857.76	194.218			0_6	19	16200	1927.97	57.8632			0_11
0_9	20	17100	249.53	178.564			0_13	20	17100	2004.48	288.266			0_13	20	17100	1887.01	151.419			0_8	20	17100	1313.05	280.301			0_16	20	17100	728.055	173.648			0_15	20	17100	1855.31	212.261			0_6	20	17100	1929.87	58.8961			0_11
0_9	21	18000	243.017	179.725			0_13	21	18000	1985.15	275.715			0_13	21	18000	1887.13	151.21			0_8	21	18000	1309.96	285.605			0_16	21	18000	728.604	173.264			0_15	21	18000	1876.71	234.875			0_6	21	18000	1930.06	58.9673			0_11
0_9	22	18900	241.871	190.925			0_13	22	18900	1989.79	271.24			0_13	22	18900	1887.94	150.487			0_8	22	18900	1312.09	275.576			0_16	22	18900	728.802	173.734			0_15	22	18900	1892.74	252.96			0_6	22	18900	1931.3	59.008			0_11
0_9	23	19800	245.447	188.898			0_13	23	19800	1982.11	278.157			0_13	23	19800	1887.81	150.472			0_8	23	19800	1306.18	285.955			0_16	23	19800	729.049	173.876			0_15	23	19800	1911.75	260.889			0_6	23	19800	1931.04	61.0047			0_11
0_9	24	20700	255.436	180.939			0_13	24	20700	1977.43	284.738			0_13	24	20700	1886.99	151.192			0_8	24	20700	1307.43	282.437			0_16	24	20700	728.898	173.785			0_15	24	20700	1929.09	259.852			0_6	24	20700	1933.41	63.1567			0_11
0_9	25	21600	281.209	159.648			0_13	25	21600	1963.62	288.796			0_13	25	21600	1885.84	150.519			0_8	25	21600	1310.75	283.518			0_16	25	21600	728.058	173.16			0_15	25	21600	1952.42	265.757			0_6	25	21600	1929.94	56.7356			0_11
0_9	26	22500	281.367	147.95			0_13	26	22500	1943.36	303.549			0_13	26	22500	1887.87	152.931			0_8	26	22500	1309.53	278.154			0_16	26	22500	728.917	174.059			0_15	26	22500	1961.5	270.13			0_6	26	22500	1928.97	57.6189			0_11
0_9	27	23400	284.764	146.744			0_13	27	23400	1906.22	321.814			0_13	27	23400	1886.96	150.222			0_8	27	23400	1306.23	282.352			0_16	27	23400	728.807	173.81			0_15	27	23400	1965.05	277.885			0_6	27	23400	1935.41	57.6601			0_11
0_9	28	24300	281.41	151.173			0_13	28	24300	1881.84	335.093			0_13	28	24300	1888.23	150.562			0_8	28	24300	1305.5	275.429			0_16	28	24300	728.771	173.911			0_15	28	24300	1966.08	287.16			0_6	28	24300	1930.17	62.1857			0_11
0_9	29	25200	290.347	166.155			0_13	29	25200	1864.2	335.035			0_13	29	25200	1887.86	151.233			0_8	29	25200	1309.27	287.012			0_16	29	25200	728.975	173.065			0_15	29	25200	1978.63	307.136			0_6	29	25200	1933.34	60.9099			0_11
0_9	30	26100	255.469	187.771			0_13	30	26100	1833.41	343.205			0_13	30	26100	1886.99	152.309			0_8	30	26100	1310.83	282.4			0_16	30	26100	727.906	173.215			0_15	30	26100	1984.3	318.477			0_6	30	26100	1925.42	59.7149			0_11
0_9	31	27000	247.682	193.19			0_13	31	27000	1807.24	349.646			0_13	31	27000	1885.79	152.479			0_8	31	27000	1309.51	281.403			0_16	31	27000	728.71	172.81			0_15	31	27000	1985.38	322.213			0_6	31	27000	1936.87	59.9194			0_11
0_9	32	27900	257.804	184.178			0_13	32	27900	1781.03	359.991			0_13	32	27900	1885.74	149.637			0_8	32	27900	1310.56	282.669			0_16	32	27900	728.839	173.225			0_15	32	27900	1989.88	331.099			0_6	32	27900	1923.55	59.849			0_11
0_9	33	28800	277.293	177.387			0_13	33	28800	1774.24	367.35			0_13	33	28800	1886.94	148.666			0_8	33	28800	1309.69	283.694			0_16	33	28800	728.512	173.236			0_15	33	28800	1993.31	333.392			0_6	33	28800	1925.31	64.4503			0_11
0_9	34	29700	282.623	182.003			0_13	34	29700	1748.15	391.036			0_13	34	29700	1879.41	156.9			0_8	34	29700	1308.35	280.186			0_16	34	29700	727.822	173.19			0_15	34	29700	2011.38	332.248			0_6	34	29700	1933.23	63.4698			0_11
0_9	35	30600	286.995	184.604			0_13	35	30600	1748.08	410.276			0_13	35	30600	1882.53	154.696			0_8	35	30600	1311.04	284.91			0_16	35	30600	728.888	172.795			0_15	35	30600	2023.6	333.415			0_6	35	30600	1933.65	54.5437			0_11
0_9	36	31500	274.544	179.706			0_13	36	31500	1728.88	423.815			0_13	36	31500	1893.52	147.95			0_8	36	31500	1302.61	292.494			0_16	36	31500	728.782	172.906			0_15	36	31500	2037.19	333.291			0_6	36	31500	1924.36	60.1552			0_11
0_9	37	32400	262.123	174.214			0_13	37	32400	1706.32	453.243			0_13	37	32400	1886.82	149.313			0_8	37	32400	1309.11	278.87			0_16	37	32400	728.826	173.061			0_15	37	32400	2044	341.157			0_6	37	32400	1931.32	54.3859			0_11
0_9	38	33300	260.951	175.344			0_13	38	33300	1678.14	475.452			0_13	38	33300	1885.98	155.898			0_8	38	33300	1309.52	275.708			0_16	38	33300	728.663	172.656			0_15	38	33300	2047.46	348.029			0_6	38	33300	1929.89	62.2535			0_11
0_9	39	34200	257.461	149.066			0_13	39	34200	1669.96	484.624			0_13	39	34200	1889.13	143.769			0_8	39	34200	1306.32	284.926			0_16	39	34200	728.871	172.647			0_15	39	34200	2049.84	350.499			0_6	39	34200	1930.24	58.7719			0_11
0_9	40	35100	222.674	143.965			0_13	40	35100	1665.64	484.828			0_13	40	35100	1885.63	142.962			0_8	40	35100	1305.34	284.792			0_16	40	35100	728.82	172.818			0_15	40	35100	2050.83	357.188			0_6	40	35100	1931.42	56.4804			0_11
0_9	41	36000	211.136	144.743			0_13	41	36000	1661.14	496.198			0_13	41	36000	1883.62	143.844			0_8	41	36000	1305.13	284.8			0_16	41	36000	728.601	173.276			0_15	41	36000	2051.01	376.319			0_6	41	36000	1930	55.3802			0_11
0_9	42	36900	195.508	151.282			0_13	42	36900	1645.46	493.881			0_13	42	36900	1885.89	148.08			0_8	42	36900	1310	276.595			0_16	42	36900	728.673	172.574			0_15	42	36900	2047.59	383.136			0_6	42	36900	1921.99	61.0827			0_11
0_9	43	37800	188.673	156.124			0_13	43	37800	1637.36	538.228			0_13	43	37800	1883.72	149.107			0_8	43	37800	1300.83	277.91			0_16	43	37800	728.082	173.029			0_15	43	37800	2028.33	387.807			0_6	43	37800	1939.19	52.0341			0_11
0_9	44	38700	163.802	155.105			0_13	44	38700	1615.96	576.194			0_13	44	38700	1882.57	143.709			0_8	44	38700	1322.16	283.983			0_16	44	38700	728.861	172.976			0_15	44	38700	2020.25	392.221			0_6	44	38700	1930.06	61.2989			0_11
0_9	45	39600	111.162	157.122			0_13	45	39600	1590.89	614.953			0_13	45	39600	1892.55	149.005			0_8	45	39600	1309.24	283.826			0_16	45	39600	727.992	172.882			0_15	45	39600	2014.64	400.01			0_6	45	39600	1931.29	57.6955			0_11
0_9	46	40500	101.708	169.727			0_13	46	40500	1569.53	653.353			0_13	46	40500	1884	150.549			0_8	46	40500	1312.98	281.182			0_16	46	40500	727.825	173.274			0_15	46	40500	2001.18	402.289			0_6	46	40500	1933.46	58.663			0_11
0_9	47	41400	105.488	160.372			0_13	47	41400	1554.86	670.137			0_13	47	41400	1886.07	151.523			0_8	47	41400	1309.76	280.021			0_16	47	41400	728.59	172.964			0_15	47	41400	1983.33	405.819			0_6	47	41400	1926.49	59.9703			0_11
0_9	48	42300	111.938	148.967			0_13	48	42300	1558.23	680.225			0_13	48	42300	1885.76	153.495			0_8	48	42300	1310.7	280.175			0_16	48	42300	728.06	172.822			0_15	48	42300	1969.63	402.236			0_6	48	42300	1928.86	52.9293			0_11
0_11	1	0	1799.78	166.252			0_14	1	0	907.697	280.449			0_15	1	0	296.034	229.6			0_9	1	0	1006.87	289.46			0_17	1	0	1695.07	173.808			0_20	1	0	1167.34	357.145			0_7	1	0	393.497	73.5738			0_14
0_11	2	900	1789.93	171.82			0_14	2	900	898.229	300.72			0_15	2	900	296.064	230.52			0_9	2	900	1006.92	290.359			0_17	2	900	1696.33	172.599			0_20	2	900	1166.1	356.878			0_7	2	900	396.456	72.5498			0_14
0_11	3	1800	1781.89	172.802			0_14	3	1800	882.794	314.425			0_15	3	1800	296.546	232.593			0_9	3	1800	1006.9	289.404			0_17	3	1800	1698.34	172.516			0_20	3	1800	1163.88	355.967			0_7	3	1800	395.751	73.7946			0_14
0_11	4	2700	1776.06	169.387			0_14	4	2700	871.172	326.52			0_15	4	2700	295.062	232.662			0_9	4	2700	1011.41	283.795			0_17	4	2700	1699.29	170.689			0_20	4	2700	1162.9	353.751			0_7	4	2700	394.566	74.8061			0_14
0_11	5	3600	1774.24	166.152			0_14	5	3600	858.717	335.405			0_15	5	3600	293.904	230.809			0_9	5	3600	1006.79	289.208			0_17	5	3600	1696.25	169.199			0_20	5	3600	1165.2	359.477			0_7	5	3600	392.477	75.6063			0_14
0_11	6	4500	1773.9	161.757			0_14	6	4500	847.468	351.458			0_15	6	4500	293.978	234.528			0_9	6	4500	1003.78	292.862			0_17	6	4500	1695.94	165.951			0_20	6	4500	1168.37	363.995			0_7	6	4500	392.341	76.087			0_14
0_11	7	5400	1774.01	160.464			0_14	7	5400	836.336	368.707			0_15	7	5400	297.213	230.008			0_9	7	5400	1010.01	288.08			0_17	7	5400	1696.23	164.07			0_20	7	5400	1167.36	363.826			0_7	7	5400	394.675	74.6099			0_14
0_11	8	6300	1772	157.001			0_14	8	6300	828.451	385.552			0_15	8	6300	297.522	233.97			0_9	8	6300	1005.89	289.297			0_17	8	6300	1699.64	163.337			0_20	8	6300	1171.88	360.526			0_7	8	6300	395.638	75.6402			0_14
0_11	9	7200	1772.75	155.864			0_14	9	7200	814.78	404.583			0_15	9	7200	297.493	234.666			0_9	9	7200	1008.06	287.921			0_17	9	7200	1698.58	158.246			0_20	9	7200	1172.72	360.44			0_7	9	7200	396.566	73.7131			0_14
0_11	10	8100	1774.19	153.736			0_14	10	8100	798.921	417.071			0_15	10	8100	295.796	234.563			0_9	10	8100	1006.81	289.214			0_17	10	8100	1704.06	152.287			0_20	10	8100	1171.72	355.969			0_7	10	8100	396.367	75.0808			0_14
0_11	11	9000	1777.55	150.371			0_14	11	9000	783.012	421.626			0_15	11	9000	288.371	233.773			0_9	11	9000	1005.92	288.945			0_17	11	9000	1708.44	148.752			0_20	11	9000	1170.72	352.688			0_7	11	9000	393.559	73.8289			0_14
0_11	12	9900	1781.82	145.726			0_14	12	9900	766.035	410.246			0_15	12	9900	296.374	235.151			0_9	12	9900	1009.33	288.042			0_17	12	9900	1714.33	147.069			0_20	12	9900	1171.66	350.369			0_7	12	9900	393.589	73.8869			0_14
0_11	13	10800	1786.67	130.05			0_14	13	10800	755.877	396.613			0_15	13	10800	293.941	232.863			0_9	13	10800	1005.91	292.341			0_17	13	10800	1717.32	144.215			0_20	13	10800	1169.59	351.487			0_7	13	10800	393.594	75.0145			0_14
0_11	14	11700	1775.19	109.576			0_14	14	11700	757.229	380.378			0_15	14	11700	295.162	233.845			0_9	14	11700	1010.44	284.68			0_17	14	11700	1718.77	140.187			0_20	14	11700	1169.82	353.927			0_7	14	11700	394.585	74.7948			0_14
0_11	15	12600	1752.22	102.022			0_14	15	12600	755.167	361.526			0_15	15	12600	295.082	231.656			0_9	15	12600	1005.88	290.309			0_17	15	12600	1722.16	137.691			0_20	15	12600	1174.03	357.047			0_7	15	12600	394.669	77.0329			0_14
0_11	16	13500	1744.69	106.299			0_14	16	13500	754.71	342.289			0_15	16	13500	297.277	231.849			0_9	16	13500	1007.66	287.096			0_17	16	13500	1726.76	134.596			0_20	16	13500	1184.47	357.076			0_7	16	13500	396.445	76.1488			0_14
0_11	17	14400	1753.8	126.77			0_14	17	14400	757.025	328.15			0_15	17	14400	303.919	228.457			0_9	17	14400	1008.91	288.117			0_17	17	14400	1733.41	133.18			0_20	17	14400	1196.59	355.959			0_7	17	14400	393.488	71.5383			0_14
0_11	18	15300	1783.26	127.723			0_14	18	15300	759.341	314.011			0_15	18	15300	293.617	232.903			0_9	18	15300	1007.1	289.158			0_17	18	15300	1736.72	129.803			0_20	18	15300	1211.58	358.164			0_7	18	15300	394.496	72.6432			0_14
0_11	19	16200	1792.45	133.312			0_14	19	16200	761.657	299.872			0_15	19	16200	297.214	234.096			0_9	19	16200	1010.32	287.321			0_17	19	16200	1743.46	127.588			0_20	19	16200	1230.59	357.034			0_7	19	16200	395.346	73.6974			0_14
0_11	20	17100	1804.82	134.348			0_14	20	17100	763.972	285.733			0_15	20	17100	295.972	232.084			0_9	20	17100	1005.83	292.348			0_17	20	17100	1747.02	121.999			0_20	20	17100	1246.47	351.362			0_7	20	17100	395.427	73.6328			0_14
0_11	21	18000	1813.82	137.011			0_14	21	18000	777.611	279.015			0_15	21	18000	294.16	226.985			0_9	21	18000	1007.84	288.139			0_17	21	18000	1751.36	117.751			0_20	21	18000	1269.86	359.851			0_7	21	18000	395.616	74.6922			0_14
0_11	22	18900	1832.08	131.094			0_14	22	18900	780.698	280.368			0_15	22	18900	298.781	228.223			0_9	22	18900	1006.97	288.053			0_17	22	18900	1750.32	126.544			0_20	22	18900	1288.12	373.957			0_7	22	18900	395.598	74.6927			0_14
0_11	23	19800	1841.85	131.023			0_14	23	19800	776.063	293.693			0_15	23	19800	297.17	233.776			0_9	23	19800	1007.7	288.049			0_17	23	19800	1755.08	130.166			0_20	23	19800	1296.15	379.55			0_7	23	19800	395.245	73.9602			0_14
0_11	24	20700	1842.94	133.282			0_14	24	20700	767.108	310.904			0_15	24	20700	297.224	237.506			0_9	24	20700	1010.35	286.39			0_17	24	20700	1758.38	133.425			0_20	24	20700	1301.8	381.896			0_7	24	20700	395.4	76.933			0_14
0_11	25	21600	1845.43	141.432			0_14	25	21600	765.561	336.128			0_15	25	21600	292.571	237.387			0_9	25	21600	1007.57	288.404			0_17	25	21600	1758.31	136.811			0_20	25	21600	1297.13	380.883			0_7	25	21600	391.177	73.6193			0_14
0_11	26	22500	1861.07	144.453			0_14	26	22500	761.867	354.44			0_15	26	22500	298.216	231.529			0_9	26	22500	1003.74	290.548			0_17	26	22500	1759.35	137.856			0_20	26	22500	1293.54	373.818			0_7	26	22500	395.677	72.7886			0_14
0_11	27	23400	1878.38	146.905			0_14	27	23400	744.438	378.267			0_15	27	23400	299.444	227.347			0_9	27	23400	1006.51	287.262			0_17	27	23400	1759.34	136.818			0_20	27	23400	1300.87	376.64			0_7	27	23400	393.369	74.917			0_14
0_11	28	24300	1889.47	153.686			0_14	28	24300	720.702	389.994			0_15	28	24300	297.144	229.418			0_9	28	24300	1012.58	279.757			0_17	28	24300	1760.6	134.606			0_20	28	24300	1301.86	376.197			0_7	28	24300	393.583	72.7778			0_14
0_11	29	25200	1898.46	166.256			0_14	29	25200	702.757	412.259			0_15	29	25200	291.635	233.941			0_9	29	25200	1006.42	287.573			0_17	29	25200	1756.03	128.819			0_20	29	25200	1297.14	373.896			0_7	29	25200	392.483	77.1636			0_14
0_11	30	26100	1917.73	177.412			0_14	30	26100	689.191	442.971			0_15	30	26100	291.914	230.602			0_9	30	26100	1007.58	289.329			0_17	30	26100	1745.71	124.389			0_20	30	26100	1290.38	352.501			0_7	30	26100	394.194	74.5368			0_14
0_11	31	27000	1929.3	191.128			0_14	31	27000	685.701	470.302			0_15	31	27000	296.238	228.561			0_9	31	27000	1011.2	284.392			0_17	31	27000	1748.96	113.06			0_20	31	27000	1298.34	346.941			0_7	31	27000	394.504	74.5117			0_14
0_11	32	27900	1944.68	210.137			0_14	32	27900	662.024	498.983			0_15	32	27900	292.663	234.186			0_9	32	27900	1007.48	288.71			0_17	32	27900	1737.74	111.657			0_20	32	27900	1294.85	356.28			0_7	32	27900	391.44	76.0105			0_14
0_11	33	28800	1965.19	220.578			0_14	33	28800	653.151	523.399			0_15	33	28800	290.318	235.024			0_9	33	28800	1010.1	287.295			0_17	33	28800	1731.2	107.182			0_20	33	28800	1292.49	377.7			0_7	33	28800	394.737	74.5722			0_14
0_11	34	29700	1992.19	234.202			0_14	34	29700	633.015	552.715			0_15	34	29700	296.327	231.806			0_9	34	29700	1008.89	287.654			0_17	34	29700	1734.42	102.805			0_20	34	29700	1293.95	389.062			0_7	34	29700	394.626	73.4169			0_14
0_11	35	30600	2010.52	240.8			0_14	35	30600	622.456	587.388			0_15	35	30600	294.062	224.928			0_9	35	30600	1011.01	285.25			0_17	35	30600	1742.41	99.4369			0_20	35	30600	1298.12	389.825			0_7	35	30600	394.846	70.0238			0_14
0_11	36	31500	2028.7	260.286			0_14	36	31500	607.006	633.136			0_15	36	31500	300.495	231.591			0_9	36	31500	1008.61	287.376			0_17	36	31500	1744.64	99.3445			0_20	36	31500	1304.57	388.407			0_7	36	31500	394.479	74.6297			0_14
0_11	37	32400	2035.32	277.166			0_14	37	32400	597.929	679.152			0_15	37	32400	298.42	237.423			0_9	37	32400	1007.81	288.579			0_17	37	32400	1737.89	99.2487			0_20	37	32400	1293.78	389.905			0_7	37	32400	391.457	76.0128			0_14
0_11	38	33300	2027.49	298.755			0_14	38	33300	593.263	718.715			0_15	38	33300	292.717	234.433			0_9	38	33300	1007.88	286.437			0_17	38	33300	1736.82	101.638			0_20	38	33300	1332.41	386.533			0_7	38	33300	394.554	75.7456			0_14
0_11	39	34200	2032.92	324.177			0_14	39	34200	569.622	742.781			0_15	39	34200	295.158	231.792			0_9	39	34200	1009.3	287.286			0_17	39	34200	1733.38	97.1257			0_20	39	34200	1371.04	383.162			0_7	39	34200	395.728	71.4344			0_14
0_11	40	35100	2006.47	335.678			0_14	40	35100	568.259	799.183			0_15	40	35100	293.103	227.412			0_9	40	35100	1010.85	285.236			0_17	40	35100	1732.14	96.3724			0_20	40	35100	1391.24	379.745			0_7	40	35100	396.842	71.1086			0_14
0_11	41	36000	1985.29	336.67			0_14	41	36000	557.992	839.553			0_15	41	36000	298.371	228.395			0_9	41	36000	1009.85	286.124			0_17	41	36000	1727.67	96.07			0_20	41	36000	1400.11	381.896			0_7	41	36000	394.367	75.909			0_14
0_11	42	36900	1977.53	368.86			0_14	42	36900	537.543	867.608			0_15	42	36900	297.164	226.037			0_9	42	36900	1011.15	284.992			0_17	42	36900	1722.16	94.7575			0_20	42	36900	1396.74	383.079			0_7	42	36900	389.182	79.22			0_14
0_11	43	37800	1990.84	394.33			0_14	43	37800	495.776	890.398			0_15	43	37800	297.095	229.38			0_9	43	37800	1010.23	285.25			0_17	43	37800	1722.06	94.9861			0_20	43	37800	1392.3	385.317			0_7	43	37800	386.615	77.9032			0_14
0_11	44	38700	2001.38	404.84			0_14	44	38700	449.777	910.376			0_15	44	38700	298.401	224.82			0_9	44	38700	1010.25	286.15			0_17	44	38700	1728.86	89.0714			0_20	44	38700	1389.85	384.282			0_7	44	38700	394.735	69.9973			0_14
0_11	45	39600	2010.07	425.282			0_14	45	39600	408.026	926.711			0_15	45	39600	300.576	222.653			0_9	45	39600	1011.41	283.8			0_17	45	39600	1733.52	84.6336			0_20	45	39600	1391.09	389.765			0_7	45	39600	399.119	63.5839			0_14
0_11	46	40500	2001.2	421.363			0_14	46	40500	380.676	964.035			0_15	46	40500	299.399	228.432			0_9	46	40500	1012.63	283.19			0_17	46	40500	1733.42	92.5226			0_20	46	40500	1387.61	394.282			0_7	46	40500	388.959	76.8957			0_14
0_11	47	41400	1996.58	391.994			0_14	47	41400	354.753	997.711			0_15	47	41400	294.939	232.872			0_9	47	41400	1010.49	283.926			0_17	47	41400	1724.39	90.7022			0_20	47	41400	1378.63	393.371			0_7	47	41400	390.293	74.7704			0_14
0_11	48	42300	1976.46	372.89			0_14	48	42300	332.224	1023.38			0_15	48	42300	290.71	230.761			0_9	48	42300	1011.28	282.36			0_17	48	42300	1728.9	89.2422			0_20	48	42300	1374.2	388.987			0_7	48	42300	399.117	68.8164			0_14
0_13	1	0	1937.87	171.569			0_15	1	0	833.897	286.065			0_16	1	0	891.749	231.919			0_10	1	0	103.989	300.752			0_19	1	0	1266.97	194.134			0_22	1	0	1902.78	363.893			0_8	1	0	1075.85	75.6272			0_16
0_13	2	900	1934.6	169.586			0_15	2	900	830.64	282.531			0_16	2	900	891.978	232.419			0_10	2	900	105.139	302.903			0_19	2	900	1267.9	194.037			0_22	2	900	1905.27	365.034			0_8	2	900	1077.05	79.0595			0_16
0_13	3	1800	1933.46	169.358			0_15	3	1800	827.062	277.962			0_16	3	1800	890.599	233.221			0_10	3	1800	105.143	301.738			0_19	3	1800	1268.04	194.071			0_22	3	1800	1906.49	363.867			0_8	3	1800	1078.13	79.2767			0_16
0_13	4	2700	1931.14	169.273			0_15	4	2700	823.946	275.495			0_16	4	2700	888.668	233.031			0_10	4	2700	106.305	303.885			0_19	4	2700	1268.05	194.278			0_22	4	2700	1908.61	363.961			0_8	4	2700	1077.16	77.0463			0_16
0_13	5	3600	1928.82	169.296			0_15	5	3600	833.163	272.464			0_16	5	3600	889.694	230.914			0_10	5	3600	106.151	300.653			0_19	5	3600	1268.11	194.341			0_22	5	3600	1907.43	367.418			0_8	5	3600	1079.25	75.8181			0_16
0_13	6	4500	1924.51	169.533			0_15	6	4500	843.142	276.089			0_16	6	4500	888.543	230.544			0_10	6	4500	105.022	301.774			0_19	6	4500	1267.83	194.166			0_22	6	4500	1906.31	368.541			0_8	6	4500	1079.42	80.2306			0_16
0_13	7	5400	1921.09	167.084			0_15	7	5400	853.18	284.961			0_16	7	5400	891.423	233.714			0_10	7	5400	104.064	300.633			0_19	7	5400	1267.99	195.15			0_22	7	5400	1906.31	368.445			0_8	7	5400	1077.03	75.9194			0_16
0_13	8	6300	1919.96	163.667			0_15	8	6300	870.31	289.467			0_16	8	6300	892.896	231.603			0_10	8	6300	107.231	302.846			0_19	8	6300	1268.05	195.32			0_22	8	6300	1904.12	372.902			0_8	8	6300	1078.11	76.9039			0_16
0_13	9	7200	1918.87	159.295			0_15	9	7200	897.107	293.511			0_16	9	7200	895.026	235.841			0_10	9	7200	110.683	296.229			0_19	9	7200	1267.68	195.289			0_22	9	7200	1908.68	373.964			0_8	9	7200	1078.36	77.8703			0_16
0_13	10	8100	1922.23	156.845			0_15	10	8100	922.311	292.493			0_16	10	8100	889.186	232.632			0_10	10	8100	107.157	301.565			0_19	10	8100	1267.74	194.405			0_22	10	8100	1911.97	371.723			0_8	10	8100	1078.3	78.0209			0_16
0_13	11	9000	1938.11	158.004			0_15	11	9000	952.684	292.723			0_16	11	9000	890.43	226.977			0_10	11	9000	106.333	297.148			0_19	11	9000	1267.84	195.181			0_22	11	9000	1908.55	372.81			0_8	11	9000	1081.21	82.5416			0_16
0_13	12	9900	1962.92	144.278			0_15	12	9900	976.711	294.671			0_16	12	9900	892.753	229.198			0_10	12	9900	107.12	301.595			0_19	12	9900	1267.83	195.316			0_22	12	9900	1896.95	365.269			0_8	12	9900	1077.12	77.8203			0_16
0_13	13	10800	1993.04	121.903			0_15	13	10800	1013.69	295.934			0_16	13	10800	894.92	238.566			0_10	13	10800	109.37	297.096			0_19	13	10800	1266.93	195.618			0_22	13	10800	1881.09	361.53			0_8	13	10800	1077.94	79.9223			0_16
0_13	14	11700	2003.3	114.116			0_15	14	11700	1041.77	300.534			0_16	14	11700	894.457	238.936			0_10	14	11700	109.571	296.098			0_19	14	11700	1266.98	195.37			0_22	14	11700	1858.92	354.881			0_8	14	11700	1077.16	77.0211			0_16
0_13	15	12600	1994.54	103.919			0_15	15	12600	1079.17	298.242			0_16	15	12600	890.595	232.881			0_10	15	12600	110.681	300.674			0_19	15	12600	1267.79	195.372			0_22	15	12600	1843.87	354.756			0_8	15	12600	1077.05	79.1297			0_16
0_13	16	13500	1993.31	111.837			0_15	16	13500	1105.13	279.12			0_16	16	13500	891.653	230.194			0_10	16	13500	108.37	301.358			0_19	16	13500	1266.8	195.27			0_22	16	13500	1829.44	354.791			0_8	16	13500	1079.1	78.8935			0_16
0_13	17	14400	1985.49	98.3791			0_15	17	14400	1133.21	261.203			0_16	17	14400	890.099	231.609			0_10	17	14400	110.61	296.951			0_19	17	14400	1266.95	195.431			0_22	17	14400	1808.05	348.188			0_8	17	14400	1078.23	77.8864			0_16
0_13	18	15300	1980.76	75.9438			0_15	18	15300	1164.03	243.117			0_16	18	15300	890.18	231.739			0_10	18	15300	97.2689	297.122			0_19	18	15300	1266.86	195.331			0_22	18	15300	1797.69	341.415			0_8	18	15300	1076.12	76.9864			0_16
0_13	19	16200	1986.5	48.6279			0_15	19	16200	1194.57	226.083			0_16	19	16200	905.173	230.545			0_10	19	16200	109.718	299.155			0_19	19	16200	1266.63	195.215			0_22	19	16200	1785.53	326.651			0_8	19	16200	1077.11	78.1002			0_16
0_13	20	17100	2003.44	41.9384			0_15	20	17100	1227.05	223.82			0_16	20	17100	887.751	233.816			0_10	20	17100	106.106	302.567			0_19	20	17100	1266.67	195.62			0_22	20	17100	1779.61	309.459			0_8	20	17100	1077.13	79.0737			0_16
0_13	21	18000	2010.23	44.2617			0_15	21	18000	1253.05	211.342			0_16	21	18000	902.661	233.534			0_10	21	18000	115.158	295.766			0_19	21	18000	1266.81	195.604			0_22	21	18000	1785.56	299.339			0_8	21	18000	1074.7	72.363			0_16
0_13	22	18900	2007.83	47.583			0_15	22	18900	1279.44	195.389			0_16	22	18900	889.674	232.15			0_10	22	18900	115.299	298.306			0_19	22	18900	1266.76	196.286			0_22	22	18900	1799.1	292.623			0_8	22	18900	1081.26	83.7017			0_16
0_13	23	19800	2004.67	56.5415			0_15	23	19800	1317.38	181.758			0_16	23	19800	897.318	234.646			0_10	23	19800	107.302	300.361			0_19	23	19800	1267.78	196.39			0_22	23	19800	1811.37	290.336			0_8	23	19800	1077.26	72.2764			0_16
0_13	24	20700	1981.65	83.5919			0_15	24	20700	1346.99	181.8			0_16	24	20700	890.25	233.965			0_10	24	20700	107.55	299.403			0_19	24	20700	1267.6	196.351			0_22	24	20700	1811.52	291.465			0_8	24	20700	1079.22	80.3202			0_16
0_13	25	21600	1975.07	124.109			0_15	25	21600	1359.2	173.716			0_16	25	21600	892.523	230.663			0_10	25	21600	105.337	297.276			0_19	25	21600	1266.77	195.604			0_22	25	21600	1809.15	294.931			0_8	25	21600	1080.41	83.7225			0_16
0_13	26	22500	1950.45	148.066			0_15	26	22500	1358.25	161.262			0_16	26	22500	902.823	231.868			0_10	26	22500	105.422	297.37			0_19	26	22500	1266.91	196.428			0_22	26	22500	1802.28	298.275			0_8	26	22500	1072.37	67.7932			0_16
0_13	27	23400	1917.27	157.078			0_15	27	23400	1363.83	148.999			0_16	27	23400	892.872	231.436			0_10	27	23400	101.534	302.81			0_19	27	23400	1266.86	195.605			0_22	27	23400	1795.34	300.625			0_8	27	23400	1084.88	84.7229			0_16
0_13	28	24300	1905	177.622			0_15	28	24300	1372.01	156.805			0_16	28	24300	897.161	234.723			0_10	28	24300	101.694	301.923			0_19	28	24300	1266.88	196.29			0_22	28	24300	1781.96	309.697			0_8	28	24300	1073.68	67.9163			0_16
0_13	29	25200	1883.69	202.267			0_15	29	25200	1377.55	151.458			0_16	29	25200	897.191	231.716			0_10	29	25200	110.678	293.687			0_19	29	25200	1267.62	195.384			0_22	29	25200	1764	315.203			0_8	29	25200	1081.45	82.6495			0_16
0_13	30	26100	1876.82	201.135			0_15	30	26100	1393.46	159.349			0_16	30	26100	884.618	232.812			0_10	30	26100	105.278	301.815			0_19	30	26100	1266.6	195.439			0_22	30	26100	1740.28	318.439			0_8	30	26100	1073.5	70.994			0_16
0_13	31	27000	1870.96	188.553			0_15	31	27000	1411.5	176.46			0_16	31	27000	893.742	234.912			0_10	31	27000	105.035	297.152			0_19	31	27000	1266.89	195.3			0_22	31	27000	1727.71	329.923			0_8	31	27000	1078.13	74.6553			0_16
0_13	32	27900	1864.39	166.103			0_15	32	27900	1423.93	187.81			0_16	32	27900	897.43	235.373			0_10	32	27900	107.38	298.312			0_19	32	27900	1266.89	195.46			0_22	32	27900	1706.17	327.947			0_8	32	27900	1072.4	69.0394			0_16
0_13	33	28800	1868.96	175.12			0_15	33	28800	1431.96	194.34			0_16	33	28800	890.494	229.634			0_10	33	28800	108.472	299.552			0_19	33	28800	1266.59	195.298			0_22	33	28800	1691.64	333.267			0_8	33	28800	1082.25	83.7901			0_16
0_13	34	29700	1892.85	196.869			0_15	34	29700	1460.54	206.818			0_16	34	29700	881.582	229.282			0_10	34	29700	108.429	293.735			0_19	34	29700	1266.6	195.376			0_22	34	29700	1684.78	315.164			0_8	34	29700	1077.88	72.5314			0_16
0_13	35	30600	1878.11	188.742			0_15	35	30600	1497.39	234.313			0_16	35	30600	885.709	235.445			0_10	35	30600	101.762	296.274			0_19	35	30600	1266.97	194.471			0_22	35	30600	1678.33	304.954			0_8	35	30600	1085.95	86.9231			0_16
0_13	36	31500	1892.31	168.408			0_15	36	31500	1532.32	259.017			0_16	36	31500	891.576	230.608			0_10	36	31500	102.008	299.524			0_19	36	31500	1267.72	195.542			0_22	36	31500	1687.11	297.042			0_8	36	31500	1073.64	68.1298			0_16
0_13	37	32400	1906.51	148.074			0_15	37	32400	1562.75	275.831			0_16	37	32400	895.001	231.924			0_10	37	32400	107.542	299.502			0_19	37	32400	1267.67	196.255			0_22	37	32400	1690.43	283.67			0_8	37	32400	1075.52	76.6829			0_16
0_13	38	33300	1934.76	143.376			0_15	38	33300	1579.77	274.627			0_16	38	33300	894.971	231.509			0_10	38	33300	108.371	299.682			0_19	38	33300	1267.63	195.291			0_22	38	33300	1701.62	263.396			0_8	38	33300	1075.78	73.4379			0_16
0_13	39	34200	1943.58	145.623			0_15	39	34200	1602.58	279.234			0_16	39	34200	898.443	227.054			0_10	39	34200	117.631	307.418			0_19	39	34200	1267.75	195.39			0_22	39	34200	1695.99	255.462			0_8	39	34200	1084.9	86.9037			0_16
0_13	40	35100	1951.84	153.564			0_15	40	35100	1662.24	292.736			0_16	40	35100	900.763	228.363			0_10	40	35100	94.9766	290.322			0_19	40	35100	1267.72	195.539			0_22	40	35100	1686.03	244.09			0_8	40	35100	1078.88	73.4057			0_16
0_13	41	36000	1961.57	149.328			0_15	41	36000	1699.56	300.586			0_16	41	36000	898.484	224.91			0_10	41	36000	116.549	304.187			0_19	41	36000	1266.97	196.451			0_22	41	36000	1689.53	233.851			0_8	41	36000	1074.5	70.1074			0_16
0_13	42	36900	1970.97	147.925			0_15	42	36900	1716.65	303.996			0_16	42	36900	893.647	231.797			0_10	42	36900	98.2889	300.697			0_19	42	36900	1267.62	195.398			0_22	42	36900	1693.8	199.164			0_8	42	36900	1078.05	79.3946			0_16
0_13	43	37800	1977.62	143.23			0_15	43	37800	1731.3	305.034			0_16	43	37800	902.771	232.787			0_10	43	37800	111.838	298.511			0_19	43	37800	1266.82	196.296			0_22	43	37800	1701.26	190.893			0_8	43	37800	1083.76	90.5851			0_16
0_13	44	38700	1993.19	124.345			0_15	44	38700	1745.84	297.215			0_16	44	38700	894.966	223.747			0_10	44	38700	108.6	301.883			0_19	44	38700	1267.62	196.269			0_22	44	38700	1709.77	172.681			0_8	44	38700	1077.13	67.6848			0_16
0_13	45	39600	2014.85	110.677			0_15	45	39600	1773.2	295.256			0_16	45	39600	885.889	235.152			0_10	45	39600	110.821	294.273			0_19	45	39600	1266.84	195.626			0_22	45	39600	1702.96	144.692			0_8	45	39600	1081.8	91.3382			0_16
0_13	46	40500	2035.02	105.085			0_15	46	40500	1818.26	278.085			0_16	46	40500	893.952	224.747			0_10	46	40500	109.67	299.56			0_19	46	40500	1266.67	196.478			0_22	46	40500	1689.52	134.473			0_8	46	40500	1070.14	58.9155			0_16
0_13	47	41400	2047.6	90.3509			0_15	47	41400	1853.29	273.535			0_16	47	41400	893.723	224.036			0_10	47	41400	112.066	298.444			0_19	47	41400	1266.92	196.264			0_22	47	41400	1706.28	99.5197			0_8	47	41400	1077.08	77.9951			0_16
0_13	48	42300	2066.69	82.5113			0_15	48	42300	1876.07	253.082			0_16	48	42300	901.741	232.889			0_10	48	42300	109.661	301.486			0_19	48	42300	1266.78	195.625			0_22	48	42300	1713.11	79.1416			0_8	48	42300	1087.32	84.5098			0_16
0_15	1	0	935.334	197.67			0_22	1	0	1489.19	483.698			0_17	1	0	673.459	253.176			0_12	1	0	1073.47	357.334			0_20	1	0	724.335	207.81			0_23	1	0	943.611	375.113			0_9	1	0	807.705	83.8482			0_18
0_15	2	900	935.771	207.849			0_22	2	900	1497.24	489.275			0_17	2	900	675.106	252.198			0_12	2	900	1073.52	360.157			0_20	2	900	724.176	207.027			0_23	2	900	943.411	373.093			0_9	2	900	807.812	82.4925			0_18
0_15	3	1800	934.51	216.075			0_22	3	1800	1500.71	488.333			0_17	3	1800	674.605	252.456			0_12	3	1800	1073.17	357.284			0_20	3	1800	724.166	207.206			0_23	3	1800	942.237	371.624			0_9	3	1800	805.97	82.6828			0_18
0_15	4	2700	927.567	227.043			0_22	4	2700	1521.4	495.943			0_17	4	2700	674.249	253.332			0_12	4	2700	1071.98	356.37			0_20	4	2700	723.243	208.923			0_23	4	2700	945.859	371.928			0_9	4	2700	803.815	80.5288			0_18
0_15	5	3600	915.156	234.125			0_22	5	3600	1537	504.891			0_17	5	3600	675.321	254.656			0_12	5	3600	1074.52	355.26			0_20	5	3600	724.123	208.224			0_23	5	3600	949.166	369.872			0_9	5	3600	804.68	83.4386			0_18
0_15	6	4500	907.334	237.48			0_22	6	4500	1542.67	505.311			0_17	6	4500	674.619	254.201			0_12	6	4500	1076.85	353.905			0_20	6	4500	723.104	208.116			0_23	6	4500	952.76	365.065			0_9	6	4500	804.91	82.4569			0_18
0_15	7	5400	903.921	243.071			0_22	7	5400	1544.67	511.923			0_17	7	5400	670.557	257.554			0_12	7	5400	1080.14	353.724			0_20	7	5400	723.325	208.289			0_23	7	5400	957.079	364.041			0_9	7	5400	803.888	84.5843			0_18
0_15	8	6300	898.424	247.79			0_22	8	6300	1552.54	532.315			0_17	8	6300	671	257.796			0_12	8	6300	1072.57	355.162			0_20	8	6300	723.333	209.147			0_23	8	6300	962.95	358.292			0_9	8	6300	805.893	83.7762			0_18
0_15	9	7200	889.257	251.079			0_22	9	7200	1557.1	546.035			0_17	9	7200	670.604	256.62			0_12	9	7200	1081.55	351.177			0_20	9	7200	723.106	209.027			0_23	9	7200	969.588	354.683			0_9	9	7200	804.461	81.5706			0_18
0_15	10	8100	878.977	245.087			0_22	10	8100	1561.45	561.556			0_17	10	8100	669.823	256.17			0_12	10	8100	1074.36	362.786			0_20	10	8100	723.091	208.186			0_23	10	8100	975.258	351.434			0_9	10	8100	805.832	83.6941			0_18
0_15	11	9000	870.146	244.088			0_22	11	9000	1565.74	580.886			0_17	11	9000	672.141	255.856			0_12	11	9000	1078.86	355.096			0_20	11	9000	723.274	209.028			0_23	11	9000	979.469	347.234			0_9	11	9000	804.937	83.5359			0_18
0_15	12	9900	866.64	241.786			0_22	12	9900	1573.97	594.487			0_17	12	9900	674.333	255.542			0_12	12	9900	1077.73	359.186			0_20	12	9900	723.247	209.076			0_23	12	9900	985.154	340.412			0_9	12	9900	806.491	81.3889			0_18
0_15	13	10800	859.917	239.494			0_22	13	10800	1577.4	608.363			0_17	13	10800	678.743	250.818			0_12	13	10800	1072.69	358.232			0_20	13	10800	722.304	209.327			0_23	13	10800	988.607	336.854			0_9	13	10800	805.444	82.628			0_18
0_15	14	11700	837.13	241.903			0_22	14	11700	1578.89	621.697			0_17	14	11700	673.206	254.8			0_12	14	11700	1076.12	356.709			0_20	14	11700	723.109	209.025			0_23	14	11700	991.986	335.715			0_9	14	11700	804.705	81.5072			0_18
0_15	15	12600	810.359	241.774			0_22	15	12600	1578.88	633.685			0_17	15	12600	673.338	255.69			0_12	15	12600	1073.56	366.887			0_20	15	12600	723.176	209.015			0_23	15	12600	995.342	332.158			0_9	15	12600	808.316	84.7494			0_18
0_15	16	13500	802.324	236.083			0_22	16	13500	1573.08	630.337			0_17	16	13500	670.37	256.644			0_12	16	13500	1081.11	348.966			0_20	16	13500	722.185	208.994			0_23	16	13500	1005.73	319.851			0_9	16	13500	806.724	80.5047			0_18
0_15	17	14400	778.558	215.871			0_22	17	14400	1569.9	627.165			0_17	17	14400	671.143	258.756			0_12	17	14400	1072.72	363.939			0_20	17	14400	723.092	209.034			0_23	17	14400	1010.17	313.151			0_9	17	14400	805.653	81.4878			0_18
0_15	18	15300	760.368	207.892			0_22	18	15300	1564.98	632.803			0_17	18	15300	674.701	255.267			0_12	18	15300	1080.41	352.266			0_20	18	15300	723.036	209.09			0_23	18	15300	1013.67	307.451			0_9	18	15300	804.867	83.6474			0_18
0_15	19	16200	743.161	205.909			0_22	19	16200	1563.03	632.851			0_17	19	16200	675.209	255.737			0_12	19	16200	1078.14	359.261			0_20	19	16200	722.2	208.947			0_23	19	16200	1017	303.016			0_9	19	16200	806.177	83.6807			0_18
0_15	20	17100	727.599	203.438			0_22	20	17100	1566.24	630.16			0_17	20	17100	669.034	260.197			0_12	20	17100	1076.99	355.71			0_20	20	17100	722.211	209.293			0_23	20	17100	1021.59	295.028			0_9	20	17100	806.791	80.4846			0_18
0_15	21	18000	712.857	230.818			0_22	21	18000	1571.9	621.318			0_17	21	18000	669.264	256.524			0_12	21	18000	1078.09	356.081			0_20	21	18000	723.015	209.314			0_23	21	18000	1033.15	288.26			0_9	21	18000	803.63	82.6632			0_18
0_15	22	18900	685.844	241.536			0_22	22	18900	1571.88	619.05			0_17	22	18900	672.383	254.678			0_12	22	18900	1075.66	360.344			0_20	22	18900	722.344	210.06			0_23	22	18900	1048.84	280.023			0_9	22	18900	808.885	80.6564			0_18
0_15	23	19800	667.655	247.23			0_22	23	19800	1578.89	595.222			0_17	23	19800	673.366	253.31			0_12	23	19800	1073.42	358.069			0_20	23	19800	723.296	210.136			0_23	23	19800	1081.47	264.457			0_9	23	19800	806.64	84.5043			0_18
0_15	24	20700	651.685	257.838			0_22	24	20700	1581.89	593.273			0_17	24	20700	677.246	252.134			0_12	24	20700	1084.03	350.047			0_20	24	20700	723.134	210.079			0_23	24	20700	1102.46	251.045			0_9	24	20700	807.646	82.6293			0_18
0_15	25	21600	655.434	280.461			0_22	25	21600	1583.04	592.381			0_17	25	21600	675.628	253.287			0_12	25	21600	1083.21	353.637			0_20	25	21600	722.251	209.176			0_23	25	21600	1102.92	246.212			0_9	25	21600	806.49	82.6848			0_18
0_15	26	22500	661.127	281.568			0_22	26	22500	1586.54	589.809			0_17	26	22500	669.434	256.035			0_12	26	22500	1068.9	363.681			0_20	26	22500	723.175	210.256			0_23	26	22500	1093.64	248.576			0_9	26	22500	809.196	82.2875			0_18
0_15	27	23400	687.038	299.272			0_22	27	23400	1586.4	589.778			0_17	27	23400	671.097	255.71			0_12	27	23400	1085.99	346.016			0_20	27	23400	723.053	209.35			0_23	27	23400	1051.18	247.745			0_9	27	23400	808.035	79.0123			0_18
0_15	28	24300	693.89	301.776			0_22	28	24300	1566.19	595.645			0_17	28	24300	668.831	257.268			0_12	28	24300	1071.09	368.747			0_20	28	24300	723.059	210.114			0_23	28	24300	1037.76	254.013			0_9	28	24300	804.147	79.4999			0_18
0_15	29	25200	696.345	299.178			0_22	29	25200	1550.37	603.522			0_17	29	25200	673.442	254.596			0_12	29	25200	1081.55	351.338			0_20	29	25200	723.261	209.133			0_23	29	25200	1037.18	255.398			0_9	29	25200	805.662	83.521			0_18
0_15	30	26100	716.629	294.747			0_22	30	26100	1538.1	603.434			0_17	30	26100	671.406	255.868			0_12	30	26100	1074.82	359.202			0_20	30	26100	722.228	209.182			0_23	30	26100	1039.8	257.447			0_9	30	26100	812.545	82.4319			0_18
0_15	31	27000	726.873	285.728			0_22	31	27000	1518.87	607.773			0_17	31	27000	669.442	257.399			0_12	31	27000	1083.8	348.826			0_20	31	27000	723.037	209.04			0_23	31	27000	1053.4	248.702			0_9	31	27000	811.253	85.6254			0_18
0_15	32	27900	740.187	275.331			0_22	32	27900	1503.82	609.094			0_17	32	27900	677.264	251.063			0_12	32	27900	1075.73	362.7			0_20	32	27900	723.084	209.305			0_23	32	27900	1074.7	232.572			0_9	32	27900	806.82	83.7342			0_18
0_15	33	28800	761.62	271.05			0_22	33	28800	1492.67	610.267			0_17	33	28800	667.958	259.025			0_12	33	28800	1080.03	358.242			0_20	33	28800	722.24	209.329			0_23	33	28800	1083.53	220.415			0_9	33	28800	803.191	85.6186			0_18
0_15	34	29700	782.169	272.438			0_22	34	29700	1479.18	612.78			0_17	34	29700	675.783	253.099			0_12	34	29700	1074.86	357.123			0_20	34	29700	722.153	209.178			0_23	34	29700	1086.25	222.809			0_9	34	29700	795.464	83.5658			0_18
0_15	35	30600	795.591	245.178			0_22	35	30600	1463.15	611.331			0_17	35	30600	666.472	260.2			0_12	35	30600	1069.02	369.187			0_20	35	30600	723.137	209.035			0_23	35	30600	1088.37	222.882			0_9	35	30600	811.465	85.6314			0_18
0_15	36	31500	781.992	235.901			0_22	36	31500	1448.7	609.123			0_17	36	31500	679.464	251.935			0_12	36	31500	1080.54	352.274			0_20	36	31500	723.073	209.092			0_23	36	31500	1089.28	224.892			0_9	36	31500	820.38	84.4405			0_18
0_15	37	32400	781.82	224.9			0_22	37	32400	1424.13	610.954			0_17	37	32400	667.978	258.66			0_12	37	32400	1081.57	353.708			0_20	37	32400	723.125	209.153			0_23	37	32400	1073.53	230.543			0_9	37	32400	803.447	88.4521			0_18
0_15	38	33300	779.861	219.398			0_22	38	33300	1399.56	612.785			0_17	38	33300	672.314	255.355			0_12	38	33300	1065.57	373.121			0_20	38	33300	723.044	208.252			0_23	38	33300	1063.18	241.882			0_9	38	33300	792.215	90.8326			0_18
0_15	39	34200	785.352	211.371			0_22	39	34200	1374.99	614.615			0_17	39	34200	676.71	254.239			0_12	39	34200	1082.75	346.357			0_20	39	34200	723.151	208.932			0_23	39	34200	1039.26	247.743			0_9	39	34200	819.225	80.4058			0_18
0_15	40	35100	779.634	201.955			0_22	40	35100	1360.55	603.453			0_17	40	35100	668.981	259.129			0_12	40	35100	1069.27	371.945			0_20	40	35100	723.087	209.07			0_23	40	35100	1024.62	247.739			0_9	40	35100	818.107	84.8629			0_18
0_15	41	36000	773.89	191.919			0_22	41	36000	1360.62	593.159			0_17	41	36000	672.423	254.551			0_12	41	36000	1084.9	349.725			0_20	41	36000	723.026	209.303			0_23	41	36000	1009.08	248.962			0_9	41	36000	792.36	85.1436			0_18
0_15	42	36900	779.612	180.632			0_22	42	36900	1361.75	573.094			0_17	42	36900	673.321	255.403			0_12	42	36900	1083.81	356.159			0_20	42	36900	723.034	208.268			0_23	42	36900	990.94	260.008			0_9	42	36900	819.299	90.9403			0_18
0_15	43	37800	796.621	156.095			0_22	43	37800	1373.17	551.481			0_17	43	37800	675.088	253.037			0_12	43	37800	1065.79	370.033			0_20	43	37800	723.028	209.165			0_23	43	37800	955.541	280.653			0_9	43	37800	798.588	83.518			0_18
0_15	44	38700	805.822	157.999			0_22	44	38700	1380.9	532.244			0_17	44	38700	671.11	256.548			0_12	44	38700	1081.49	346.643			0_20	44	38700	723.119	209.128			0_23	44	38700	905.197	282.659			0_9	44	38700	798.875	84.7886			0_18
0_15	45	39600	804.599	157.112			0_22	45	39600	1405.57	520.962			0_17	45	39600	667.424	260.242			0_12	45	39600	1081.22	356.83			0_20	45	39600	722.254	209.037			0_23	45	39600	872.476	291.697			0_9	45	39600	822.902	82.5662			0_18
0_15	46	40500	790.89	159.506			0_22	46	40500	1406.75	511.814			0_17	46	40500	677.745	251.813			0_12	46	40500	1070.16	366.447			0_20	46	40500	722.104	209.352			0_23	46	40500	837.081	299.622			0_9	46	40500	795.26	78.1996			0_18
0_15	47	41400	783.998	157.012			0_22	47	41400	1403.56	508.487			0_17	47	41400	672.414	255.709			0_12	47	41400	1086.19	345.605			0_20	47	41400	723.031	209.097			0_23	47	41400	797.752	328.757			0_9	47	41400	803.361	89.593			0_18
0_15	48	42300	777.213	155.08			0_22	48	42300	1406.91	505.96			0_17	48	42300	674.535	251.982			0_12	48	42300	1073.38	366.151			0_20	48	42300	722.3	209.082			0_23	48	42300	778.41	344.672			0_9	48	42300	800.071	76.7483			0_18
0_16	1	0	1797.81	197.806			0_23	1	0	1368.49	504.265			0_20	1	0	1949.23	253.914			0_14	1	0	1836.28	399.267			0_21	1	0	2056.69	240.841			0_26	1	0	840.759	457.64			0_11	1	0	1345.19	115.48			0_19
0_16	2	900	1797.44	199.924			0_23	2	900	1355.89	498.272			0_20	2	900	1950.25	254.04			0_14	2	900	1838.71	402.48			0_21	2	900	2050.86	241.771			0_26	2	900	841.018	458.995			0_11	2	900	1345.95	115.37			0_19
0_16	3	1800	1796.54	198.621			0_23	3	1800	1332.19	494.891			0_20	3	1800	1951.38	252.985			0_14	3	1800	1840.54	397.791			0_21	3	1800	2054.29	242.017			0_26	3	1800	840.931	460.336			0_11	3	1800	1347.02	115.642			0_19
0_16	4	2700	1794.72	196.495			0_23	4	2700	1311.07	484.635			0_20	4	2700	1950.4	250.624			0_14	4	2700	1842.1	398.079			0_21	4	2700	2055.81	243.264			0_26	4	2700	840.823	458.11			0_11	4	2700	1346.24	115.183			0_19
0_16	5	3600	1795.68	196.576			0_23	5	3600	1288.39	471.475			0_20	5	3600	1953.58	251.784			0_14	5	3600	1837.5	399.254			0_21	5	3600	2058.98	244.36			0_26	5	3600	840.619	460.237			0_11	5	3600	1346.96	116.348			0_19
0_16	6	4500	1796.83	193.308			0_23	6	4500	1271.25	462.084			0_20	6	4500	1952.47	251.958			0_14	6	4500	1838.63	402.083			0_21	6	4500	2061.13	245.279			0_26	6	4500	837.539	461.103			0_11	6	4500	1346.34	115.496			0_19
0_16	7	5400	1796.84	194.453			0_23	7	5400	1255.74	450.571			0_20	7	5400	1952.51	251.858			0_14	7	5400	1839.72	403.686			0_21	7	5400	2065.59	248.713			0_26	7	5400	834.061	462.176			0_11	7	5400	1346.91	115.153			0_19
0_16	8	6300	1795.72	191.154			0_23	8	6300	1238.7	439.633			0_20	8	6300	1950.41	250.593			0_14	8	6300	1838.78	403.589			0_21	8	6300	2072.52	251.295			0_26	8	6300	833.097	464.626			0_11	8	6300	1346.24	115.334			0_19
0_16	9	7200	1795.52	190.83			0_23	9	7200	1227.17	430.746			0_20	9	7200	1951.14	251.124			0_14	9	7200	1839.14	402.478			0_21	9	7200	2077.01	253.217			0_26	9	7200	834.934	457.776			0_11	9	7200	1347.26	115.396			0_19
0_16	10	8100	1794.57	187.435			0_23	10	8100	1203.42	447.511			0_20	10	8100	1949.97	251.774			0_14	10	8100	1836.92	402.224			0_21	10	8100	2080.28	253.317			0_26	10	8100	835.321	457.471			0_11	10	8100	1346.14	115.442			0_19
0_16	11	9000	1793.34	187.477			0_23	11	9000	1175.44	447.35			0_20	11	9000	1948.12	251.933			0_14	11	9000	1834.03	400.84			0_21	11	9000	2083.88	259.912			0_26	11	9000	832.883	453.055			0_11	11	9000	1347.13	115.431			0_19
0_16	12	9900	1788.63	185.422			0_23	12	9900	1148.2	439.732			0_20	12	9900	1945.92	253.03			0_14	12	9900	1836.17	397.607			0_21	12	9900	2092.65	270.205			0_26	12	9900	834.048	443.989			0_11	12	9900	1346.95	115.459			0_19
0_16	13	10800	1789.03	183.938			0_23	13	10800	1126.8	426.356			0_20	13	10800	1947.06	253.191			0_14	13	10800	1836.52	396.751			0_21	13	10800	2091.66	264.506			0_26	13	10800	823.975	441.729			0_11	13	10800	1347.17	116.429			0_19
0_16	14	11700	1786.59	183.1			0_23	14	11700	1100.92	433.941			0_20	14	11700	1953.86	256.483			0_14	14	11700	1841.6	398.147			0_21	14	11700	2090.3	256.409			0_26	14	11700	799.17	444.357			0_11	14	11700	1347.37	115.503			0_19
0_16	15	12600	1786.37	180.918			0_23	15	12600	1072.38	429.62			0_20	15	12600	1950.5	253.233			0_14	15	12600	1841.76	397.029			0_21	15	12600	2086.05	247.557			0_26	15	12600	784.58	463.323			0_11	15	12600	1345.33	117.509			0_19
0_16	16	13500	1786.41	179.723			0_23	16	13500	1037.44	431.742			0_20	16	13500	1942.24	254.251			0_14	16	13500	1840.83	398.178			0_21	16	13500	2076.96	240.864			0_26	16	13500	770.642	477.796			0_11	16	13500	1347.17	116.585			0_19
0_16	17	14400	1787.82	178.377			0_23	17	14400	1010.04	421.492			0_20	17	14400	1949.36	256.676			0_14	17	14400	1842.02	398.206			0_21	17	14400	2066.84	232.67			0_26	17	14400	764.127	496.313			0_11	17	14400	1347.02	115.563			0_19
0_16	18	15300	1786.25	175.143			0_23	18	15300	979.421	394.33			0_20	18	15300	1948.03	255.386			0_14	18	15300	1839.65	401.412			0_21	18	15300	2057.86	221.48			0_26	18	15300	774.913	525.247			0_11	18	15300	1346.75	114.541			0_19
0_16	19	16200	1782.77	171.71			0_23	19	16200	952.259	387.918			0_20	19	16200	1949.32	256.527			0_14	19	16200	1838.05	404.354			0_21	19	16200	2038.6	203.336			0_26	19	16200	778.461	553.434			0_11	19	16200	1345.9	115.515			0_19
0_16	20	17100	1777.44	166.107			0_23	20	17100	922.351	363.889			0_20	20	17100	1947.03	256.655			0_14	20	17100	1842.07	403.364			0_21	20	17100	2026	204.427			0_26	20	17100	770.737	575.25			0_11	20	17100	1345.2	115.652			0_19
0_16	21	18000	1764.1	158.229			0_23	21	18000	907.397	334.377			0_20	21	18000	1949.2	252.998			0_14	21	18000	1843.19	402.29			0_21	21	18000	2019.39	197.442			0_26	21	18000	769.662	600.085			0_11	21	18000	1347.06	115.232			0_19
0_16	22	18900	1743.08	160.339			0_23	22	18900	870.251	309.727			0_20	22	18900	1952.68	249.653			0_14	22	18900	1843.99	402.851			0_21	22	18900	2013.58	189.715			0_26	22	18900	789.773	633.707			0_11	22	18900	1347.17	113.553			0_19
0_16	23	19800	1722.36	166.043			0_23	23	19800	845.157	273.428			0_20	23	19800	1951.57	255.571			0_14	23	19800	1840.92	405.654			0_21	23	19800	2006.69	178.471			0_26	23	19800	772.866	666.387			0_11	23	19800	1348.22	114.635			0_19
0_16	24	20700	1710.63	175.137			0_23	24	20700	803.768	250.455			0_20	24	20700	1946.94	253.036			0_14	24	20700	1842.02	401.422			0_21	24	20700	1995.48	164.955			0_26	24	20700	752.53	694.644			0_11	24	20700	1345.2	115.438			0_19
0_16	25	21600	1694.64	173.986			0_23	25	21600	760.579	237.294			0_20	25	21600	1945.78	257.771			0_14	25	21600	1840.99	395.576			0_21	25	21600	1993.3	153.679			0_26	25	21600	725.76	709.413			0_11	25	21600	1347.04	116.139			0_19
0_16	26	22500	1674.33	179.724			0_23	26	22500	724.478	213.515			0_20	26	22500	1950.38	254.279			0_14	26	22500	1834.13	406.98			0_21	26	22500	1983.16	151.433			0_26	26	22500	700.768	728.942			0_11	26	22500	1345.09	113.448			0_19
0_16	27	23400	1658.86	183.099			0_23	27	23400	704.905	189.8			0_20	27	23400	1948.07	255.554			0_14	27	23400	1833.13	394.37			0_21	27	23400	1973.04	148.101			0_26	27	23400	678.366	751.518			0_11	27	23400	1348.02	113.512			0_19
0_16	28	24300	1648.6	191.049			0_23	28	24300	658.631	161.353			0_20	28	24300	1948.3	254.23			0_14	28	24300	1844.1	396.655			0_21	28	24300	1977.57	145.753			0_26	28	24300	660.219	769.436			0_11	28	24300	1347.96	113.563			0_19
0_16	29	25200	1630.51	214.073			0_23	29	25200	654.454	168.215			0_20	29	25200	1948.06	255.355			0_14	29	25200	1839.79	401.125			0_21	29	25200	1969.46	141.165			0_26	29	25200	645.475	784.207			0_11	29	25200	1347.98	112.127			0_19
0_16	30	26100	1622.63	219.279			0_23	30	26100	650.277	175.078			0_20	30	26100	1944.65	248.426			0_14	30	26100	1830.74	403.398			0_21	30	26100	1946.91	129.986			0_26	30	26100	629.31	796.706			0_11	30	26100	1346.85	115.499			0_19
0_16	31	27000	1623.65	224.88			0_23	31	27000	646.1	181.94			0_20	31	27000	1953.9	246.203			0_14	31	27000	1836.2	398.718			0_21	31	27000	1936.74	128.837			0_26	31	27000	611.482	818.258			0_11	31	27000	1349.08	114.234			0_19
0_16	32	27900	1628.23	242.963			0_23	32	27900	641.923	188.802			0_20	32	27900	1946.9	257.647			0_14	32	27900	1843.2	407.767			0_21	32	27900	1914.53	128.917			0_26	32	27900	602.278	826.131			0_11	32	27900	1346.9	114.541			0_19
0_16	33	28800	1622.68	243.062			0_23	33	28800	646.594	218.188			0_20	33	28800	1957.25	253.004			0_14	33	28800	1830.58	390.844			0_21	33	28800	1903.88	131.046			0_26	33	28800	594.474	832.958			0_11	33	28800	1348.17	114.222			0_19
0_16	34	29700	1620.41	239.588			0_23	34	29700	660.061	248.773			0_20	34	29700	1946.85	251.926			0_14	34	29700	1813.67	389.895			0_21	34	29700	1897.22	133.422			0_26	34	29700	584.321	840.528			0_11	34	29700	1347.94	112.288			0_19
0_16	35	30600	1608.98	237.374			0_23	35	30600	664.507	295.205			0_20	35	30600	1947.05	255.53			0_14	35	30600	1827.07	383.238			0_21	35	30600	1895.98	133.155			0_26	35	30600	572.699	847.349			0_11	35	30600	1347.1	115.434			0_19
0_16	36	31500	1610.08	235.011			0_23	36	31500	648.687	336.789			0_20	36	31500	1945.8	262.031			0_14	36	31500	1830.84	393.362			0_21	36	31500	1899.61	130.179			0_26	36	31500	557.125	854.109			0_11	36	31500	1349.99	116.456			0_19
0_16	37	32400	1610.28	223.543			0_23	37	32400	627.119	372.865			0_20	37	32400	1949.29	244.079			0_14	37	32400	1838.17	407.987			0_21	37	32400	1901.66	140.138			0_26	37	32400	546.589	857.494			0_11	37	32400	1346.98	115.39			0_19
0_16	38	33300	1629.3	202.114			0_23	38	33300	607.739	417.301			0_20	38	33300	1947.03	256.293			0_14	38	33300	1836.42	400.23			0_21	38	33300	1893.79	150.388			0_26	38	33300	530.285	855.445			0_11	38	33300	1344.71	115.506			0_19
0_16	39	34200	1652.16	208.028			0_23	39	34200	586.467	458.962			0_20	39	34200	1933.36	263.204			0_14	39	34200	1832.8	392.072			0_21	39	34200	1890.44	148.069			0_26	39	34200	518.346	857.703			0_11	39	34200	1345.74	113.223			0_19
0_16	40	35100	1655.58	215.877			0_23	40	35100	558.337	494.003			0_20	40	35100	1949.13	247.51			0_14	40	35100	1834.04	395.443			0_21	40	35100	1898.68	150.108			0_26	40	35100	502.71	866.664			0_11	40	35100	1345.98	115.63			0_19
0_16	41	36000	1656.57	213.667			0_23	41	36000	538.139	540.421			0_20	41	36000	1944.68	256.263			0_14	41	36000	1841.87	399.973			0_21	41	36000	1917.47	144.667			0_26	41	36000	482.226	873.499			0_11	41	36000	1346.92	114.564			0_19
0_16	42	36900	1653.14	214.685			0_23	42	36900	526.743	593.443			0_20	42	36900	1946.99	256.616			0_14	42	36900	1824.85	390.928			0_21	42	36900	1932.47	142.306			0_26	42	36900	457.998	857.625			0_11	42	36900	1346.02	113.297			0_19
0_16	43	37800	1649.91	214.857			0_23	43	37800	500.324	628.035			0_20	43	37800	1949.15	262.17			0_14	43	37800	1815.94	384.251			0_21	43	37800	1951.68	134.339			0_26	43	37800	452.057	839.588			0_11	43	37800	1346.92	113.404			0_19
0_16	44	38700	1642.64	214.51			0_23	44	38700	463.219	655.529			0_20	44	38700	1964.92	237.176			0_14	44	38700	1823.92	383.01			0_21	44	38700	1976.35	123.222			0_26	44	38700	443.072	827.857			0_11	44	38700	1344.88	113.032			0_19
0_16	45	39600	1620.39	207.749			0_23	45	39600	458.672	675.892			0_20	45	39600	1935.79	258.827			0_14	45	39600	1844.24	399.811			0_21	45	39600	1988.82	109.612			0_26	45	39600	426.039	808.664			0_11	45	39600	1345.66	116.433			0_19
0_16	46	40500	1606.77	231.536			0_23	46	40500	444.25	693.695			0_20	46	40500	1954.98	252.972			0_14	46	40500	1845.27	412.628			0_21	46	40500	2003.62	100.492			0_26	46	40500	407.992	784.408			0_11	46	40500	1346.01	115.274			0_19
0_16	47	41400	1604.66	247.563			0_23	47	41400	405.569	715.192			0_20	47	41400	1946.01	248.4			0_14	47	41400	1829.36	404.625			0_21	47	41400	2014.83	81.2422			0_26	47	41400	410.172	748.305			0_11	47	41400	1352.35	113.172			0_19
0_16	48	42300	1602.26	269.17			0_23	48	42300	428.305	723.056			0_20	48	42300	1954.93	258.782			0_14	48	42300	1830.47	380.878			0_21	48	42300	2021.52	65.3626			0_26	48	42300	409.266	721.111			0_11	48	42300	1351.58	118.856			0_19
0_18	1	0	1044.16	205.671			0_26	1	0	754.843	530.245			0_25	1	0	1245.53	308.737			0_15	1	0	1930.17	411.387			0_22	1	0	620.322	247.414			0_27	1	0	2104.22	468.879			0_12	1	0	2064.46	115.206			0_20
0_18	2	900	1046.51	207.853			0_26	2	900	758.366	535.907			0_25	2	900	1246.39	309.569			0_15	2	900	1929.98	412.475			0_22	2	900	619.385	247.262			0_27	2	900	2104.27	467.763			0_12	2	900	2065.68	116.298			0_20
0_18	3	1800	1046.59	206.807			0_26	3	1800	753.867	550.521			0_25	3	1800	1244.41	308.617			0_15	3	1800	1927.85	416.738			0_22	3	1800	620.193	247.241			0_27	3	1800	2105.45	466.592			0_12	3	1800	2063.49	117.411			0_20
0_18	4	2700	1048.68	204.333			0_26	4	2700	750.566	553.858			0_25	4	2700	1245.82	308.642			0_15	4	2700	1933.37	409.217			0_22	4	2700	620.123	247.422			0_27	4	2700	2104.16	463.227			0_12	4	2700	2064.48	116.202			0_20
0_18	5	3600	1052.95	204.645			0_26	5	3600	748.029	559.362			0_25	5	3600	1249.01	308.344			0_15	5	3600	1926.86	417.789			0_22	5	3600	620.079	247.374			0_27	5	3600	2103.09	459.939			0_12	5	3600	2064.61	117.71			0_20
0_18	6	4500	1054.36	203.315			0_26	6	4500	746.922	561.656			0_25	6	4500	1246.96	307.111			0_15	6	4500	1928.76	418.283			0_22	6	4500	619.191	247.322			0_27	6	4500	2102.92	458.759			0_12	6	4500	2066.52	117.611			0_20
0_18	7	5400	1055.7	203.314			0_26	7	5400	755.944	570.837			0_25	7	5400	1247.56	308.224			0_15	7	5400	1929.9	415.821			0_22	7	5400	619.325	247.489			0_27	7	5400	2099.55	458.805			0_12	7	5400	2068.86	116.298			0_20
0_18	8	6300	1055.4	203.774			0_26	8	6300	765.024	575.202			0_25	8	6300	1247.42	308.633			0_15	8	6300	1930.11	413.679			0_22	8	6300	620.124	247.634			0_27	8	6300	2092.75	457.694			0_12	8	6300	2069	117.697			0_20
0_18	9	7200	1055.65	203.798			0_26	9	7200	769.634	584.15			0_25	9	7200	1247.28	308.24			0_15	9	7200	1939.93	401.013			0_22	9	7200	619.225	248.379			0_27	9	7200	2089.34	457.806			0_12	9	7200	2065.61	116.466			0_20
0_18	10	8100	1057.48	202.397			0_26	10	8100	775.383	588.702			0_25	10	8100	1246.4	307.468			0_15	10	8100	1932.28	405.82			0_22	10	8100	619.135	247.339			0_27	10	8100	2087.02	458.797			0_12	10	8100	2065.77	116.714			0_20
0_18	11	9000	1057.4	203.744			0_26	11	9000	778.683	591.095			0_25	11	9000	1246.38	308.485			0_15	11	9000	1933.36	412.641			0_22	11	9000	619.227	247.517			0_27	11	9000	2083.67	461.062			0_12	11	9000	2066.68	118.833			0_20
0_18	12	9900	1057.29	203.729			0_26	12	9900	790.28	603.478			0_25	12	9900	1246.98	307.574			0_15	12	9900	1934.67	404.494			0_22	12	9900	619.176	247.557			0_27	12	9900	2083.6	465.497			0_12	12	9900	2064.71	117.603			0_20
0_18	13	10800	1059.7	203.197			0_26	13	10800	800.105	608.056			0_25	13	10800	1246	307.917			0_15	13	10800	1933.47	413.404			0_22	13	10800	618.204	248.435			0_27	13	10800	2083.68	473.532			0_12	13	10800	2064.47	115.602			0_20
0_18	14	11700	1060.22	205.528			0_26	14	11700	814.94	614.859			0_25	14	11700	1246.35	307.555			0_15	14	11700	1930.18	415.916			0_22	14	11700	619.032	247.54			0_27	14	11700	2082.43	480.28			0_12	14	11700	2065.5	116.731			0_20
0_18	15	12600	1064.05	204.496			0_26	15	12600	828.41	613.58			0_25	15	12600	1246.57	307.752			0_15	15	12600	1939.05	401.241			0_22	15	12600	619.151	247.529			0_27	15	12600	2083.65	488.383			0_12	15	12600	2065.59	118.795			0_20
0_18	16	13500	1065.61	204.709			0_26	16	13500	835.295	614.745			0_25	16	13500	1246.41	306.462			0_15	16	13500	1941.41	380.806			0_22	16	13500	618.17	247.382			0_27	16	13500	2080.41	496.128			0_12	16	13500	2064.41	117.414			0_20
0_18	17	14400	1067.58	202.41			0_26	17	14400	852.313	619.07			0_25	17	14400	1246.25	309.385			0_15	17	14400	1934.69	394.434			0_22	17	14400	618.945	247.511			0_27	17	14400	2079.22	500.724			0_12	17	14400	2065.27	116.558			0_20
0_18	18	15300	1068.99	200.062			0_26	18	15300	867.943	613.61			0_25	18	15300	1246.3	307.724			0_15	18	15300	1931.15	414.747			0_22	18	15300	619.103	247.488			0_27	18	15300	2075.77	508.563			0_12	18	15300	2066.61	116.259			0_20
0_18	19	16200	1072.18	194.023			0_26	19	16200	880.621	612.406			0_25	19	16200	1246.64	308.608			0_15	19	16200	1932.17	402.132			0_22	19	16200	618.22	247.417			0_27	19	16200	2064.46	518.826			0_12	19	16200	2065.55	115.46			0_20
0_18	20	17100	1079.08	189.601			0_26	20	17100	894.145	609.882			0_25	20	17100	1247.44	309.151			0_15	20	17100	1938.95	403.489			0_22	20	17100	618.925	248.388			0_27	20	17100	2049.88	523.383			0_12	20	17100	2065.61	116.348			0_20
0_18	21	18000	1087.49	186.34			0_26	21	18000	922.069	604.683			0_25	21	18000	1246.74	308.275			0_15	21	18000	1932.26	403.337			0_22	21	18000	618.957	247.597			0_27	21	18000	2035.05	519.657			0_12	21	18000	2071.15	116.371			0_20
0_18	22	18900	1094.03	186.592			0_26	22	18900	942.747	593.487			0_25	22	18900	1247.52	308.53			0_15	22	18900	1934.58	410.352			0_22	22	18900	619.11	248.574			0_27	22	18900	2007.84	507.31			0_12	22	18900	2063.3	119.565			0_20
0_18	23	19800	1092.68	185.269			0_26	23	19800	965.392	577.7			0_25	23	19800	1246.85	307.19			0_15	23	19800	1932.3	406.861			0_22	23	19800	619.256	248.464			0_27	23	19800	1986.55	493.484			0_12	23	19800	2065.63	112.906			0_20
0_18	24	20700	1075.48	192.301			0_26	24	20700	993.463	561.849			0_25	24	20700	1244.08	306.035			0_15	24	20700	1940.36	394.372			0_22	24	20700	619.134	248.54			0_27	24	20700	1963.01	473.61			0_12	24	20700	2069.06	117.739			0_20
0_18	25	21600	1059.69	192.046			0_26	25	21600	1023.9	551.643			0_25	25	21600	1248.11	309.547			0_15	25	21600	1927.56	424.524			0_22	25	21600	618.209	247.541			0_27	25	21600	1943.69	453.093			0_12	25	21600	2065.47	114.23			0_20
0_18	26	22500	1051.81	186.519			0_26	26	22500	1056.93	544.908			0_25	26	22500	1245.75	309.604			0_15	26	22500	1927.59	424.275			0_22	26	22500	619.14	248.597			0_27	26	22500	1949.18	422.385			0_12	26	22500	2066.5	118.677			0_20
0_18	27	23400	1031.03	198.833			0_26	27	23400	1090.39	537.974			0_25	27	23400	1247.25	306.032			0_15	27	23400	1927.62	424.027			0_22	27	23400	618.991	248.417			0_27	27	23400	1930.32	390.698			0_12	27	23400	2070.18	116.417			0_20
0_18	28	24300	1015.4	192.041			0_26	28	24300	1121.15	546.034			0_25	28	24300	1246.19	309.332			0_15	28	24300	1928.21	420.468			0_22	28	24300	618.961	248.476			0_27	28	24300	1919.8	332.429			0_12	28	24300	2071.03	117.341			0_20
0_18	29	25200	1002.1	194.496			0_26	29	25200	1144.77	560.565			0_25	29	25200	1246.84	306.035			0_15	29	25200	1928.8	416.909			0_22	29	25200	619.222	247.509			0_27	29	25200	1912.03	293.77			0_12	29	25200	2068.74	113.094			0_20
0_18	30	26100	982.965	210.258			0_26	30	26100	1167.41	585.357			0_25	30	26100	1242.14	306.654			0_15	30	26100	1940.31	430.643			0_22	30	26100	618.049	247.511			0_27	30	26100	1916.46	252.236			0_12	30	26100	2064.26	120.995			0_20
0_18	31	27000	971.807	206.824			0_26	31	27000	1189.01	607.972			0_25	31	27000	1245.54	305.27			0_15	31	27000	1941.32	411.248			0_22	31	27000	618.983	247.358			0_27	31	27000	1925.48	228.358			0_12	31	27000	2072.45	108.414			0_20
0_18	32	27900	969.365	207.919			0_26	32	27900	1210.16	612.404			0_25	32	27900	1243.46	301.759			0_15	32	27900	1936.87	411.499			0_22	32	27900	618.975	247.589			0_27	32	27900	1934.53	197.699			0_12	32	27900	2074.46	116.438			0_20
0_18	33	28800	963.886	211.511			0_26	33	28800	1227.19	624.98			0_25	33	28800	1242.46	307.394			0_15	33	28800	1933.27	413.693			0_22	33	28800	618.907	247.596			0_27	33	28800	1947.05	171.813			0_12	33	28800	2061.06	112.924			0_20
0_18	34	29700	945.734	230.502			0_26	34	29700	1240.67	623.65			0_25	34	29700	1241.97	308.651			0_15	34	29700	1941.2	387.519			0_22	34	29700	618.055	247.528			0_27	34	29700	1951.44	155.867			0_12	34	29700	2069.12	113.131			0_20
0_18	35	30600	925.329	241.732			0_26	35	30600	1254.45	634.043			0_25	35	30600	1244.84	309.392			0_15	35	30600	1939.92	385.272			0_22	35	30600	620.556	247.424			0_27	35	30600	1942.49	157.108			0_12	35	30600	2059.72	118.694			0_20
0_18	36	31500	905.341	240.557			0_26	36	31500	1279.28	642.914			0_25	36	31500	1250.63	309.312			0_15	36	31500	1930.12	423.726			0_22	36	31500	619.439	249.433			0_27	36	31500	1932.33	161.689			0_12	36	31500	2065.28	119.7			0_20
0_18	37	32400	900.848	237.079			0_26	37	32400	1294.18	647.396			0_25	37	32400	1254.91	312.82			0_15	37	32400	1935.67	412.289			0_22	37	32400	623.61	248.367			0_27	37	32400	1931.12	172.056			0_12	37	32400	2067.73	109.685			0_20
0_18	38	33300	900.511	239.628			0_26	38	33300	1321.02	650.954			0_25	38	33300	1240.64	304.123			0_15	38	33300	1939.06	383.144			0_22	38	33300	623.627	246.215			0_27	38	33300	1934.36	207.15			0_12	38	33300	2065.49	110.878			0_20
0_18	39	34200	897.172	239.581			0_26	39	34200	1344.87	644.283			0_25	39	34200	1247.48	314.57			0_15	39	34200	1934.56	409.173			0_22	39	34200	625.326	248.438			0_27	39	34200	1952.67	239.667			0_12	39	34200	2069.1	116.521			0_20
0_18	40	35100	893.952	234.977			0_26	40	35100	1367.63	645.405			0_25	40	35100	1242.27	302.033			0_15	40	35100	1933.18	419.156			0_22	40	35100	627.025	250.661			0_27	40	35100	1949.3	254.321			0_12	40	35100	2067.69	114.088			0_20
0_18	41	36000	892.442	236.099			0_26	41	36000	1384.41	632.352			0_25	41	36000	1250.99	308.71			0_15	41	36000	1932.61	399.83			0_22	41	36000	624.957	251.911			0_27	41	36000	1952.47	284.781			0_12	41	36000	2068.98	122.24			0_20
0_18	42	36900	887.301	232.908			0_26	42	36900	1401.19	619.299			0_25	42	36900	1247.39	314.904			0_15	42	36900	1934.67	424.721			0_22	42	36900	626.087	252.008			0_27	42	36900	1954.84	317.636			0_12	42	36900	2057.89	117.627			0_20
0_18	43	37800	893.489	227.428			0_26	43	37800	1401.23	619.277			0_25	43	37800	1250.02	311.025			0_15	43	37800	1936.68	391.816			0_22	43	37800	625.076	251.938			0_27	43	37800	1958.26	349.226			0_12	43	37800	2074.48	110.816			0_20
0_18	44	38700	915.484	223.553			0_26	44	38700	1400.15	619.338			0_25	44	38700	1242.93	312.544			0_15	44	38700	1935.61	389.886			0_22	44	38700	627.028	249.608			0_27	44	38700	1962.71	379.77			0_12	44	38700	2064.44	114.279			0_20
0_18	45	39600	944.734	211.428			0_26	45	39600	1404.59	617.046			0_25	45	39600	1243.37	309.748			0_15	45	39600	1935.54	401.221			0_22	45	39600	626.245	251.737			0_27	45	39600	1965.12	404.741			0_12	45	39600	2070.09	104.184			0_20
0_18	46	40500	959.498	215.715			0_26	46	40500	1404.53	617.127			0_25	46	40500	1244.63	308.965			0_15	46	40500	1934.5	416.752			0_22	46	40500	624.832	253.255			0_27	46	40500	1969.51	429.437			0_12	46	40500	2071.31	121.843			0_20
0_18	47	41400	971.779	218.123			0_26	47	41400	1404.55	618.117			0_25	47	41400	1246.18	311.269			0_15	47	41400	1936.84	422.708			0_22	47	41400	627.004	253.103			0_27	47	41400	1971.79	451.11			0_12	47	41400	2062.03	113.347			0_20
0_18	48	42300	975.049	211.148			0_26	48	42300	1405.68	618.053			0_25	48	42300	1248.98	306.719			0_15	48	42300	1938.1	383.33			0_22	48	42300	627.083	252.996			0_27	48	42300	1970.66	470.373			0_12	48	42300	2071.44	109.708			0_20
0_20	1	0	1132.27	207.746			0_27	1	0	997.809	561.681			0_27	1	0	54.3916	319.58			0_16	1	0	113.116	431.687			0_23	1	0	1460.07	258.048			0_28	1	0	1578.46	472.387			0_14	1	0	2146.78	132.282			0_21
0_20	2	900	1135.78	208.999			0_27	2	900	998.915	562.829			0_27	2	900	55.629	319.93			0_16	2	900	113.202	430.805			0_23	2	900	1458.82	257.583			0_28	2	900	1587.42	460.863			0_14	2	900	2147.01	134.427			0_21
0_20	3	1800	1140.13	211.37			0_27	3	1800	997.809	561.715			0_27	3	1800	52.2323	318.912			0_16	3	1800	112.94	431.594			0_23	3	1800	1459.24	258.802			0_28	3	1800	1589.97	458.566			0_14	3	1800	2149.19	133.477			0_21
0_20	4	2700	1141.34	211.076			0_27	4	2700	998.865	561.636			0_27	4	2700	45.0019	307.257			0_16	4	2700	112.061	431.827			0_23	4	2700	1457.97	262.099			0_28	4	2700	1588.71	454.103			0_14	4	2700	2147.92	133.375			0_21
0_20	5	3600	1140.21	210.088			0_27	5	3600	997.938	561.699			0_27	5	3600	44.8664	306.663			0_16	5	3600	114.111	428.605			0_23	5	3600	1457.6	261.962			0_28	5	3600	1590.99	451.739			0_14	5	3600	2150.5	135.906			0_21
0_20	6	4500	1141.24	211.966			0_27	6	4500	997.798	562.604			0_27	6	4500	47.527	313.13			0_16	6	4500	112.179	430.355			0_23	6	4500	1457.83	262.008			0_28	6	4500	1595.76	452.897			0_14	6	4500	2144.9	133.625			0_21
0_20	7	5400	1142.67	210.744			0_27	7	5400	1003.06	557.058			0_27	7	5400	56.1908	316.5			0_16	7	5400	112.948	430.553			0_23	7	5400	1459	264.258			0_28	7	5400	1601.19	458.925			0_14	7	5400	2151.53	134.624			0_21
0_20	8	6300	1143.82	209.99			0_27	8	6300	1008.33	551.513			0_27	8	6300	51.225	321.415			0_16	8	6300	112.059	429.29			0_23	8	6300	1457.59	264.437			0_28	8	6300	1610.07	471.249			0_14	8	6300	2152.68	136.846			0_21
0_20	9	7200	1143.28	211.059			0_27	9	7200	1015.95	569.587			0_27	9	7200	50.6486	312.379			0_16	9	7200	112.991	429.742			0_23	9	7200	1459.82	266.797			0_28	9	7200	1619.2	481.41			0_14	9	7200	2151.39	133.348			0_21
0_20	10	8100	1143.58	209.774			0_27	10	8100	1016.9	584.41			0_27	10	8100	64.0805	318.977			0_16	10	8100	113.051	429.697			0_23	10	8100	1458.85	266.848			0_28	10	8100	1629.39	506.051			0_14	10	8100	2153.87	133.656			0_21
0_20	11	9000	1144.53	208.935			0_27	11	9000	1010.32	599.041			0_27	11	9000	47.5218	316.825			0_16	11	9000	113.326	428.551			0_23	11	9000	1459.96	266.737			0_28	11	9000	1639.61	520.81			0_14	11	9000	2151.41	131.167			0_21
0_20	12	9900	1142.62	207.695			0_27	12	9900	1004.5	616.037			0_27	12	9900	63.2145	321.073			0_16	12	9900	116.59	429.124			0_23	12	9900	1459.86	264.296			0_28	12	9900	1639.72	545.676			0_14	12	9900	2149.11	132.434			0_21
0_20	13	10800	1143.62	208.752			0_27	13	10800	1001.1	627.197			0_27	13	10800	53.3203	316.621			0_16	13	10800	116.16	429.695			0_23	13	10800	1459.72	261.785			0_28	13	10800	1651.22	546.932			0_14	13	10800	2146.89	132.324			0_21
0_20	14	11700	1145.85	212.314			0_27	14	11700	984.472	638.501			0_27	14	11700	51.2505	312.153			0_16	14	11700	115.52	429.406			0_23	14	11700	1460.85	260.765			0_28	14	11700	1656.66	550.551			0_14	14	11700	2145.74	132.35			0_21
0_20	15	12600	1148.29	213.61			0_27	15	12600	980.412	648.574			0_27	15	12600	58.7692	320.18			0_16	15	12600	115.194	429.521			0_23	15	12600	1463.23	261.79			0_28	15	12600	1662.07	577.706			0_14	15	12600	2149.87	133.331			0_21
0_20	16	13500	1150.57	215.732			0_27	16	13500	968.388	664.082			0_27	16	13500	50.2497	314.627			0_16	16	13500	115.679	428.279			0_23	16	13500	1462.24	260.845			0_28	16	13500	1655.27	601.047			0_14	16	13500	2147.67	134.683			0_21
0_20	17	14400	1149.43	215.805			0_27	17	14400	959.199	671.16			0_27	17	14400	53.2693	316.531			0_16	17	14400	117.901	426.961			0_23	17	14400	1464.65	259.793			0_28	17	14400	1642.83	619.398			0_14	17	14400	2137.68	125.704			0_21
0_20	18	15300	1150.53	215.803			0_27	18	15300	950.151	675.683			0_27	18	15300	56.6474	318.846			0_16	18	15300	114.512	429.476			0_23	18	15300	1460.04	256.265			0_28	18	15300	1638.8	623.344			0_14	18	15300	2151.76	138.103			0_21
0_20	19	16200	1149.29	217.107			0_27	19	16200	928.733	679.515			0_27	19	16200	49.2931	316.634			0_16	19	16200	115.349	428.301			0_23	19	16200	1455.73	251.779			0_28	19	16200	1625.47	606.026			0_14	19	16200	2136.63	126.697			0_21
0_20	20	17100	1145.62	216.014			0_27	20	17100	916.295	689.64			0_27	20	17100	56.5308	320.226			0_16	20	17100	117.828	426.991			0_23	20	17100	1449.67	254.278			0_28	20	17100	1615.8	576.426			0_14	20	17100	2151.44	137.938			0_21
0_20	21	18000	1144.71	216.958			0_27	21	18000	900.304	701.549			0_27	21	18000	55.2899	315.797			0_16	21	18000	116.71	427.176			0_23	21	18000	1452.11	248.327			0_28	21	18000	1596.36	554.833			0_14	21	18000	2135.68	127.678			0_21
0_20	22	18900	1141.31	215.731			0_27	22	18900	885.845	710.776			0_27	22	18900	54.1105	315.5			0_16	22	18900	115.806	430.311			0_23	22	18900	1454.34	243.905			0_28	22	18900	1580.88	542.305			0_14	22	18900	2147.05	140.253			0_21
0_20	23	19800	1140.92	212.459			0_27	23	19800	877.948	721.279			0_27	23	19800	55.3064	315.307			0_16	23	19800	117.913	426.364			0_23	23	19800	1460.9	241.766			0_28	23	19800	1570.7	521.141			0_14	23	19800	2153.49	136.916			0_21
0_20	24	20700	1142.03	211.014			0_27	24	20700	866.636	723.327			0_27	24	20700	53.4647	316.385			0_16	24	20700	114.367	427.363			0_23	24	20700	1467.75	238.365			0_28	24	20700	1552.61	488.277			0_14	24	20700	2148.87	128.884			0_21
0_20	25	21600	1145.66	208.754			0_27	25	21600	849.669	710.913			0_27	25	21600	52.221	315.467			0_16	25	21600	110.842	432.64			0_23	25	21600	1472.15	233.795			0_28	25	21600	1549.39	468.004			0_14	25	21600	2142.36	126.463			0_21
0_20	26	22500	1147.04	212.44			0_27	26	22500	833.888	711.947			0_27	26	22500	54.8116	315.576			0_16	26	22500	116.352	428.327			0_23	26	22500	1478.19	231.448			0_28	26	22500	1538.06	432.757			0_14	26	22500	2149.07	133.621			0_21
0_20	27	23400	1148.23	211.329			0_27	27	23400	824.888	715.511			0_27	27	23400	53.4342	316.425			0_16	27	23400	116.571	427.19			0_23	27	23400	1479.42	230.302			0_28	27	23400	1531.16	408.013			0_14	27	23400	2154.22	138.286			0_21
0_20	28	24300	1147.2	210.205			0_27	28	24300	813.491	724.357			0_27	28	24300	55.2906	317.876			0_16	28	24300	109.842	433.945			0_23	28	24300	1478.2	230.553			0_28	28	24300	1522.07	377.666			0_14	28	24300	2154.97	130.273			0_21
0_20	29	25200	1148.3	211.437			0_27	29	25200	799.028	724.332			0_27	29	25200	54.3771	315.432			0_16	29	25200	119.772	424.923			0_23	29	25200	1472.58	230.561			0_28	29	25200	1516.47	362.764			0_14	29	25200	2143.64	143.505			0_21
0_20	30	26100	1149.39	212.693			0_27	30	26100	785.081	724.292			0_27	30	26100	53.2021	315.664			0_16	30	26100	108.644	435.071			0_23	30	26100	1460.16	236.309			0_28	30	26100	1502.97	329.64			0_14	30	26100	2157.53	136.978			0_21
0_20	31	27000	1153.79	209.427			0_27	31	27000	769.509	724.184			0_27	31	27000	54.0048	317.32			0_16	31	27000	120.086	425.847			0_23	31	27000	1445.44	242.936			0_28	31	27000	1490.58	308.234			0_14	31	27000	2154.49	135.512			0_21
0_20	32	27900	1154.91	210.364			0_27	32	27900	753.232	716.393			0_27	32	27900	50.7271	318.918			0_16	32	27900	108.557	435.157			0_23	32	27900	1441.05	249.601			0_28	32	27900	1490.47	286.891			0_14	32	27900	2163.99	136.669			0_21
0_20	33	28800	1154.88	221.892			0_27	33	28800	737.829	704.15			0_27	33	28800	53.3943	315.713			0_16	33	28800	112.226	428.52			0_23	33	28800	1437.5	256.341			0_28	33	28800	1484.93	267.632			0_14	33	28800	2157.77	138.966			0_21
0_20	34	29700	1156.97	240.9			0_27	34	29700	726.54	692.834			0_27	34	29700	54.708	317.587			0_16	34	29700	104.256	437.137			0_23	34	29700	1439.69	265.476			0_28	34	29700	1489.28	248.711			0_14	34	29700	2151.8	142.832			0_21
0_20	35	30600	1159.63	253.121			0_27	35	30600	712.87	684.862			0_27	35	30600	53.5645	316.5			0_16	35	30600	117.73	423.843			0_23	35	30600	1441.96	271.097			0_28	35	30600	1493.77	232.773			0_14	35	30600	2145.82	146.699			0_21
0_20	36	31500	1149.25	255.056			0_27	36	31500	690.332	677.863			0_27	36	31500	54.4455	316.811			0_16	36	31500	115.742	426.263			0_23	36	31500	1453.37	280.354			0_28	36	31500	1487.26	212.218			0_14	36	31500	2155.84	145.808			0_21
0_20	37	32400	1141.51	236.32			0_27	37	32400	672.282	665.684			0_27	37	32400	54.414	316.414			0_16	37	32400	105.05	437.035			0_23	37	32400	1461.13	275.691			0_28	37	32400	1480.44	199.823			0_14	37	32400	2158.3	142.493			0_21
0_20	38	33300	1157.3	239.556			0_27	38	33300	649.599	653.054			0_27	38	33300	54.1967	317.073			0_16	38	33300	117.797	431.517			0_23	38	33300	1467.81	266.643			0_28	38	33300	1502.05	208.719			0_14	38	33300	2165.06	135.789			0_21
0_20	39	34200	1183.02	254.292			0_27	39	34200	630.306	634.92			0_27	39	34200	55.5802	317.584			0_16	39	34200	112.914	434.138			0_23	39	34200	1466.71	258.895			0_28	39	34200	1514.23	196.658			0_14	39	34200	2160.51	143.398			0_21
0_20	40	35100	1203.57	262.178			0_27	40	35100	596.593	614.633			0_27	40	35100	54.5943	318.287			0_16	40	35100	107.202	433.247			0_23	40	35100	1469.06	253.178			0_28	40	35100	1523.26	186.506			0_14	40	35100	2156.29	139.105			0_21
0_20	41	36000	1201.19	262.131			0_27	41	36000	586.419	588.674			0_27	41	36000	52.9795	318.78			0_16	41	36000	91.6863	442.245			0_23	41	36000	1464.59	244.231			0_28	41	36000	1550.24	156.93			0_14	41	36000	2166.25	136.661			0_21
0_20	42	36900	1198.81	262.085			0_27	42	36900	562.624	581.821			0_27	42	36900	51.6028	315.607			0_16	42	36900	87.0746	449.668			0_23	42	36900	1456.73	238.443			0_28	42	36900	1548.2	138.111			0_14	42	36900	2152.63	148.135			0_21
0_20	43	37800	1196.42	262.038			0_27	43	37800	553.625	551.357			0_27	43	37800	52.9406	319.867			0_16	43	37800	117.789	424.69			0_23	43	37800	1447.75	240.616			0_28	43	37800	1551.39	120.017			0_14	43	37800	2154.21	136.978			0_21
0_20	44	38700	1184.12	237.089			0_27	44	38700	544.674	538.039			0_27	44	38700	54.2408	318.542			0_16	44	38700	119.635	424.691			0_23	44	38700	1443.25	246.403			0_28	44	38700	1541.56	109.538			0_14	44	38700	2164.44	134.552			0_21
0_20	45	39600	1166.24	222.471			0_27	45	39600	527.656	520.75			0_27	45	39600	54.3589	318.603			0_16	45	39600	87.1587	449.63			0_23	45	39600	1435.07	258.883			0_28	45	39600	1545.73	97.1933			0_14	45	39600	2165.22	134.961			0_21
0_20	46	40500	1143.65	203.486			0_27	46	40500	510.612	502.807			0_27	46	40500	53.467	318.002			0_16	46	40500	109.06	430.636			0_23	46	40500	1437.34	265.694			0_28	46	40500	1532.39	79.0304			0_14	46	40500	2166	135.37			0_21
0_20	47	41400	1129.95	197.866			0_27	47	41400	504.996	490.241			0_27	47	41400	53.9373	315.635			0_16	47	41400	118.854	433.873			0_23	47	41400	1444.18	265.532			0_28	47	41400	1521.03	62.2326			0_14	47	41400	2162.79	132.277			0_21
0_20	48	42300	1086.88	195.837			0_27	48	42300	493.665	479.104			0_27	48	42300	50.8721	316.923			0_16	48	42300	112.452	428.196			0_23	48	42300	1453.16	264.281			0_28	48	42300	1520.02	37.3769			0_14	48	42300	2148.44	150.637			0_21
0_22	1	0	997.647	212.479			0_29	1	0	635.009	596.612			0_30	1	0	677.718	343.462			0_17	1	0	772.891	474.467			0_24	1	0	1653.12	259.798			0_31	1	0	889.085	516.241			0_16	1	0	416.13	145.664			0_24
0_22	2	900	995.704	222.712			0_29	2	900	637.216	596.639			0_30	2	900	681.145	344.57			0_17	2	900	772.447	474.535			0_24	2	900	1634.86	268.585			0_31	2	900	889.269	515.303			0_16	2	900	416.839	145.61			0_24
0_22	3	1800	995.556	228.41			0_29	3	1800	632.746	600.148			0_30	3	1800	677.848	345.928			0_17	3	1800	772.786	472.106			0_24	3	1800	1632.74	265.453			0_31	3	1800	893.008	519.739			0_16	3	1800	417.117	144.794			0_24
0_22	4	2700	996.791	231.625			0_29	4	2700	625.964	604.602			0_30	4	2700	680.475	344.93			0_17	4	2700	772.721	472.638			0_24	4	2700	1611.52	265.399			0_31	4	2700	897.191	521.959			0_16	4	2700	417.157	143.806			0_24
0_22	5	3600	997.902	237.393			0_29	5	3600	620.403	607.96			0_30	5	3600	678.577	342.538			0_17	5	3600	770.612	472.167			0_24	5	3600	1601.19	267.831			0_31	5	3600	888.105	528.875			0_16	5	3600	417.973	144.511			0_24
0_22	6	4500	999.045	240.566			0_29	6	4500	614.688	606.828			0_30	6	4500	678.917	342.526			0_17	6	4500	765.987	471.207			0_24	6	4500	1603.51	268.814			0_31	6	4500	879.189	532.448			0_16	6	4500	418.071	143.702			0_24
0_22	7	5400	1002.39	242.978			0_29	7	5400	609.047	607.957			0_30	7	5400	679.881	342.256			0_17	7	5400	752.351	459.941			0_24	7	5400	1620.22	270.994			0_31	7	5400	866.51	546.717			0_16	7	5400	418.185	143.429			0_24
0_22	8	6300	1006.58	238.619			0_29	8	6300	604.477	607.926			0_30	8	6300	678.061	342.341			0_17	8	6300	759.154	463.422			0_24	8	6300	1635.11	283.418			0_31	8	6300	845.562	568.523			0_16	8	6300	419.043	143.531			0_24
0_22	9	7200	1009.95	238.59			0_29	9	7200	600.059	604.676			0_30	9	7200	674.756	342.473			0_17	9	7200	762.614	463.142			0_24	9	7200	1646.68	290.331			0_31	9	7200	822.577	589.594			0_16	9	7200	418.123	142.423			0_24
0_22	10	8100	1011.44	237.313			0_29	10	8100	589.758	596.529			0_30	10	8100	675.665	341.561			0_17	10	8100	769.868	467.801			0_24	10	8100	1658.66	303.778			0_31	10	8100	790.974	612.522			0_16	10	8100	419.005	142.641			0_24
0_22	11	9000	1012.34	237.452			0_29	11	9000	574.961	590.959			0_30	11	9000	680.454	343.661			0_17	11	9000	757.142	465.668			0_24	11	9000	1660.88	321.737			0_31	11	9000	759.497	636.276			0_16	11	9000	419.012	142.519			0_24
0_22	12	9900	1012.26	239.614			0_29	12	9900	561.351	577.143			0_30	12	9900	673.389	342.402			0_17	12	9900	748.151	457.585			0_24	12	9900	1663.37	330.127			0_31	12	9900	739.331	665.481			0_16	12	9900	418.325	142.412			0_24
0_22	13	10800	1012.42	242.989			0_29	13	10800	552.675	562.374			0_30	13	10800	674.546	347.092			0_17	13	10800	760.838	465.512			0_24	13	10800	1665.71	343.533			0_31	13	10800	716.687	697.236			0_16	13	10800	418.929	142.521			0_24
0_22	14	11700	1012.65	248.527			0_29	14	11700	550.255	537.775			0_30	14	11700	675.7	337.964			0_17	14	11700	769.395	465.634			0_24	14	11700	1670.12	345.371			0_31	14	11700	698.382	735.797			0_16	14	11700	418.276	142.376			0_24
0_22	15	12600	1013.71	254.156			0_29	15	12600	544.599	504.874			0_30	15	12600	679.042	341.34			0_17	15	12600	746.09	464.499			0_24	15	12600	1662.19	339.095			0_31	15	12600	670.307	763.967			0_16	15	12600	418.27	142.569			0_24
0_22	16	13500	1014.89	257.682			0_29	16	13500	538.023	470.022			0_30	16	13500	678.849	343.538			0_17	16	13500	768.422	468.18			0_24	16	13500	1639.9	327.557			0_31	16	13500	644.302	799.835			0_16	16	13500	419.122	142.486			0_24
0_22	17	14400	1014.54	264.273			0_29	17	14400	531.354	440.896			0_30	17	14400	674.176	338.773			0_17	17	14400	774.067	479.5			0_24	17	14400	1623.62	312.018			0_31	17	14400	619.571	836.284			0_16	17	14400	418.26	142.261			0_24
0_22	18	15300	1013.72	271.063			0_29	18	15300	528.812	412.489			0_30	18	15300	678.135	344.662			0_17	18	15300	759.321	462.026			0_24	18	15300	1608.05	292.844			0_31	18	15300	596.523	875.798			0_16	18	15300	418.32	141.404			0_24
0_22	19	16200	1013.68	274.411			0_29	19	16200	522.124	388.486			0_30	19	16200	677.938	342.18			0_17	19	16200	761.694	466.974			0_24	19	16200	1594.36	274.556			0_31	19	16200	574.293	916.767			0_16	19	16200	418.977	142.558			0_24
0_22	20	17100	1012.29	277.046			0_29	20	17100	516.475	362.501			0_30	20	17100	677.901	342.24			0_17	20	17100	755.072	464.579			0_24	20	17100	1588.65	266.367			0_31	20	17100	562.917	935.755			0_16	20	17100	419.051	141.447			0_24
0_22	21	18000	1011.29	280.253			0_29	21	18000	515.569	331.059			0_30	21	18000	675.659	344.583			0_17	21	18000	771.889	466.798			0_24	21	18000	1582.18	246.548			0_31	21	18000	548.341	965.998			0_16	21	18000	418.99	142.277			0_24
0_22	22	18900	1010.5	283.698			0_29	22	18900	518.672	298.066			0_30	22	18900	677.879	343.305			0_17	22	18900	760.312	475.851			0_24	22	18900	1577.62	232.641			0_31	22	18900	541.531	990.069			0_16	22	18900	419.165	142.295			0_24
0_22	23	19800	1010.17	284.925			0_29	23	19800	518.667	246.573			0_30	23	19800	678.133	341.17			0_17	23	19800	757.029	458.745			0_24	23	19800	1578.73	206.837			0_31	23	19800	517.324	1011.19			0_16	23	19800	419.065	142.367			0_24
0_22	24	20700	1008.24	290.425			0_29	24	20700	525.491	219.365			0_30	24	20700	677.995	344.57			0_17	24	20700	771.2	479.068			0_24	24	20700	1577.47	184.13			0_31	24	20700	489.637	1046.34			0_16	24	20700	419.186	142.385			0_24
0_22	25	21600	1006.83	293.034			0_29	25	21600	524.478	189.702			0_30	25	21600	678.033	344.654			0_17	25	21600	762.79	467.693			0_24	25	21600	1587.61	163.872			0_31	25	21600	475.858	1071.18			0_16	25	21600	418.114	142.297			0_24
0_22	26	22500	1002.45	297.059			0_29	26	22500	526.746	155.616			0_30	26	22500	677.854	341.217			0_17	26	22500	751.674	462.381			0_24	26	22500	1593.07	148.485			0_31	26	22500	462.283	1093.43			0_16	26	22500	418.28	142.355			0_24
0_22	27	23400	994.155	299.228			0_29	27	23400	524.292	113.151			0_30	27	23400	675.634	343.318			0_17	27	23400	774.719	482.319			0_24	27	23400	1608.18	136.473			0_31	27	23400	443.215	1108.73			0_16	27	23400	419.016	141.5			0_24
0_22	28	24300	989.264	301.441			0_29	28	24300	573.48	107.968			0_30	28	24300	678.014	340.129			0_17	28	24300	755.792	464.32			0_24	28	24300	1620.64	119.805			0_31	28	24300	418.128	1133.59			0_16	28	24300	419.208	141.334			0_24
0_22	29	25200	987.651	304.863			0_29	29	25200	622.668	102.784			0_30	29	25200	674.533	341.167			0_17	29	25200	752.994	464.858			0_24	29	25200	1636.47	109.706			0_31	29	25200	405.839	1161.99			0_16	29	25200	419.088	141.382			0_24
0_22	30	26100	983.014	305.077			0_29	30	26100	605.45	81.2781			0_30	30	26100	674.204	340.952			0_17	30	26100	762.79	474.523			0_24	30	26100	1641.03	96.3875			0_31	30	26100	451.063	1175.16			0_16	30	26100	418.991	141.296			0_24
0_22	31	27000	977.821	304.187			0_29	31	27000	584.929	71.0995			0_30	31	27000	674.57	342.172			0_17	31	27000	758.155	471.111			0_24	31	27000	1642.1	84.0489			0_31	31	27000	496.287	1188.34			0_16	31	27000	419.241	141.363			0_24
0_22	32	27900	968.575	303.102			0_29	32	27900	567.516	50.7361			0_30	32	27900	674.56	343.205			0_17	32	27900	745.854	459.893			0_24	32	27900	1637.48	81.7033			0_31	32	27900	541.512	1201.51			0_16	32	27900	418.327	142.114			0_24
0_22	33	28800	965.089	299.336			0_29	33	28800	552.4	35.0235			0_30	33	28800	673.378	342.254			0_17	33	28800	773.163	480.159			0_24	33	28800	1625.14	65.7294			0_31	33	28800	586.736	1214.68			0_16	33	28800	418.352	142.056			0_24
0_22	34	29700	960.641	292.535			0_29	34	29700	535.434	22.5425			0_30	34	29700	675.603	341.063			0_17	34	29700	767.352	481.36			0_24	34	29700	1610.26	45.0556			0_31	34	29700	596.789	1263.3			0_16	34	29700	419.343	141.247			0_24
0_22	35	30600	958.19	283.704			0_29	35	30600	513.099	14.8318			0_30	35	30600	675.61	343.652			0_17	35	30600	761.708	468.025			0_24	35	30600	1614.2	76.1905			0_31	35	30600	610.276	1302.54			0_16	35	30600	419.444	142.205			0_24
0_22	36	31500	953.685	276.879			0_29	36	31500	538.01	18.3627			0_30	36	31500	675.645	341.39			0_17	36	31500	748.093	461.194			0_24	36	31500	1618.13	107.325			0_31	36	31500	638.974	1338.09			0_16	36	31500	419.283	141.361			0_24
0_22	37	32400	953.76	272.303			0_29	37	32400	503.069	27.0909			0_30	37	32400	676.926	340.129			0_17	37	32400	760.495	466.665			0_24	37	32400	1623.83	102.945			0_31	37	32400	611.253	1307.45			0_16	37	32400	419.131	141.397			0_24
0_22	38	33300	953.915	271.36			0_29	38	33300	511.993	35.0626			0_30	38	33300	676.839	342.498			0_17	38	33300	754.87	462.066			0_24	38	33300	1642.95	90.5674			0_31	38	33300	589.105	1262.11			0_16	38	33300	419.027	142.185			0_24
0_22	39	34200	953.604	267.809			0_29	39	34200	520.916	43.0343			0_30	39	34200	675.458	342.696			0_17	39	34200	773.559	484.722			0_24	39	34200	1656.62	94.8004			0_31	39	34200	553.626	1220.34			0_16	39	34200	419.432	141.205			0_24
0_22	40	35100	953.666	268.057			0_29	40	35100	566.144	46.4795			0_30	40	35100	676.89	343.704			0_17	40	35100	773.108	474.667			0_24	40	35100	1646.45	84.8175			0_31	40	35100	527.895	1175.99			0_16	40	35100	420.163	142.099			0_24
0_22	41	36000	955.768	271.646			0_29	41	36000	611.372	49.9246			0_30	41	36000	676.856	344.805			0_17	41	36000	767.252	475.794			0_24	41	36000	1623.95	97.1659			0_31	41	36000	527.448	1148.15			0_16	41	36000	419.383	142.07			0_24
0_22	42	36900	959.058	280.26			0_29	42	36900	650.956	53.133			0_30	42	36900	676.833	341.154			0_17	42	36900	757.315	458.694			0_24	42	36900	1618.04	94.0038			0_31	42	36900	527.817	1137.45			0_16	42	36900	419.349	141.201			0_24
0_22	43	37800	962.457	284.817			0_29	43	37800	697.105	51.1			0_30	43	37800	676.793	342.232			0_17	43	37800	751.577	460.374			0_24	43	37800	1635.11	83.6385			0_31	43	37800	536.836	1122.78			0_16	43	37800	419.189	141.053			0_24
0_22	44	38700	967.189	284.644			0_29	44	38700	737.138	58.9401			0_30	44	38700	677.961	340.042			0_17	44	38700	766.328	479.521			0_24	44	38700	1651.99	81.5108			0_31	44	38700	557.782	1091.62			0_16	44	38700	419.303	141.037			0_24
0_22	45	39600	970.56	282.497			0_29	45	39600	777.636	78.3317			0_30	45	39600	676.934	342.38			0_17	45	39600	769.892	476.882			0_24	45	39600	1653.06	85.7936			0_31	45	39600	565.081	1037.5			0_16	45	39600	419.409	142.115			0_24
0_22	46	40500	970.735	281.73			0_29	46	40500	805.813	96.1718			0_30	46	40500	677.894	341.242			0_17	46	40500	762.698	476.862			0_24	46	40500	1647.48	83.6238			0_31	46	40500	584.347	998.998			0_16	46	40500	419.06	141.188			0_24
0_22	47	41400	970.73	282.294			0_29	47	41400	820.391	105.249			0_30	47	41400	676.798	342.569			0_17	47	41400	759.467	461.946			0_24	47	41400	1626.07	94.7493			0_31	47	41400	598.841	979.708			0_16	47	41400	419.307	141.372			0_24
0_22	48	42300	970.683	277.017			0_29	48	42300	826.065	119.864			0_30	48	42300	676.717	342.569			0_17	48	42300	758.252	464.745			0_24	48	42300	1596.79	82.6172			0_31	48	42300	606.743	950.197			0_16	48	42300	419.324	142.152			0_24
0_25	1	0	347.87	247.428			0_30	1	0	1702.93	626.952			0_31	1	0	2044.99	345.918			0_18	1	0	403.732	519.97			0_25	1	0	1257.79	279.42			0_32	1	0	1920.94	532.165			0_17	1	0	1442.02	149.339			0_25
0_25	2	900	361.836	242.934			0_30	2	900	1703.04	625.994			0_31	2	900	2047.59	349.172			0_18	2	900	404.367	523.124			0_25	2	900	1257.62	279.22			0_32	2	900	1917.35	517.433			0_17	2	900	1439.45	146.699			0_25
0_25	3	1800	384.371	235.976			0_30	3	1800	1701.94	626.085			0_31	3	1800	2046.48	350.248			0_18	3	1800	406.554	523.03			0_25	3	1800	1257.74	279.276			0_32	3	1800	1914.01	503.79			0_17	3	1800	1440.7	145.64			0_25
0_25	4	2700	391.252	237.125			0_30	4	2700	1702.85	626.097			0_31	4	2700	2046.39	346.088			0_18	4	2700	408.135	516.702			0_25	4	2700	1257.67	279.441			0_32	4	2700	1910.67	484.69			0_17	4	2700	1440.73	144.841			0_25
0_25	5	3600	406.855	241.961			0_30	5	3600	1702.96	626.967			0_31	5	3600	2046.23	348.075			0_18	5	3600	402.297	517.824			0_25	5	3600	1257.74	280.199			0_32	5	3600	1908.6	466.7			0_17	5	3600	1439.55	141.362			0_25
0_25	6	4500	422.947	246.496			0_30	6	4500	1702.89	625.947			0_31	6	4500	2046.55	349.118			0_18	6	4500	407.118	521.728			0_25	6	4500	1257.54	279.372			0_32	6	4500	1899.59	447.471			0_17	6	4500	1437.44	142.481			0_25
0_25	7	5400	425.074	251.089			0_30	7	5400	1702.97	627.068			0_31	7	5400	2047.46	350.235			0_18	7	5400	403.661	519.619			0_25	7	5400	1257.69	280.306			0_32	7	5400	1890.69	428.335			0_17	7	5400	1452.21	143.521			0_25
0_25	8	6300	422.701	251.165			0_30	8	6300	1702.91	625.987			0_31	8	6300	2047.5	350.383			0_18	8	6300	401.092	522.042			0_25	8	6300	1257.71	280.474			0_32	8	6300	1888.2	404.848			0_17	8	6300	1450.81	141.509			0_25
0_25	9	7200	432.977	265.702			0_30	9	7200	1701.92	627.084			0_31	9	7200	2046.48	344.782			0_18	9	7200	405.87	520.002			0_25	9	7200	1257.53	280.388			0_32	9	7200	1877.03	391.181			0_17	9	7200	1448.46	140.443			0_25
0_25	10	8100	432.919	280.027			0_30	10	8100	1702.97	627.037			0_31	10	8100	2054.3	350.544			0_18	10	8100	405.59	520.89			0_25	10	8100	1257.61	279.457			0_32	10	8100	1855.54	371.754			0_17	10	8100	1448.49	141.466			0_25
0_25	11	9000	439.35	293.581			0_30	11	9000	1701.91	627.036			0_31	11	9000	2039.7	342.484			0_18	11	9000	403.644	520.809			0_25	11	9000	1257.67	280.364			0_32	11	9000	1831.75	357.125			0_17	11	9000	1448.52	141.459			0_25
0_25	12	9900	457.658	296.405			0_30	12	9900	1701.93	627.132			0_31	12	9900	2045.36	347.245			0_18	12	9900	405.777	522.308			0_25	12	9900	1257.68	280.447			0_32	12	9900	1814.86	334.699			0_17	12	9900	1447.52	140.517			0_25
0_25	13	10800	469.26	303.024			0_30	13	10800	1702.94	627.011			0_31	13	10800	2042.68	343.652			0_18	13	10800	408.096	517.791			0_25	13	10800	1257.48	280.406			0_32	13	10800	1786.67	308.673			0_17	13	10800	1447.46	140.546			0_25
0_25	14	11700	484.893	300.61			0_30	14	11700	1701.87	626.04			0_31	14	11700	2040.57	342.939			0_18	14	11700	408.063	517.53			0_25	14	11700	1257.52	280.491			0_32	14	11700	1774.16	266.804			0_17	14	11700	1447.43	140.583			0_25
0_25	15	12600	493.799	297.16			0_30	15	12600	1701.84	625.887			0_31	15	12600	2040.24	345.102			0_18	15	12600	408	516.457			0_25	15	12600	1257.69	280.341			0_32	15	12600	1756.08	233.045			0_17	15	12600	1447.41	140.545			0_25
0_25	16	13500	499.4	292.474			0_30	16	13500	1701.92	625.93			0_31	16	13500	2041.68	346.407			0_18	16	13500	404.525	516.859			0_25	16	13500	1256.7	280.297			0_32	16	13500	1754.86	212.373			0_17	16	13500	1447.57	140.545			0_25
0_25	17	14400	495.267	338.84			0_30	17	14400	1701.94	625.783			0_31	17	14400	2042.01	349.636			0_18	17	14400	405.87	518.643			0_25	17	14400	1257.63	280.448			0_32	17	14400	1779.79	195.758			0_17	17	14400	1447.36	140.545			0_25
0_25	18	15300	491.135	385.206			0_30	18	15300	1701.83	625.906			0_31	18	15300	2046.36	352.546			0_18	18	15300	407.932	517.39			0_25	18	15300	1257.62	280.434			0_32	18	15300	1813.44	196.602			0_17	18	15300	1447.39	140.442			0_25
0_25	19	16200	487.002	431.572			0_30	19	16200	1702.9	625.858			0_31	19	16200	2047.51	352.868			0_18	19	16200	407.111	518.885			0_25	19	16200	1256.69	280.364			0_32	19	16200	1804.63	179.711			0_17	19	16200	1446.61	141.432			0_25
0_25	20	17100	474.375	456.431			0_30	20	17100	1701.89	625.95			0_31	20	17100	2047.31	350.265			0_18	20	17100	407.216	517.421			0_25	20	17100	1256.78	281.421			0_32	20	17100	1753.77	178.52			0_17	20	17100	1446.54	140.457			0_25
0_25	21	18000	457.525	458.977			0_30	21	18000	1701.85	625.951			0_31	21	18000	2039.41	342.986			0_18	21	18000	405.526	518.757			0_25	21	18000	1257.53	280.56			0_32	21	18000	1736.75	203.516			0_17	21	18000	1446.51	141.473			0_25
0_25	22	18900	457.753	437.302			0_30	22	18900	1701.75	625.963			0_31	22	18900	2051.29	355.157			0_18	22	18900	402.139	522.377			0_25	22	18900	1257.61	281.473			0_32	22	18900	1719.73	228.512			0_17	22	18900	1446.47	141.525			0_25
0_25	23	19800	465.587	411.522			0_30	23	19800	1701.83	625.826			0_31	23	19800	2043.77	343.698			0_18	23	19800	404.394	522.394			0_25	23	19800	1257.76	281.512			0_32	23	19800	1732.39	230.461			0_17	23	19800	1445.34	142.836			0_25
0_25	24	20700	480.243	386.628			0_30	24	20700	1701.8	625.889			0_31	24	20700	2052.05	353.657			0_18	24	20700	401.454	523.391			0_25	24	20700	1257.65	281.537			0_32	24	20700	1755.88	247.628			0_17	24	20700	1446.66	146.142			0_25
0_25	25	21600	491.554	355.845			0_30	25	21600	1701.78	625.879			0_31	25	21600	2046.27	350.282			0_18	25	21600	399.285	524.381			0_25	25	21600	1257.53	280.498			0_32	25	21600	1777.35	245.352			0_17	25	21600	1440.71	150.537			0_25
0_25	26	22500	506.105	341.263			0_30	26	22500	1700.83	626.066			0_31	26	22500	2044.21	343.669			0_18	26	22500	399.944	520.656			0_25	26	22500	1257.71	281.62			0_32	26	22500	1797.62	255.591			0_17	26	22500	1441.57	149.398			0_25
0_25	27	23400	503.981	325.675			0_30	27	23400	1701.85	626.054			0_31	27	23400	2049.38	351.302			0_18	27	23400	402.231	521.779			0_25	27	23400	1257.69	281.587			0_32	27	23400	1812.38	271.242			0_17	27	23400	1449.45	148.134			0_25
0_25	28	24300	519.893	323.178			0_30	28	24300	1700.83	625.91			0_31	28	24300	2047.6	349.368			0_18	28	24300	404.679	518.852			0_25	28	24300	1257.69	281.474			0_32	28	24300	1845.4	285.88			0_17	28	24300	1455.18	145.943			0_25
0_25	29	25200	529.027	319.891			0_30	29	25200	1701.78	625.933			0_31	29	25200	2047.3	350.305			0_18	29	25200	405.567	519.624			0_25	29	25200	1257.81	280.563			0_32	29	25200	1877.08	293.602			0_17	29	25200	1457.39	150.433			0_25
0_25	30	26100	527.553	314.152			0_30	30	26100	1701.82	625.889			0_31	30	26100	2040.88	345.652			0_18	30	26100	402.403	521.165			0_25	30	26100	1256.7	281.375			0_32	30	26100	1891.62	297.176			0_17	30	26100	1475.43	158.982			0_25
0_25	31	27000	526.511	308.1			0_30	31	27000	1701.78	625.973			0_31	31	27000	2062.22	355.114			0_18	31	27000	402.704	517.224			0_25	31	27000	1257.6	280.425			0_32	31	27000	1907.56	309.712			0_17	31	27000	1485.68	168.068			0_25
0_25	32	27900	525.51	308.713			0_30	32	27900	1700.66	625.938			0_31	32	27900	2029.45	348.945			0_18	32	27900	403.101	522.922			0_25	32	27900	1257.69	281.39			0_32	32	27900	1922.12	317.854			0_17	32	27900	1485.57	170.214			0_25
0_25	33	28800	526.607	308.922			0_30	33	28800	1701.25	625.449			0_31	33	28800	2063.58	358.561			0_18	33	28800	410.435	517.533			0_25	33	28800	1257.55	281.436			0_32	33	28800	1937.78	345.796			0_17	33	28800	1484.49	169.258			0_25
0_25	34	29700	524.543	316.582			0_30	34	29700	1701.84	624.961			0_31	34	29700	2030.42	346.887			0_18	34	29700	403.637	524.389			0_25	34	29700	1256.71	281.38			0_32	34	29700	1957.1	364.827			0_17	34	29700	1485.53	169.19			0_25
0_25	35	30600	524.383	322.137			0_30	35	30600	1701.8	624.786			0_31	35	30600	2064.25	359.728			0_18	35	30600	400.202	518.844			0_25	35	30600	1257.81	280.414			0_32	35	30600	1970.49	369.308			0_17	35	30600	1484.75	170.16			0_25
0_25	36	31500	525.638	324.479			0_30	36	31500	1700.64	624.835			0_31	36	31500	2030.25	345.907			0_18	36	31500	411.405	518.927			0_25	36	31500	1257.74	280.509			0_32	36	31500	1986.39	378.373			0_17	36	31500	1485.51	169.278			0_25
0_25	37	32400	528.928	326.632			0_30	37	32400	1701.74	624.889			0_31	37	32400	2052.06	348.096			0_18	37	32400	395.718	520.775			0_25	37	32400	1257.78	280.556			0_32	37	32400	2004.49	389.736			0_17	37	32400	1484.57	170.109			0_25
0_25	38	33300	533.179	326.399			0_30	38	33300	1701.67	624.815			0_31	38	33300	2029.59	360.44			0_18	38	33300	404.401	523.45			0_25	38	33300	1257.7	280.36			0_32	38	33300	2021.33	398.916			0_17	38	33300	1484.51	170.123			0_25
0_25	39	34200	543.808	329.875			0_30	39	34200	1700.7	623.858			0_31	39	34200	2051.94	356.076			0_18	39	34200	408.204	507.185			0_25	39	34200	1257.83	280.338			0_32	39	34200	2036.1	414.545			0_17	39	34200	1485.57	169.125			0_25
0_25	40	35100	554.437	333.351			0_30	40	35100	1701.79	624.715			0_31	40	35100	2048.63	355.054			0_18	40	35100	417.098	499.231			0_25	40	35100	1257.76	280.418			0_32	40	35100	2058.97	443.043			0_17	40	35100	1485.6	170.151			0_25
0_25	41	36000	565.065	336.827			0_30	41	36000	1701.77	624.756			0_31	41	36000	2053.24	348.138			0_18	41	36000	400.083	518.756			0_25	41	36000	1257.59	281.452			0_32	41	36000	2054.95	456.049			0_17	41	36000	1485.57	170.114			0_25
0_25	42	36900	573.969	329.836			0_30	42	36900	1701.8	624.791			0_31	42	36900	2029.5	353.449			0_18	42	36900	404.542	520.61			0_25	42	36900	1257.71	280.395			0_32	42	36900	2050.93	469.054			0_17	42	36900	1485.54	169.186			0_25
0_25	43	37800	577.692	320.953			0_30	43	37800	1701.77	624.735			0_31	43	37800	2050.91	360.588			0_18	43	37800	402.669	525.433			0_25	43	37800	1257.57	280.574			0_32	43	37800	2035.15	475.952			0_17	43	37800	1484.73	169.028			0_25
0_25	44	38700	582.937	314.112			0_30	44	38700	1700.62	624.832			0_31	44	38700	2050.89	341.578			0_18	44	38700	420.774	501.615			0_25	44	38700	1257.8	280.565			0_32	44	38700	2008.07	501.577			0_17	44	38700	1484.74	168.939			0_25
0_25	45	39600	580.734	307.367			0_30	45	39600	1700.67	624.757			0_31	45	39600	2027.27	348.044			0_18	45	39600	398.712	523.225			0_25	45	39600	1257.56	280.571			0_32	45	39600	1992.1	516.338			0_17	45	39600	1485.48	169.249			0_25
0_25	46	40500	587.593	292.66			0_30	46	40500	1700.71	624.745			0_31	46	40500	2052.19	359.648			0_18	46	40500	418.323	503.061			0_25	46	40500	1256.74	281.479			0_32	46	40500	1980.86	540.086			0_17	46	40500	1484.51	169.033			0_25
0_25	47	41400	620.677	287.142			0_30	47	41400	1700.74	624.739			0_31	47	41400	2044.11	335.681			0_18	47	41400	398.13	518.655			0_25	47	41400	1257.65	281.432			0_32	47	41400	1961.54	574.3			0_17	47	41400	1483.55	170.31			0_25
0_25	48	42300	624.875	297.432			0_30	48	42300	1701.78	624.811			0_31	48	42300	2041.84	357.027			0_18	48	42300	410.321	514.046			0_25	48	42300	1257.62	280.531			0_32	48	42300	1942.69	612.363			0_17	48	42300	1481.37	171.392			0_25
0_26	1	0	284.654	249.626			0_31	1	0	1419.2	632.933			0_32	1	0	1911.99	357.034			0_19	1	0	2094.08	521.176			0_29	1	0	2000.26	299.391			0_37	1	0	390.848	581.92			0_19	1	0	361.942	184.242			0_26
0_26	2	900	283.488	249.935			0_31	2	900	1420.34	632.893			0_32	2	900	1912.78	357.364			0_19	2	900	2093.63	524.333			0_29	2	900	2000.35	298.305			0_37	2	900	392.08	593.27			0_19	2	900	361.557	184.31			0_26
0_26	3	1800	284.649	248.764			0_31	3	1800	1419.18	632.877			0_32	3	1800	1912.03	356.306			0_19	3	1800	2097.14	524.2			0_29	3	1800	2000.32	299.216			0_37	3	1800	398.891	595.611			0_19	3	1800	360.838	184.174			0_26
0_26	4	2700	286.947	249.506			0_31	4	2700	1419.28	632.9			0_32	4	2700	1911.71	356.091			0_19	4	2700	2095.71	523.269			0_29	4	2700	1999.17	299.449			0_37	4	2700	405.455	610.33			0_19	4	2700	360.903	184.282			0_26
0_26	5	3600	290.481	248.882			0_31	5	3600	1419.32	632.855			0_32	5	3600	1912.14	357.258			0_19	5	3600	2095.68	522.886			0_29	5	3600	1999.2	299.378			0_37	5	3600	413.396	629.669			0_19	5	3600	362.845	184.113			0_26
0_26	6	4500	291.277	247.276			0_31	6	4500	1419.29	632.814			0_32	6	4500	1914.11	357.015			0_19	6	4500	2097.86	520.79			0_29	6	4500	1998.07	299.342			0_37	6	4500	423.572	645.169			0_19	6	4500	361.583	184.36			0_26
0_26	7	5400	291.457	248.862			0_31	7	5400	1419.34	633.842			0_32	7	5400	1915.16	358.347			0_19	7	5400	2092.52	522.103			0_29	7	5400	1998.07	300.317			0_37	7	5400	432.38	661.997			0_19	7	5400	360.931	184.068			0_26
0_26	8	6300	290.388	246.69			0_31	8	6300	1419.34	632.796			0_32	8	6300	1911.85	358.486			0_19	8	6300	2093.83	525.098			0_29	8	6300	1998.03	300.369			0_37	8	6300	446.043	679.188			0_19	8	6300	362.883	184.26			0_26
0_26	9	7200	289.172	247.583			0_31	9	7200	1419.3	633.915			0_32	9	7200	1911.14	358.322			0_19	9	7200	2097.2	520.024			0_29	9	7200	1997.94	300.374			0_37	9	7200	435.37	706.198			0_19	9	7200	360.847	182.323			0_26
0_26	10	8100	289.139	246.347			0_31	10	8100	1420.37	632.897			0_32	10	8100	1911.66	357.149			0_19	10	8100	2089.45	525.308			0_29	10	8100	1997.97	299.379			0_37	10	8100	415.042	725.687			0_19	10	8100	362.884	184.276			0_26
0_26	11	9000	287.996	241.955			0_31	11	9000	1419.29	633.868			0_32	11	9000	1911.98	357.254			0_19	11	9000	2088.27	526.69			0_29	11	9000	1998.05	300.339			0_37	11	9000	403.645	753.852			0_19	11	9000	362.701	183.381			0_26
0_26	12	9900	286.916	241.836			0_31	12	9900	1419.31	633.902			0_32	12	9900	1912.04	357.145			0_19	12	9900	2091.35	527.08			0_29	12	9900	1998.02	300.381			0_37	12	9900	397.914	777.376			0_19	12	9900	363.149	184.296			0_26
0_26	13	10800	289.382	242.835			0_31	13	10800	1420.34	632.885			0_32	13	10800	1911.95	357.174			0_19	13	10800	2091.35	526.807			0_29	13	10800	1996.86	300.485			0_37	13	10800	397.931	805.556			0_19	13	10800	359.826	182.137			0_26
0_26	14	11700	290.388	243.977			0_31	14	11700	1419.23	632.874			0_32	14	11700	1911.77	357.19			0_19	14	11700	2094.51	522.396			0_29	14	11700	1997.98	300.352			0_37	14	11700	406.844	843.978			0_19	14	11700	362.891	184.552			0_26
0_26	15	12600	299.741	247.517			0_31	15	12600	1419.21	632.832			0_32	15	12600	1912.17	357.289			0_19	15	12600	2096.19	523.109			0_29	15	12600	1997.96	300.339			0_37	15	12600	417.281	876.709			0_19	15	12600	361.986	185.255			0_26
0_26	16	13500	306.159	253.411			0_31	16	13500	1419.26	632.818			0_32	16	13500	1911.95	356.237			0_19	16	13500	2086.98	522.246			0_29	16	13500	1996.88	299.354			0_37	16	13500	423.071	903.016			0_19	16	13500	360.463	184.358			0_26
0_26	17	14400	330.09	263.333			0_31	17	14400	1419.35	632.734			0_32	17	14400	1911.95	357.48			0_19	17	14400	2088.96	521.056			0_29	17	14400	1998	300.284			0_37	17	14400	449.145	919.657			0_19	17	14400	362.545	184.018			0_26
0_26	18	15300	365.5	260.097			0_31	18	15300	1419.35	632.801			0_32	18	15300	1912.24	357.092			0_19	18	15300	2101.69	521.899			0_29	18	15300	1998.07	300.238			0_37	18	15300	466.981	900.648			0_19	18	15300	361.836	183.24			0_26
0_26	19	16200	390.09	245.294			0_31	19	16200	1419.36	632.873			0_32	19	16200	1912.1	357.231			0_19	19	16200	2089.54	531.353			0_29	19	16200	1997.94	299.313			0_37	19	16200	482.828	908.582			0_19	19	16200	360.757	184.389			0_26
0_26	20	17100	387.596	236.25			0_31	20	17100	1419.35	632.874			0_32	20	17100	1913.37	358.149			0_19	20	17100	2095.2	530.324			0_29	20	17100	1996.9	300.408			0_37	20	17100	494.078	900.441			0_19	20	17100	353.855	179.76			0_26
0_26	21	18000	393.54	230.617			0_31	21	18000	1419.3	632.879			0_32	21	18000	1912.22	356.089			0_19	21	18000	2104.07	518.946			0_29	21	18000	1998	300.35			0_37	21	18000	535.738	896.977			0_19	21	18000	367.451	187.608			0_26
0_26	22	18900	403.26	236.059			0_31	22	18900	1419.21	632.927			0_32	22	18900	1906.38	354.047			0_19	22	18900	2087.11	531.057			0_29	22	18900	1997.99	300.455			0_37	22	18900	561.457	888.183			0_19	22	18900	371.951	189.778			0_26
0_26	23	19800	392.383	231.847			0_31	23	19800	1419.31	632.857			0_32	23	19800	1911.94	357.061			0_19	23	19800	2102.96	521.924			0_29	23	19800	1998.02	300.468			0_37	23	19800	561.337	889.109			0_19	23	19800	356.214	179.975			0_26
0_26	24	20700	359.66	222.714			0_31	24	20700	1419.3	632.856			0_32	24	20700	1910.11	355.758			0_19	24	20700	2088	527.961			0_29	24	20700	1998.01	300.432			0_37	24	20700	561.217	886.723			0_19	24	20700	355.968	181.725			0_26
0_26	25	21600	340.23	227.123			0_31	25	21600	1419.22	632.816			0_32	25	21600	1911.67	355.775			0_19	25	21600	2101.95	515.1			0_29	25	21600	1996.92	300.273			0_37	25	21600	562.659	895.954			0_19	25	21600	363.974	185.534			0_26
0_26	26	22500	325.246	229.237			0_31	26	22500	1419.24	633.855			0_32	26	22500	1912.26	356.258			0_19	26	22500	2090.56	526.679			0_29	26	22500	1997.99	300.468			0_37	26	22500	546.168	889.3			0_19	26	22500	362.832	183.171			0_26
0_26	27	23400	334.663	238.516			0_31	27	23400	1419.31	633.838			0_32	27	23400	1910.43	356.337			0_19	27	23400	2096.19	525.594			0_29	27	23400	1997.97	300.438			0_37	27	23400	513.017	863.208			0_19	27	23400	361.679	183.179			0_26
0_26	28	24300	377.574	259.866			0_31	28	24300	1419.3	632.836			0_32	28	24300	1911.09	356.102			0_19	28	24300	2096.04	524.284			0_29	28	24300	1997.92	300.476			0_37	28	24300	524.269	871.375			0_19	28	24300	362.615	183.96			0_26
0_26	29	25200	414.855	255.405			0_31	29	25200	1419.36	632.831			0_32	29	25200	1912.79	357.014			0_19	29	25200	2094.81	523.001			0_29	29	25200	1998	300.254			0_37	29	25200	560.317	862.313			0_19	29	25200	370.494	188.777			0_26
0_26	30	26100	435.363	250.781			0_31	30	26100	1419.38	632.847			0_32	30	26100	1911.64	355.965			0_19	30	26100	2096.11	532.113			0_29	30	26100	1996.91	300.29			0_37	30	26100	600.995	849.786			0_19	30	26100	368.239	187.611			0_26
0_26	31	27000	442.148	256.56			0_31	31	27000	1419.3	632.854			0_32	31	27000	1911.51	356.792			0_19	31	27000	2097.39	514.372			0_29	31	27000	1997.97	299.352			0_37	31	27000	622.797	889.098			0_19	31	27000	361.606	185.304			0_26
0_26	32	27900	442.208	262.327			0_31	32	27900	1419.2	632.869			0_32	32	27900	1910.69	356.253			0_19	32	27900	2092.51	535.528			0_29	32	27900	1997.96	300.331			0_37	32	27900	628.289	925.43			0_19	32	27900	350.243	178.67			0_26
0_26	33	28800	443.136	265.57			0_31	33	28800	1419.2	632.81			0_32	33	28800	1911.76	358.155			0_19	33	28800	2089.57	525.523			0_29	33	28800	1996.88	300.346			0_37	33	28800	639.809	967.068			0_19	33	28800	352.484	177.484			0_26
0_26	34	29700	437.045	262.863			0_31	34	29700	1419.36	632.906			0_32	34	29700	1908.11	357.082			0_19	34	29700	2084.76	525.563			0_29	34	29700	1996.87	300.286			0_37	34	29700	627.447	1009.86			0_19	34	29700	373.013	190.912			0_26
0_26	35	30600	441.728	280.224			0_31	35	30600	1420.31	632.825			0_32	35	30600	1912.98	357.398			0_19	35	30600	2105.37	528.916			0_29	35	30600	1997.96	299.318			0_37	35	30600	656.746	1047			0_19	35	30600	365.215	187.729			0_26
0_26	36	31500	442.923	290.598			0_31	36	31500	1418.18	632.927			0_32	36	31500	1911.91	356.205			0_19	36	31500	2079.99	533.398			0_29	36	31500	1997.93	299.381			0_37	36	31500	695.012	1023.93			0_19	36	31500	350.179	177.292			0_26
0_26	37	32400	436.155	289.373			0_31	37	32400	1425.82	620.147			0_32	37	32400	1909.64	361.523			0_19	37	32400	2079.24	526.57			0_29	37	32400	1997.97	299.346			0_37	37	32400	711.934	998.903			0_19	37	32400	360.463	183.286			0_26
0_26	38	33300	438.247	289.054			0_31	38	33300	1402.36	624.891			0_32	38	33300	1914.17	358.41			0_19	38	33300	2103.22	526.733			0_29	38	33300	1997.93	299.242			0_37	38	33300	729.019	1006.88			0_19	38	33300	374.264	192.425			0_26
0_26	39	34200	441.725	290.181			0_31	39	34200	1400.17	631.764			0_32	39	34200	1908.35	353.953			0_19	39	34200	2079.13	536.811			0_29	39	34200	1997.96	299.245			0_37	39	34200	767.092	1005.61			0_19	39	34200	354.78	178.521			0_26
0_26	40	35100	444.113	292.576			0_31	40	35100	1401.37	631.703			0_32	40	35100	1916.04	356.007			0_19	40	35100	2090.69	526.483			0_29	40	35100	1997.98	299.316			0_37	40	35100	808.883	1008.15			0_19	40	35100	356.959	181.024			0_26
0_26	41	36000	445.207	298.341			0_31	41	36000	1395.52	653.172			0_32	41	36000	1909.43	352.606			0_19	41	36000	2100.52	527.711			0_29	41	36000	1997.97	300.293			0_37	41	36000	835.39	980.904			0_19	41	36000	377.314	193.111			0_26
0_26	42	36900	447.378	299.476			0_31	42	36900	1410.32	652.156			0_32	42	36900	1907.54	357.189			0_19	42	36900	2069.2	537.731			0_29	42	36900	1997.96	299.23			0_37	42	36900	837.303	926.888			0_19	42	36900	352.92	178.592			0_26
0_26	43	37800	448.587	301.654			0_31	43	37800	1428.2	651.834			0_32	43	37800	1911.87	362.824			0_19	43	37800	2094.97	526.602			0_29	43	37800	1994.61	305.118			0_37	43	37800	822.645	883.561			0_19	43	37800	367.208	186.342			0_26
0_26	44	38700	452.993	301.643			0_31	44	38700	1453.2	656.656			0_32	44	38700	1916.19	360.27			0_19	44	38700	2108.35	518.62			0_29	44	38700	1997.77	306.45			0_37	44	38700	794.67	871.072			0_19	44	38700	360.553	183.025			0_26
0_26	45	39600	458.629	304.965			0_31	45	39600	1480.57	666.409			0_32	45	39600	1916.59	357.107			0_19	45	39600	2079.13	532.085			0_29	45	39600	1997.78	306.217			0_37	45	39600	754.693	870.111			0_19	45	39600	377.773	194.207			0_26
0_26	46	40500	457.492	311.639			0_31	46	40500	1507.68	664.7			0_32	46	40500	1912.59	352.747			0_19	46	40500	2078.25	543.573			0_29	46	40500	1996.95	306.32			0_37	46	40500	743.793	830.676			0_19	46	40500	350.239	175.461			0_26
0_26	47	41400	459.926	313.955			0_31	47	41400	1512.08	676.912			0_32	47	41400	1907.89	353.88			0_19	47	41400	2081.03	538.401			0_29	47	41400	1996.63	305.308			0_37	47	41400	740.192	787.532			0_19	47	41400	349.168	174.137			0_26
0_26	48	42300	466.559	315.258			0_31	48	42300	1498.53	697.255			0_32	48	42300	1910.93	362.783			0_19	48	42300	2083.82	533.229			0_29	48	42300	1995.73	305.306			0_37	48	42300	724.494	758.141			0_19	48	42300	379.626	193.358			0_26
0_27	1	0	1822.72	249.726			0_32	1	0	939.2	639.523			0_34	1	0	1738.21	386.896			0_21	1	0	453.253	533.184			0_30	1	0	648.793	305.061			0_39	1	0	1245.42	585.205			0_20	1	0	47.8355	193.101			0_27
0_27	2	900	1822.72	249.84			0_32	2	900	951.607	648.47			0_34	2	900	1734.14	381.998			0_21	2	900	451.996	534.076			0_30	2	900	649.843	304.168			0_39	2	900	1230.7	573.185			0_20	2	900	46.1489	192.068			0_27
0_27	3	1800	1823.49	248.831			0_32	3	1800	968.297	649.673			0_34	3	1800	1734.35	379.67			0_21	3	1800	452.238	533.447			0_30	3	1800	648.828	304.068			0_39	3	1800	1219.37	565.933			0_20	3	1800	46.5376	190.079			0_27
0_27	4	2700	1823.6	247.645			0_32	4	2700	985.785	660.882			0_34	4	2700	1730.18	380.673			0_21	4	2700	453.151	534.403			0_30	4	2700	648.788	307.242			0_39	4	2700	1207.99	555.871			0_20	4	2700	46.2333	189.757			0_27
0_27	5	3600	1824.69	247.533			0_32	5	3600	991.422	673.401			0_34	5	3600	1732.35	387.626			0_21	5	3600	454.133	535.749			0_30	5	3600	649.838	306.172			0_39	5	3600	1209.16	535.652			0_20	5	3600	46.3396	190.087			0_27
0_27	6	4500	1825.04	246.558			0_32	6	4500	992.13	695.1			0_34	6	4500	1737.96	384.174			0_21	6	4500	454.303	535.22			0_30	6	4500	649.737	305.203			0_39	6	4500	1216.85	520.192			0_20	6	4500	47.3191	189.906			0_27
0_27	7	5400	1825.68	247.524			0_32	7	5400	1003.5	714.082			0_34	7	5400	1733.39	389.795			0_21	7	5400	455.142	536.278			0_30	7	5400	648.794	307.29			0_39	7	5400	1226.86	507.438			0_20	7	5400	44.346	192.099			0_27
0_27	8	6300	1825.76	246.546			0_32	8	6300	1005.8	723.416			0_34	8	6300	1741.25	379.817			0_21	8	6300	452.174	535.45			0_30	8	6300	648.811	307.352			0_39	8	6300	1235.19	495.945			0_20	8	6300	46.41	190.728			0_27
0_27	9	7200	1825.98	247.465			0_32	9	7200	998.259	722.807			0_34	9	7200	1732.51	390.076			0_21	9	7200	452.466	535.698			0_30	9	7200	647.694	307.24			0_39	9	7200	1241.9	499.505			0_20	9	7200	39.6579	194.675			0_27
0_27	10	8100	1827.1	247.25			0_32	10	8100	1000.01	718.648			0_34	10	8100	1734.34	386.454			0_21	10	8100	452.36	535.567			0_30	10	8100	648.783	307.175			0_39	10	8100	1239.46	500.682			0_20	10	8100	48.6172	192.201			0_27
0_27	11	9000	1827	247.253			0_32	11	9000	1012.66	723.163			0_34	11	9000	1737.71	384.401			0_21	11	9000	452.242	535.753			0_30	11	9000	648.748	307.303			0_39	11	9000	1245.07	497.331			0_20	11	9000	42.9282	192.066			0_27
0_27	12	9900	1826.08	246.476			0_32	12	9900	1015.02	747.701			0_34	12	9900	1734.49	389.214			0_21	12	9900	453.028	536.902			0_30	12	9900	648.768	307.44			0_39	12	9900	1250.89	522.918			0_20	12	9900	47.5007	188.814			0_27
0_27	13	10800	1826.97	246.385			0_32	13	10800	1019.49	755.808			0_34	13	10800	1736.71	392.043			0_21	13	10800	453.513	535.925			0_30	13	10800	648.686	307.229			0_39	13	10800	1250.97	544.622			0_20	13	10800	38.6245	194.35			0_27
0_27	14	11700	1826.14	247.101			0_32	14	11700	1036.2	768.596			0_34	14	11700	1735.66	383.194			0_21	14	11700	453.297	535.96			0_30	14	11700	647.701	307.3			0_39	14	11700	1255.24	565.873			0_20	14	11700	51.9622	186.792			0_27
0_27	15	12600	1827.22	246.36			0_32	15	12600	1046.69	782.867			0_34	15	12600	1735.61	380.816			0_21	15	12600	452.284	535.638			0_30	15	12600	648.796	307.299			0_39	15	12600	1271.66	579.126			0_20	15	12600	38.6672	187.56			0_27
0_27	16	13500	1827.24	246.228			0_32	16	13500	1065.54	779.425			0_34	16	13500	1729.07	393.016			0_21	16	13500	452.049	535.473			0_30	16	13500	648.714	306.346			0_39	16	13500	1267.77	583.986			0_20	16	13500	41.994	186.545			0_27
0_27	17	14400	1826.92	246.28			0_32	17	14400	1082.63	774.155			0_34	17	14400	1741.21	386.408			0_21	17	14400	453.493	534.615			0_30	17	14400	646.634	307.335			0_39	17	14400	1267.83	568.724			0_20	17	14400	41.0844	194.666			0_27
0_27	18	15300	1824.99	241.641			0_32	18	15300	1104.11	762.881			0_34	18	15300	1734.6	379.763			0_21	18	15300	452.999	535.801			0_30	18	15300	647.682	307.315			0_39	18	15300	1289.09	555.794			0_20	18	15300	45.1407	190.25			0_27
0_27	19	16200	1823.62	238.689			0_32	19	16200	1117.5	764.935			0_34	19	16200	1739.16	387.934			0_21	19	16200	453.153	535.793			0_30	19	16200	647.62	307.176			0_39	19	16200	1310.34	542.864			0_20	19	16200	53.1435	185.758			0_27
0_27	20	17100	1818.14	235.208			0_32	20	17100	1140.38	779.873			0_34	20	17100	1737.82	386.766			0_21	20	17100	453.994	534.703			0_30	20	17100	647.668	307.281			0_39	20	17100	1331.6	529.933			0_20	20	17100	44.5542	188.879			0_27
0_27	21	18000	1810.22	226.37			0_32	21	18000	1152.7	777.686			0_34	21	18000	1738.81	382.356			0_21	21	18000	453.22	535.605			0_30	21	18000	647.647	307.267			0_39	21	18000	1325.93	560.819			0_20	21	18000	42.038	191.309			0_27
0_27	22	18900	1804.64	220.272			0_32	22	18900	1144.99	776.198			0_34	22	18900	1733.34	384.293			0_21	22	18900	452.863	535.703			0_30	22	18900	647.631	307.272			0_39	22	18900	1352.98	526.996			0_20	22	18900	40.8794	195.424			0_27
0_27	23	19800	1805.99	220.309			0_32	23	19800	1125.36	776.056			0_34	23	19800	1735.39	386.581			0_21	23	19800	453.963	536.412			0_30	23	19800	648.731	307.391			0_39	23	19800	1349.41	508.517			0_20	23	19800	37.4624	193.224			0_27
0_27	24	20700	1805.94	220.551			0_32	24	20700	1104.14	765.993			0_34	24	20700	1742.25	384.355			0_21	24	20700	451.885	534.664			0_30	24	20700	647.674	308.307			0_39	24	20700	1324.22	499.257			0_20	24	20700	43.2674	186.43			0_27
0_27	25	21600	1806.74	220.731			0_32	25	21600	1117.72	749.069			0_34	25	21600	1737.8	387.491			0_21	25	21600	452.124	534.643			0_30	25	21600	647.677	306.35			0_39	25	21600	1297.24	478.119			0_20	25	21600	45.6045	187.513			0_27
0_27	26	22500	1807.01	220.756			0_32	26	22500	1141.39	746.969			0_34	26	22500	1734.42	379.553			0_21	26	22500	454.498	536.789			0_30	26	22500	648.69	308.308			0_39	26	22500	1278.01	468.702			0_20	26	22500	47.6792	189.973			0_27
0_27	27	23400	1806.86	219.642			0_32	27	23400	1139.02	742.274			0_34	27	23400	1734.45	385.091			0_21	27	23400	452.347	535.752			0_30	27	23400	647.705	307.362			0_39	27	23400	1265.76	461.12			0_20	27	23400	41.5629	195.526			0_27
0_27	28	24300	1806.76	219.465			0_32	28	24300	1166.3	734.263			0_34	28	24300	1734.59	385.387			0_21	28	24300	452.155	534.391			0_30	28	24300	646.622	308.332			0_39	28	24300	1255.15	454.547			0_20	28	24300	47.7737	191.196			0_27
0_27	29	25200	1808.18	219.586			0_32	29	25200	1195.58	746.544			0_34	29	25200	1732.2	380.806			0_21	29	25200	454.574	538.988			0_30	29	25200	648.829	307.175			0_39	29	25200	1260.9	456.556			0_20	29	25200	48.5366	187.786			0_27
0_27	30	26100	1807.85	220.521			0_32	30	26100	1211.36	758.04			0_34	30	26100	1741.34	376.7			0_21	30	26100	453.081	534.765			0_30	30	26100	646.478	307.219			0_39	30	26100	1285.66	458.563			0_20	30	26100	46.8816	188.578			0_27
0_27	31	27000	1809.04	218.438			0_32	31	27000	1209.22	763.861			0_34	31	27000	1731.34	382.089			0_21	31	27000	452.581	535.409			0_30	31	27000	647.674	307.214			0_39	31	27000	1297.46	476.722			0_20	31	27000	45.1344	186.78			0_27
0_27	32	27900	1808.89	219.264			0_32	32	27900	1209.01	761.574			0_34	32	27900	1736.83	387.86			0_21	32	27900	452.338	536.773			0_30	32	27900	647.618	307.252			0_39	32	27900	1304.99	491.444			0_20	32	27900	46.7506	190.88			0_27
0_27	33	28800	1811.38	220.736			0_32	33	28800	1214.76	748.95			0_34	33	28800	1740.18	395.296			0_21	33	28800	452.074	536.57			0_30	33	28800	647.645	307.202			0_39	33	28800	1322.93	500.482			0_20	33	28800	46.2168	192.411			0_27
0_27	34	29700	1812.71	223.503			0_32	34	29700	1217.28	735.615			0_34	34	29700	1743.54	384.08			0_21	34	29700	452.663	534.822			0_30	34	29700	647.608	307.246			0_39	34	29700	1331.32	526.542			0_20	34	29700	45.3444	190.002			0_27
0_27	35	30600	1820.35	215.892			0_32	35	30600	1226.85	726.353			0_34	35	30600	1733.74	382.941			0_21	35	30600	454.666	538.825			0_30	35	30600	647.66	307.349			0_39	35	30600	1275.08	548.428			0_20	35	30600	46.753	192.295			0_27
0_27	36	31500	1831.95	212.624			0_32	36	31500	1247.61	716.686			0_34	36	31500	1737	385.249			0_21	36	31500	450.783	534.665			0_30	36	31500	647.685	307.316			0_39	36	31500	1287.51	541.413			0_20	36	31500	49.7337	187.921			0_27
0_27	37	32400	1836.8	190.284			0_32	37	32400	1242.98	717.628			0_34	37	32400	1740.02	386.488			0_21	37	32400	453.542	535.769			0_30	37	32400	647.768	307.334			0_39	37	32400	1287.08	536.835			0_20	37	32400	46.6687	188.668			0_27
0_27	38	33300	1868.53	156.493			0_32	38	33300	1221.64	732.282			0_34	38	33300	1736.63	386.418			0_21	38	33300	450.166	534.592			0_30	38	33300	647.681	306.239			0_39	38	33300	1287.55	537.981			0_20	38	33300	40.6789	187.767			0_27
0_27	39	34200	1875.56	156.936			0_32	39	34200	1219	760.368			0_34	39	34200	1744.41	378.531			0_21	39	34200	453.728	540.521			0_30	39	34200	646.662	307.226			0_39	39	34200	1285.85	539.28			0_20	39	34200	39.681	191.042			0_27
0_27	40	35100	1884.69	152.766			0_32	40	35100	1208.98	781.886			0_34	40	35100	1727.59	389.871			0_21	40	35100	449.942	533.305			0_30	40	35100	647.649	307.309			0_39	40	35100	1291.79	540.128			0_20	40	35100	45.422	199.802			0_27
0_27	41	36000	1895	142.495			0_32	41	36000	1199.09	809.088			0_34	41	36000	1739.1	388.69			0_21	41	36000	453.416	535.684			0_30	41	36000	647.721	307.31			0_39	41	36000	1289.59	540.045			0_20	41	36000	51.2217	192.312			0_27
0_27	42	36900	1903.03	135.842			0_32	42	36900	1202.44	815.97			0_34	42	36900	1736.85	384.062			0_21	42	36900	455.423	536.785			0_30	42	36900	647.652	307.132			0_39	42	36900	1292.83	541.174			0_20	42	36900	43.9933	187.789			0_27
0_27	43	37800	1913.04	120.728			0_32	43	37800	1197.87	799.926			0_34	43	37800	1739.17	386.36			0_21	43	37800	453.148	537.864			0_30	43	37800	647.733	307.169			0_39	43	37800	1289.59	538.923			0_20	43	37800	36.4891	192.061			0_27
0_27	44	38700	1918.83	118.902			0_32	44	38700	1196.91	789.838			0_34	44	38700	1731.49	394.183			0_21	44	38700	455.814	540.148			0_30	44	38700	648.764	307.257			0_39	44	38700	1289.62	540.108			0_20	44	38700	43.1406	185.574			0_27
0_27	45	39600	1917.39	123.245			0_32	45	39600	1198.98	772.891			0_34	45	39600	1741.33	384.326			0_21	45	39600	452.385	536.689			0_30	45	39600	647.693	306.303			0_39	45	39600	1284.84	536.68			0_20	45	39600	40.9219	187.437			0_27
0_27	46	40500	1909.7	122.24			0_32	46	40500	1174.32	756.936			0_34	46	40500	1734.45	379.642			0_21	46	40500	452.436	535.401			0_30	46	40500	646.653	307.396			0_39	46	40500	1301.49	521.347			0_20	46	40500	43.05	192.125			0_27
0_27	47	41400	1912.21	114.478			0_32	47	41400	1161.59	753.671			0_34	47	41400	1738.1	376.422			0_21	47	41400	453.551	539.127			0_30	47	41400	647.725	307.178			0_39	47	41400	1306.11	523.025			0_20	47	41400	47.6738	195.709			0_27
0_27	48	42300	1915.12	119.492			0_32	48	42300	1156.03	747.968			0_34	48	42300	1742.2	381.785			0_21	48	42300	452.008	535.46			0_30	48	42300	647.636	307.174			0_39	48	42300	1307.16	503.513			0_20	48	42300	39.3677	195.762			0_27
0_28	1	0	558.303	250.619			0_33	1	0	617.459	646.474			0_35	1	0	961.905	387.706			0_22	1	0	1101.62	534.675			0_31	1	0	252.799	315.32			0_42	1	0	2096.13	614.868			0_22	1	0	964.812	194.304			0_28
0_28	2	900	561.983	256.107			0_33	2	900	621.625	643.151			0_35	2	900	963.144	388.772			0_22	2	900	1100.72	536.485			0_31	2	900	244.609	310.803			0_42	2	900	2081.35	613.476			0_22	2	900	962.639	189.954			0_28
0_28	3	1800	567.329	254.348			0_33	3	1800	619.368	641.057			0_35	3	1800	963.806	389.942			0_22	3	1800	1104.05	534.345			0_31	3	1800	244.636	312.772			0_42	3	1800	2066.82	612.372			0_22	3	1800	963.851	189.106			0_28
0_28	4	2700	571.78	256.396			0_33	4	2700	618.151	646.337			0_35	4	2700	963.724	390.296			0_22	4	2700	1103.93	533.392			0_31	4	2700	243.771	315.271			0_42	4	2700	2051.2	610.286			0_22	4	2700	963.045	189.004			0_28
0_28	5	3600	579.884	258.563			0_33	5	3600	614.516	649.852			0_35	5	3600	963.154	390.655			0_22	5	3600	1102.89	538.794			0_31	5	3600	238.261	315.375			0_42	5	3600	2038.58	619.179			0_22	5	3600	963.96	189.837			0_28
0_28	6	4500	584.158	258.66			0_33	6	4500	613.354	650.913			0_35	6	4500	961.912	391.074			0_22	6	4500	1103.08	538.849			0_31	6	4500	231.318	316.165			0_42	6	4500	2034.07	621.505			0_22	6	4500	964.113	190.961			0_28
0_28	7	5400	587.617	255.383			0_33	7	5400	610.232	647.261			0_35	7	5400	961.381	389.228			0_22	7	5400	1104	538.086			0_31	7	5400	225.023	314.99			0_42	7	5400	2030.52	637.194			0_22	7	5400	963.764	193.065			0_28
0_28	8	6300	588.479	249.547			0_33	8	6300	627.375	643.005			0_35	8	6300	967.146	388.815			0_22	8	6300	1104	538.82			0_31	8	6300	222.395	314.26			0_42	8	6300	2027.2	650.484			0_22	8	6300	963.739	192.228			0_28
0_28	9	7200	588.643	246.271			0_33	9	7200	630.309	626.005			0_35	9	7200	967.917	389.892			0_22	9	7200	1103.97	535.427			0_31	9	7200	218.015	316.333			0_42	9	7200	1997.93	649.686			0_22	9	7200	965.158	188.835			0_28
0_28	10	8100	586.749	240.831			0_33	10	8100	627.334	609.145			0_35	10	8100	963.916	389.837			0_22	10	8100	1103.93	535.441			0_31	10	8100	213.113	316.619			0_42	10	8100	1972.05	643.862			0_22	10	8100	960.73	193.988			0_28
0_28	11	9000	584.185	238.527			0_33	11	9000	636.475	588.749			0_35	11	9000	962.196	392.598			0_22	11	9000	1102.79	534.458			0_31	11	9000	210.668	318.795			0_42	11	9000	1950.59	637.431			0_22	11	9000	962.851	189.651			0_28
0_28	12	9900	583.154	237.415			0_33	12	9900	658.078	578.655			0_35	12	9900	959.979	390.374			0_22	12	9900	1104.84	535.758			0_31	12	9900	208.752	315.319			0_42	12	9900	1938.22	625.899			0_22	12	9900	960.909	190.859			0_28
0_28	13	10800	582.122	236.303			0_33	13	10800	678.053	569.725			0_35	13	10800	957.879	390.693			0_22	13	10800	1101.95	532.214			0_31	13	10800	205.757	316.205			0_42	13	10800	1917.61	612.384			0_22	13	10800	957.454	189.746			0_28
0_28	14	11700	584.343	234.333			0_33	14	11700	700.51	572.108			0_35	14	11700	956.774	391.779			0_22	14	11700	1108.29	537.812			0_31	14	11700	201.002	318.731			0_42	14	11700	1891.85	610.066			0_22	14	11700	962.917	192.215			0_28
0_28	15	12600	592.02	237.487			0_33	15	12600	722.141	574.357			0_35	15	12600	965.956	391.115			0_22	15	12600	1105.06	533.491			0_31	15	12600	196.662	317.37			0_42	15	12600	1871.24	606.712			0_22	15	12600	963.221	192.513			0_28
0_28	16	13500	595.604	241.592			0_33	16	13500	735.755	588.712			0_35	16	13500	965.765	390.094			0_22	16	13500	1102.99	534.629			0_31	16	13500	194.332	313.741			0_42	16	13500	1843.25	588.699			0_22	16	13500	963.278	193.295			0_28
0_28	17	14400	598.894	245.039			0_33	17	14400	748.999	610.58			0_35	17	14400	961.685	389.033			0_22	17	14400	1103.08	534.409			0_31	17	14400	195.502	314.016			0_42	17	14400	1813.57	573.158			0_22	17	14400	967.377	188.733			0_28
0_28	18	15300	600.203	246.256			0_33	18	15300	740.257	639.562			0_35	18	15300	959.277	389.588			0_22	18	15300	1106.15	534.538			0_31	18	15300	193.323	314.145			0_42	18	15300	1777.69	576.264			0_22	18	15300	964.269	188.672			0_28
0_28	19	16200	603.429	245.337			0_33	19	16200	738.168	668.758			0_35	19	16200	963.52	390.785			0_22	19	16200	1104.91	534.374			0_31	19	16200	192.086	316.355			0_42	19	16200	1758.02	581.952			0_22	19	16200	963.897	191.016			0_28
0_28	20	17100	605.794	240.819			0_33	20	17100	727.895	703.224			0_35	20	17100	962.629	389.115			0_22	20	17100	1105.23	532.323			0_31	20	17100	190.824	317.605			0_42	20	17100	1714.37	578.752			0_22	20	17100	964.018	191.25			0_28
0_28	21	18000	608.038	234.079			0_33	21	18000	714.053	684.749			0_35	21	18000	962.341	392.071			0_22	21	18000	1104.08	534.841			0_31	21	18000	200.147	314.121			0_42	21	18000	1711.65	594.383			0_22	21	18000	960.809	193.249			0_28
0_28	22	18900	606.954	230.755			0_33	22	18900	676.89	703.761			0_35	22	18900	963.544	390.018			0_22	22	18900	1106.2	535.788			0_31	22	18900	203.444	314.166			0_42	22	18900	1707.26	646.194			0_22	22	18900	961.816	192.383			0_28
0_28	23	19800	613.499	229.36			0_33	23	19800	635.067	714.275			0_35	23	19800	964.001	388.707			0_22	23	19800	1106.21	534.38			0_31	23	19800	205.615	311.989			0_42	23	19800	1697.33	680.189			0_22	23	19800	963.659	193.213			0_28
0_28	24	20700	615.817	230.482			0_33	24	20700	596.737	723.471			0_35	24	20700	967.536	390.919			0_22	24	20700	1104.95	534.423			0_31	24	20700	204.446	312.193			0_42	24	20700	1684.91	717.399			0_22	24	20700	961.752	191.036			0_28
0_28	25	21600	617.045	232.717			0_33	25	21600	567.486	739.28			0_35	25	21600	954.79	389.94			0_22	25	21600	1104.33	533.754			0_31	25	21600	204.5	310.991			0_42	25	21600	1663.36	749.198			0_22	25	21600	969.11	185.52			0_28
0_28	26	22500	614.865	236.191			0_33	26	22500	539.063	766.061			0_35	26	22500	957.092	388.691			0_22	26	22500	1104.21	534.671			0_31	26	22500	208.98	308.744			0_42	26	22500	1626.28	774.389			0_22	26	22500	958.736	192.317			0_28
0_28	27	23400	614.72	236.079			0_33	27	23400	530.142	780.094			0_35	27	23400	959.174	398.554			0_22	27	23400	1105.32	533.505			0_31	27	23400	214.912	307.383			0_42	27	23400	1612.9	817.917			0_22	27	23400	962.432	193.433			0_28
0_28	28	24300	614.837	235.059			0_33	28	24300	509.43	815.973			0_35	28	24300	961.567	388.997			0_22	28	24300	1104.18	534.582			0_31	28	24300	220.423	308.59			0_42	28	24300	1578.64	847.723			0_22	28	24300	966.247	189.082			0_28
0_28	29	25200	614.836	233.422			0_33	29	25200	486.014	849.804			0_35	29	25200	964.916	389.949			0_22	29	25200	1105.11	534.726			0_31	29	25200	222.529	309.595			0_42	29	25200	1565.1	862.202			0_22	29	25200	958.286	190.326			0_28
0_28	30	26100	614.835	231.785			0_33	30	26100	484.815	882.83			0_35	30	26100	958.363	388.674			0_22	30	26100	1103.98	536.461			0_31	30	26100	228.38	319.897			0_42	30	26100	1587.79	864.372			0_22	30	26100	959.465	190.918			0_28
0_28	31	27000	615.904	228.314			0_33	31	27000	472.311	934.663			0_35	31	27000	966.116	392.141			0_22	31	27000	1105.14	535.325			0_31	31	27000	234.874	326.542			0_42	31	27000	1599.01	875.554			0_22	31	27000	963.093	197.854			0_28
0_28	32	27900	610.265	230.345			0_33	32	27900	463.66	978.393			0_35	32	27900	960.417	389.678			0_22	32	27900	1104.97	535.771			0_31	32	27900	242.91	342.46			0_42	32	27900	1603.91	887.123			0_22	32	27900	965.335	191.92			0_28
0_28	33	28800	611.329	228.093			0_33	33	28800	460.359	997.929			0_35	33	28800	964.887	393.008			0_22	33	28800	1104.03	533.689			0_31	33	28800	266.9	343.557			0_42	33	28800	1602.43	891.866			0_22	33	28800	963.353	195.554			0_28
0_28	34	29700	605.757	228.419			0_33	34	29700	458.225	1015.1			0_35	34	29700	971.5	401.255			0_22	34	29700	1104.09	534.311			0_31	34	29700	278.93	356.265			0_42	34	29700	1584.65	901.895			0_22	34	29700	966.768	189.549			0_28
0_28	35	30600	603.475	230.365			0_33	35	30600	440.617	1062.02			0_35	35	30600	971.65	401.077			0_22	35	30600	1104.13	534.365			0_31	35	30600	292.265	372.846			0_42	35	30600	1558.15	942.368			0_22	35	30600	967.588	191.556			0_28
0_28	36	31500	604.569	228.196			0_33	36	31500	440.871	1108.73			0_35	36	31500	965.301	396.126			0_22	36	31500	1104.92	536.839			0_31	36	31500	308.613	391.085			0_42	36	31500	1525.63	973.278			0_22	36	31500	966.427	191.218			0_28
0_28	37	32400	605.558	226.954			0_33	37	32400	426.287	1135.92			0_35	37	32400	958.951	391.176			0_22	37	32400	1103.79	533.346			0_31	37	32400	318.13	407.543			0_42	37	32400	1499.59	1001.28			0_22	37	32400	964.033	189.214			0_28
0_28	38	33300	606.772	225.845			0_33	38	33300	420.47	1179.65			0_35	38	33300	960.765	395.406			0_22	38	33300	1105.33	537.013			0_31	38	33300	335.739	420.439			0_42	38	33300	1469.16	1023.75			0_22	38	33300	962.768	190.93			0_28
0_28	39	34200	604.502	227.064			0_33	39	34200	413.644	1208.95			0_35	39	34200	962.395	397.659			0_22	39	34200	1099.51	531.078			0_31	39	34200	344.58	439.674			0_42	39	34200	1452.27	1023.16			0_22	39	34200	963.086	191.164			0_28
0_28	40	35100	607.837	225.822			0_33	40	35100	427.506	1216			0_35	40	35100	964.024	399.912			0_22	40	35100	1107.46	536.884			0_31	40	35100	345.896	458.744			0_42	40	35100	1445.32	1014.7			0_22	40	35100	960.679	196.54			0_28
0_28	41	36000	609.118	226.973			0_33	41	36000	465.449	1222.65			0_35	41	36000	957.072	394.236			0_22	41	36000	1101.79	532.254			0_31	41	36000	357.434	466.923			0_42	41	36000	1457.94	995.625			0_22	41	36000	962.125	192.266			0_28
0_28	42	36900	612.426	226.857			0_33	42	36900	499.476	1229.36			0_35	42	36900	961.689	395.379			0_22	42	36900	1106.38	537.948			0_31	42	36900	361.303	484.672			0_42	42	36900	1473.93	953.989			0_22	42	36900	961.732	193.031			0_28
0_28	43	37800	612.468	228.033			0_33	43	37800	538.917	1237.46			0_35	43	37800	966.306	396.521			0_22	43	37800	1106.23	536.636			0_31	43	37800	361.691	499.809			0_42	43	37800	1494.36	921.091			0_22	43	37800	961.56	191.102			0_28
0_28	44	38700	612.583	228.195			0_33	44	38700	551.317	1246.02			0_35	44	38700	964.742	393.882			0_22	44	38700	1105.35	533.659			0_31	44	38700	357.208	512.935			0_42	44	38700	1464.64	949.194			0_22	44	38700	963.691	189.027			0_28
0_28	45	39600	608.971	235.099			0_33	45	39600	546.799	1251.13			0_35	45	39600	960.898	394.667			0_22	45	39600	1105.23	534.399			0_31	45	39600	372.854	515.106			0_42	45	39600	1501.88	923.282			0_22	45	39600	971.88	187.8			0_28
0_28	46	40500	606.614	231.584			0_33	46	40500	547.04	1264.75			0_35	46	40500	968.065	386.966			0_22	46	40500	1102.96	534.685			0_31	46	40500	349.455	537.144			0_42	46	40500	1527.62	910.788			0_22	46	40500	977.287	184.644			0_28
0_28	47	41400	607.934	224.622			0_33	47	41400	537.68	1301.93			0_35	47	41400	968.203	381.473			0_22	47	41400	1101.52	534.776			0_31	47	41400	346.474	537.771			0_42	47	41400	1587.64	892.64			0_22	47	41400	977.414	182.987			0_28
0_28	48	42300	604.615	223.74			0_33	48	42300	533.397	1333.29			0_35	48	42300	949.428	388.8			0_22	48	42300	1105.26	533.625			0_31	48	42300	345.998	535.87			0_42	48	42300	1608.22	880.212			0_22	48	42300	977.441	180.869			0_28
0_36	1	0	940.196	291.437			0_37	1	0	1630.41	819.435			0_37	1	0	1120.84	417.024			0_23	1	0	336.91	580.973			0_32	1	0	1912.11	315.321			0_46	1	0	1175.17	648.78			0_25	1	0	1663.16	212.22			0_29
0_36	2	900	936.768	287.972			0_37	2	900	1626.09	845.337			0_37	2	900	1122.58	417.866			0_23	2	900	337.872	579.759			0_32	2	900	1915.47	315.335			0_46	2	900	1162.65	654.138			0_25	2	900	1664.72	214.758			0_29
0_36	3	1800	932.318	287.038			0_37	3	1800	1610.49	864.25			0_37	3	1800	1116.21	414.889			0_23	3	1800	338.976	575.421			0_32	3	1800	1925.65	316.614			0_46	3	1800	1154.77	656.635			0_25	3	1800	1665.47	214.91			0_29
0_36	4	2700	928.791	290.248			0_37	4	2700	1596.6	882.13			0_37	4	2700	1124.55	400.95			0_23	4	2700	336.823	577.599			0_32	4	2700	1928.85	307.179			0_46	4	2700	1147.85	660.363			0_25	4	2700	1664.67	214.962			0_29
0_36	5	3600	924.489	291.456			0_37	5	3600	1585.46	898.318			0_37	5	3600	1124.14	417.449			0_23	5	3600	332.934	575.084			0_32	5	3600	1927.83	292.605			0_46	5	3600	1142.27	663.422			0_25	5	3600	1662.2	218.147			0_29
0_36	6	4500	920.949	291.551			0_37	6	4500	1567.42	900.542			0_37	6	4500	1122.83	416.19			0_23	6	4500	329.16	576.475			0_32	6	4500	1924.57	276.497			0_46	6	4500	1137.74	656.219			0_25	6	4500	1665.36	212.838			0_29
0_36	7	5400	917.651	293.724			0_37	7	5400	1551.31	891.76			0_37	7	5400	1124.57	416.625			0_23	7	5400	325.733	577.636			0_32	7	5400	1918.92	260.791			0_46	7	5400	1125.34	648.052			0_25	7	5400	1664.49	217.034			0_29
0_36	8	6300	916.428	293.798			0_37	8	6300	1538.97	876.072			0_37	8	6300	1124.76	418.304			0_23	8	6300	324.816	576.515			0_32	8	6300	1915.18	251.636			0_46	8	6300	1110.44	634.939			0_25	8	6300	1663.06	216.327			0_29
0_36	9	7200	910.845	296.17			0_37	9	7200	1528.54	862.22			0_37	9	7200	1122.84	421.527			0_23	9	7200	326.506	576.614			0_32	9	7200	1907.31	251.261			0_46	9	7200	1099.52	616.915			0_25	9	7200	1663.33	213.79			0_29
0_36	10	8100	908.525	298.435			0_37	10	8100	1519.84	847.76			0_37	10	8100	1122.85	419.01			0_23	10	8100	325.664	576.192			0_32	10	8100	1904.36	259.014			0_46	10	8100	1091.4	604.576			0_25	10	8100	1661.22	213.562			0_29
0_36	11	9000	905.05	298.177			0_37	11	9000	1501.74	835.145			0_37	11	9000	1108.57	422.061			0_23	11	9000	324.744	576.128			0_32	11	9000	1903.17	270.471			0_46	11	9000	1075.76	587.75			0_25	11	9000	1666.46	212.383			0_29
0_36	12	9900	902.93	298.228			0_37	12	9900	1491.46	816.942			0_37	12	9900	1126.98	409.077			0_23	12	9900	325.263	577.203			0_32	12	9900	1905.33	286.249			0_46	12	9900	1069.19	574.932			0_25	12	9900	1666.54	218.319			0_29
0_36	13	10800	900.599	292.592			0_37	13	10800	1499.55	806.706			0_37	13	10800	1110.91	426.462			0_23	13	10800	324.707	576.581			0_32	13	10800	1909.95	301.995			0_46	13	10800	1062.25	558.011			0_25	13	10800	1659.75	218.332			0_29
0_36	14	11700	901.694	291.546			0_37	14	11700	1513.23	785.349			0_37	14	11700	1122.14	409.114			0_23	14	11700	324.452	577.404			0_32	14	11700	1916.74	323.033			0_46	14	11700	1070.23	531.193			0_25	14	11700	1664.51	214.563			0_29
0_36	15	12600	900.623	292.671			0_37	15	12600	1519.96	780.725			0_37	15	12600	1123.91	406.771			0_23	15	12600	323.505	577.481			0_32	15	12600	1924.65	337.914			0_46	15	12600	1078	518.481			0_25	15	12600	1664.8	212.393			0_29
0_36	16	13500	899.548	293.855			0_37	16	13500	1528.78	798.723			0_37	16	13500	1115.17	411.543			0_23	16	13500	323.068	576.144			0_32	16	13500	1926.67	353.926			0_46	16	13500	1089.43	498.479			0_25	16	13500	1665.87	216.298			0_29
0_36	17	14400	894.93	296.137			0_37	17	14400	1537.04	821.479			0_37	17	14400	1103.64	428.586			0_23	17	14400	323.409	576.359			0_32	17	14400	1931.15	376.435			0_46	17	14400	1100.73	478.041			0_25	17	14400	1663.19	218.972			0_29
0_36	18	15300	890.417	296.19			0_37	18	15300	1567.23	824.987			0_37	18	15300	1124.02	416.22			0_23	18	15300	323.244	576.416			0_32	18	15300	1945.53	394.446			0_46	18	15300	1113.17	468.871			0_25	18	15300	1662.56	215.467			0_29
0_36	19	16200	886.952	297.142			0_37	19	16200	1582.05	840.47			0_37	19	16200	1121.77	402.049			0_23	19	16200	322.988	576.668			0_32	19	16200	1951.59	418.407			0_46	19	16200	1136.79	459.879			0_25	19	16200	1662.09	214.84			0_29
0_36	20	17100	882.495	296.006			0_37	20	17100	1600.01	855.329			0_37	20	17100	1104.01	430.719			0_23	20	17100	322.981	576.125			0_32	20	17100	1957.3	440.847			0_46	20	17100	1147.04	451.931			0_25	20	17100	1665.86	216.032			0_29
0_36	21	18000	884.804	297.327			0_37	21	18000	1624.75	873.524			0_37	21	18000	1126.6	408.044			0_23	21	18000	322.247	576.624			0_32	21	18000	1961.63	447.332			0_46	21	18000	1169.54	448.784			0_25	21	18000	1663.13	219.22			0_29
0_36	22	18900	879.09	297.33			0_37	22	18900	1649.75	893.738			0_37	22	18900	1125.41	403.309			0_23	22	18900	322.354	576.615			0_32	22	18900	1971.74	462.298			0_46	22	18900	1178.43	441.952			0_25	22	18900	1661.03	217.807			0_29
0_36	23	19800	873.373	296.031			0_37	23	19800	1674.61	916.309			0_37	23	19800	1118.45	425.936			0_23	23	19800	322.154	576.416			0_32	23	19800	1968.45	481.623			0_46	23	19800	1202.67	437.294			0_25	23	19800	1661.09	216.797			0_29
0_36	24	20700	871.25	297.092			0_37	24	20700	1687.19	930.427			0_37	24	20700	1123.22	404.39			0_23	24	20700	322.128	576.294			0_32	24	20700	1964.84	474.704			0_46	24	20700	1219.45	441.672			0_25	24	20700	1661.25	214.757			0_29
0_36	25	21600	865.409	295.988			0_37	25	21600	1703.57	960.871			0_37	25	21600	1119.89	419.01			0_23	25	21600	321.865	576.469			0_32	25	21600	1944.63	469.008			0_46	25	21600	1232.91	439.88			0_25	25	21600	1659.11	215.847			0_29
0_36	26	22500	861.03	297.227			0_37	26	22500	1712.64	979.882			0_37	26	22500	1105.46	428.483			0_23	26	22500	321.265	576.489			0_32	26	22500	1922.14	465.618			0_46	26	22500	1234.84	445.368			0_25	26	22500	1659.97	219.147			0_29
0_36	27	23400	858.763	298.201			0_37	27	23400	1721.7	997.014			0_37	27	23400	1115.37	420.677			0_23	27	23400	321.878	576.287			0_32	27	23400	1893.9	463.323			0_46	27	23400	1241.73	441.64			0_25	27	23400	1663.39	220.754			0_29
0_36	28	24300	854.103	295.149			0_37	28	24300	1719.7	1035.11			0_37	28	24300	1120.09	413.606			0_23	28	24300	321.884	576.47			0_32	28	24300	1908.54	437.838			0_46	28	24300	1227.87	447.415			0_25	28	24300	1670.02	214.537			0_29
0_36	29	25200	850.77	295.135			0_37	29	25200	1708.69	1062.22			0_37	29	25200	1117.77	420.198			0_23	29	25200	321.903	577.192			0_32	29	25200	1917.6	404.288			0_46	29	25200	1214.72	449.589			0_25	29	25200	1661.56	210.221			0_29
0_36	30	26100	846.317	291.7			0_37	30	26100	1721.95	1091.77			0_37	30	26100	1116.96	410.317			0_23	30	26100	322.116	577.675			0_32	30	26100	1948.99	389.839			0_46	30	26100	1211.07	454.175			0_25	30	26100	1656.71	216.153			0_29
0_36	31	27000	842.893	285.879			0_37	31	27000	1717.38	1125.6			0_37	31	27000	1108.85	428.626			0_23	31	27000	322.405	577.713			0_32	31	27000	1950.44	378.411			0_46	31	27000	1205.63	455.316			0_25	31	27000	1662.21	213.463			0_29
0_36	32	27900	844.075	281.531			0_37	32	27900	1726.41	1150.15			0_37	32	27900	1125	406.462			0_23	32	27900	322.09	577.747			0_32	32	27900	1930.02	394.095			0_46	32	27900	1207.84	442.833			0_25	32	27900	1659.65	213.584			0_29
0_36	33	28800	844.044	276.827			0_37	33	28800	1732.43	1167.19			0_37	33	28800	1115.39	420.28			0_23	33	28800	321.883	578.449			0_32	33	28800	1909.76	411.352			0_46	33	28800	1201.5	452.837			0_25	33	28800	1657.64	217.14			0_29
0_36	34	29700	842.728	272.298			0_37	34	29700	1750.57	1209.08			0_37	34	29700	1124.77	414.679			0_23	34	29700	321.905	577.325			0_32	34	29700	1899.64	426.06			0_46	34	29700	1243.07	429.286			0_25	34	29700	1665.72	215.712			0_29
0_36	35	30600	843.864	267.828			0_37	35	30600	1745.9	1255.39			0_37	35	30600	1108.69	421.98			0_23	35	30600	322.176	577.747			0_32	35	30600	1890.5	398.823			0_46	35	30600	1264.38	405.77			0_25	35	30600	1666.99	213.545			0_29
0_36	36	31500	846.135	267.706			0_37	36	31500	1734.56	1254.18			0_37	36	31500	1121.26	414.914			0_23	36	31500	321.978	578.499			0_32	36	31500	1898.45	414.52			0_46	36	31500	1279.78	401.367			0_25	36	31500	1670.28	221.535			0_29
0_36	37	32400	852.979	271.177			0_37	37	32400	1704.13	1238.05			0_37	37	32400	1113.08	417.196			0_23	37	32400	322.031	578.38			0_32	37	32400	1868.91	396.68			0_46	37	32400	1323.6	385.281			0_25	37	32400	1655.5	216.868			0_29
0_36	38	33300	854.202	277.837			0_37	38	33300	1652.86	1234.8			0_37	38	33300	1115.41	424.795			0_23	38	33300	321.07	578.388			0_32	38	33300	1859.74	377.324			0_46	38	33300	1333.69	383.176			0_25	38	33300	1666.88	215.884			0_29
0_36	39	34200	849.678	281.238			0_37	39	34200	1603.25	1211.28			0_37	39	34200	1125.12	408.29			0_23	39	34200	322.047	578.314			0_32	39	34200	1845	363.767			0_46	39	34200	1345.86	404.646			0_25	39	34200	1651.14	215.988			0_29
0_36	40	35100	852.875	284.85			0_37	40	35100	1553.69	1206.15			0_37	40	35100	1111.98	424.433			0_23	40	35100	321.768	577.488			0_32	40	35100	1826.06	362.712			0_46	40	35100	1367.2	441.634			0_25	40	35100	1674.66	202.05			0_29
0_36	41	36000	857.388	283.723			0_37	41	36000	1520.76	1223.88			0_37	41	36000	1114.31	416.293			0_23	41	36000	322.073	577.435			0_32	41	36000	1804.57	361.694			0_46	41	36000	1412.56	474.551			0_25	41	36000	1657.38	212.199			0_29
0_36	42	36900	864.343	285.934			0_37	42	36900	1471.2	1226			0_37	42	36900	1121.2	413.77			0_23	42	36900	321.984	577.624			0_32	42	36900	1797.84	362.628			0_46	42	36900	1445.57	515.406			0_25	42	36900	1656.62	224.045			0_29
0_36	43	37800	863.269	285.94			0_37	43	37800	1417.99	1222.67			0_37	43	37800	1113.06	419.258			0_23	43	37800	321.769	577.511			0_32	43	37800	1775.07	337.197			0_46	43	37800	1475.02	557.189			0_25	43	37800	1663.44	204.393			0_29
0_36	44	38700	862.287	280.433			0_37	44	38700	1367.27	1215.89			0_37	44	38700	1117.44	418.837			0_23	44	38700	321.908	577.69			0_32	44	38700	1784.26	336.918			0_46	44	38700	1508.77	603.267			0_25	44	38700	1666.69	229.262			0_29
0_36	45	39600	863.32	275.63			0_37	45	39600	1317.66	1195.6			0_37	45	39600	1121.22	415.862			0_23	45	39600	322.053	577.761			0_32	45	39600	1790.78	338.563			0_46	45	39600	1532.78	649.564			0_25	45	39600	1673.59	213.72			0_29
0_36	46	40500	865.523	282.472			0_37	46	40500	1272.36	1186.19			0_37	46	40500	1118.83	412.627			0_23	46	40500	322.015	577.546			0_32	46	40500	1795.47	360.684			0_46	46	40500	1533.58	691.887			0_25	46	40500	1651.87	207.932			0_29
0_36	47	41400	871.15	277.087			0_37	47	41400	1218.43	1206.81			0_37	47	41400	1115.18	414.793			0_23	47	41400	321.101	577.623			0_32	47	41400	1810.29	356.853			0_46	47	41400	1516.59	653.251			0_25	47	41400	1654.24	226.169			0_29
0_36	48	42300	875.75	281.615			0_37	48	42300	1161.25	1215.86			0_37	48	42300	1113.01	424.671			0_23	48	42300	321.851	577.484			0_32	48	42300	1831.6	346.971			0_46	48	42300	1499.61	614.615			0_25	48	42300	1652.02	220.209			0_29
0_39	1	0	333.115	296.334			0_40	1	0	2029.67	874.502			0_38	1	0	285.958	430.745			0_24	1	0	2138.79	594.38			0_33	1	0	1429.21	316.279			0_47	1	0	1649.67	664.563			0_29	1	0	631.597	271.129			0_30
0_39	2	900	334.1	297.556			0_40	2	900	2029.57	875.819			0_38	2	900	285.64	431.437			0_24	2	900	2138.86	596.484			0_33	2	900	1428.22	316.286			0_47	2	900	1643.12	662.265			0_29	2	900	630.313	280.255			0_30
0_39	3	1800	336.59	300.432			0_40	3	1800	2030.65	878.077			0_38	3	1800	284.899	430.379			0_24	3	1800	2137.84	594.555			0_33	3	1800	1429.14	315.438			0_47	3	1800	1638.35	663.41			0_29	3	1800	632.326	274.469			0_30
0_39	4	2700	336.758	300.807			0_40	4	2700	2030.69	878.217			0_38	4	2700	284.998	431.662			0_24	4	2700	2138.96	595.452			0_33	4	2700	1428.27	316.424			0_47	4	2700	1634.87	671.584			0_29	4	2700	631.62	276.87			0_30
0_39	5	3600	338.093	301.973			0_40	5	3600	2027.27	878.165			0_38	5	3600	286.844	431.595			0_24	5	3600	2137.86	595.569			0_33	5	3600	1429.14	316.348			0_47	5	3600	1619.48	678.577			0_29	5	3600	644.377	272.093			0_30
0_39	6	4500	337.78	301.39			0_40	6	4500	2036.05	881.342			0_38	6	4500	285.638	430.231			0_24	6	4500	2145.46	596.845			0_33	6	4500	1428.08	315.443			0_47	6	4500	1617.02	680.632			0_29	6	4500	634.699	275.066			0_30
0_39	7	5400	338.951	301.413			0_40	7	5400	2038.59	888.161			0_38	7	5400	286.074	430.889			0_24	7	5400	2143.18	595.45			0_33	7	5400	1428.31	316.502			0_47	7	5400	1612.76	688.067			0_29	7	5400	633.258	272.586			0_30
0_39	8	6300	338.666	298.78			0_40	8	6300	2038.59	887.269			0_38	8	6300	286.243	431.35			0_24	8	6300	2144.28	593.145			0_33	8	6300	1428.25	316.636			0_47	8	6300	1615.01	688.175			0_29	8	6300	634.881	272.346			0_30
0_39	9	7200	338.744	300.664			0_40	9	7200	2038.35	888.314			0_38	9	7200	285.157	431.424			0_24	9	7200	2141.19	594.682			0_33	9	7200	1427.98	316.458			0_47	9	7200	1616.04	697.745			0_29	9	7200	638.361	275.692			0_30
0_39	10	8100	337.479	303.721			0_40	10	8100	2038.34	888.252			0_38	10	8100	286.137	431.576			0_24	10	8100	2142.03	594.454			0_33	10	8100	1428.11	315.494			0_47	10	8100	1615.03	714.552			0_29	10	8100	639.559	274.661			0_30
0_39	11	9000	334.319	306.938			0_40	11	9000	2037.4	888.235			0_38	11	9000	284.776	430.559			0_24	11	9000	2140.93	595.377			0_33	11	9000	1428.19	316.479			0_47	11	9000	1614.77	727.009			0_29	11	9000	651.916	267.673			0_30
0_39	12	9900	333.114	309.356			0_40	12	9900	2037.45	888.346			0_38	12	9900	285.297	431.693			0_24	12	9900	2134.54	593.109			0_33	12	9900	1428.18	316.538			0_47	12	9900	1611.57	731.295			0_29	12	9900	651.9	266.673			0_30
0_39	13	10800	333.292	308.412			0_40	13	10800	2038.44	888.162			0_38	13	10800	284.67	431.3			0_24	13	10800	2139.23	595.593			0_33	13	10800	1427.97	317.445			0_47	13	10800	1607.8	737.005			0_29	13	10800	657.771	268.885			0_30
0_39	14	11700	333.342	310.525			0_40	14	11700	2037.41	887.288			0_38	14	11700	285.166	430.884			0_24	14	11700	2142.34	602.113			0_33	14	11700	1427.99	316.501			0_47	14	11700	1606.65	745.001			0_29	14	11700	652.291	263.39			0_30
0_39	15	12600	332.116	310.414			0_40	15	12600	2037.33	887.105			0_38	15	12600	285.814	431.855			0_24	15	12600	2140.33	596.701			0_33	15	12600	1428.15	316.545			0_47	15	12600	1606.72	746.05			0_29	15	12600	653.195	265.46			0_30
0_39	16	13500	331.949	309.656			0_40	16	13500	2037.41	887.231			0_38	16	13500	284.762	430.571			0_24	16	13500	2136.81	595.549			0_33	16	13500	1427.13	316.447			0_47	16	13500	1610.13	745.813			0_29	16	13500	632.898	272.027			0_30
0_39	17	14400	331.887	310.652			0_40	17	14400	2038.39	887.076			0_38	17	14400	285.972	431.784			0_24	17	14400	2138.31	594.533			0_33	17	14400	1428.01	316.504			0_47	17	14400	1599.61	744.748			0_29	17	14400	624.898	274.596			0_30
0_39	18	15300	332.067	309.538			0_40	18	15300	2037.44	887.155			0_38	18	15300	284.793	431.393			0_24	18	15300	2144.45	594.322			0_33	18	15300	1428.09	316.407			0_47	18	15300	1592.31	747.159			0_29	18	15300	648.399	278.911			0_30
0_39	19	16200	329.982	310.623			0_40	19	16200	2038.44	887.234			0_38	19	16200	286.21	431.327			0_24	19	16200	2140.16	594.43			0_33	19	16200	1427.14	316.365			0_47	19	16200	1587.64	747.105			0_29	19	16200	645.335	272.041			0_30
0_39	20	17100	329.702	311.579			0_40	20	17100	2037.44	887.298			0_38	20	17100	285.718	432.713			0_24	20	17100	2139.13	590.9			0_33	20	17100	1427.94	316.604			0_47	20	17100	1561.54	738.039			0_29	20	17100	637.33	272.439			0_30
0_39	21	18000	328.64	312.815			0_40	21	18000	2037.46	887.313			0_38	21	18000	285.367	431.606			0_24	21	18000	2135.72	589.875			0_33	21	18000	1428	316.657			0_47	21	18000	1538.89	742.278			0_29	21	18000	641.342	269.9			0_30
0_39	22	18900	326.535	313.886			0_40	22	18900	2037.37	887.299			0_38	22	18900	285.207	431.455			0_24	22	18900	2140.23	593.581			0_33	22	18900	1428.09	317.432			0_47	22	18900	1523.99	739.18			0_29	22	18900	638.549	267.65			0_30
0_39	23	19800	324.432	313.084			0_40	23	19800	2038.41	887.265			0_38	23	19800	285.015	430.208			0_24	23	19800	2138.09	595.851			0_33	23	19800	1428.28	317.513			0_47	23	19800	1514.03	742.251			0_29	23	19800	624.414	287.154			0_30
0_39	24	20700	321.728	315.199			0_40	24	20700	2037.44	887.263			0_38	24	20700	284.928	432.003			0_24	24	20700	2140.03	598.17			0_33	24	20700	1428.15	317.489			0_47	24	20700	1498.25	739.008			0_29	24	20700	620.559	284.549			0_30
0_39	25	21600	320.493	316.095			0_40	25	21600	2037.38	887.226			0_38	25	21600	284.18	432.403			0_24	25	21600	2143.41	597.223			0_33	25	21600	1427.99	316.596			0_47	25	21600	1467.76	751.435			0_29	25	21600	629.443	275.661			0_30
0_39	26	22500	317.066	319.737			0_40	26	22500	2037.39	888.153			0_38	26	22500	283.754	433.584			0_24	26	22500	2139.31	593.559			0_33	26	22500	1428.14	317.611			0_47	26	22500	1439.53	750.43			0_29	26	22500	627.38	275.204			0_30
0_39	27	23400	311.931	322.066			0_40	27	23400	2037.47	888.22			0_38	27	23400	283.611	433.552			0_24	27	23400	2138.39	595.947			0_33	27	23400	1428.14	317.463			0_47	27	23400	1424.79	761.884			0_29	27	23400	630.915	263.277			0_30
0_39	28	24300	307.626	326.362			0_40	28	24300	2037.44	887.218			0_38	28	24300	286.162	432.132			0_24	28	24300	2135.75	597.574			0_33	28	24300	1428.1	317.609			0_47	28	24300	1416.98	762.716			0_29	28	24300	628.518	276.878			0_30
0_39	29	25200	307.65	329.986			0_40	29	25200	2038.41	887.268			0_38	29	25200	284.711	432.477			0_24	29	25200	2144.44	596.748			0_33	29	25200	1428.28	316.57			0_47	29	25200	1406.54	774.959			0_29	29	25200	631.789	264.501			0_30
0_39	30	26100	307.451	335.682			0_40	30	26100	2038.43	887.235			0_38	30	26100	284.567	432.296			0_24	30	26100	2141.13	597.974			0_33	30	26100	1427.91	316.603			0_47	30	26100	1402.4	790.151			0_29	30	26100	633.054	253.695			0_30
0_39	31	27000	301.689	345.453			0_40	31	27000	2037.41	887.31			0_38	31	27000	285.763	432.127			0_24	31	27000	2140.22	596.072			0_33	31	27000	1428.1	316.457			0_47	31	27000	1401.24	801.403			0_29	31	27000	638.705	246.149			0_30
0_39	32	27900	290.44	351.391			0_40	32	27900	2037.32	888.237			0_38	32	27900	284.26	433.836			0_24	32	27900	2135.46	595.852			0_33	32	27900	1428.09	316.598			0_47	32	27900	1402.19	804.776			0_29	32	27900	644.355	238.604			0_30
0_39	33	28800	285.855	371.863			0_40	33	28800	2037.28	887.17			0_38	33	28800	285.322	429.397			0_24	33	28800	2140.12	599.076			0_33	33	28800	1428	317.407			0_47	33	28800	1412.49	807.875			0_29	33	28800	650.006	231.059			0_30
0_39	34	29700	277.986	375.046			0_40	34	29700	2038.4	887.291			0_38	34	29700	285.092	430.785			0_24	34	29700	2138.88	590.322			0_33	34	29700	1427.06	317.384			0_47	34	29700	1434.13	806.675			0_29	34	29700	655.657	223.514			0_30
0_39	35	30600	272.32	370.737			0_40	35	30600	2038.44	887.202			0_38	35	30600	287.311	430.675			0_24	35	30600	2142.41	585.35			0_33	35	30600	1428.2	316.445			0_47	35	30600	1459.87	808.125			0_29	35	30600	649.381	223.316			0_30
0_39	36	31500	273.632	365.003			0_40	36	31500	2037.33	887.31			0_38	36	31500	286.863	429.53			0_24	36	31500	2134.43	597.69			0_33	36	31500	1428.15	316.587			0_47	36	31500	1494.09	808.055			0_29	36	31500	656.283	219.091			0_30
0_39	37	32400	271.077	356.882			0_40	37	32400	2038.41	887.291			0_38	37	32400	285.182	427.242			0_24	37	32400	2140.13	595.631			0_33	37	32400	1428.16	316.618			0_47	37	32400	1513.35	810.239			0_29	37	32400	657.444	215.713			0_30
0_39	38	33300	272.332	334.369			0_40	38	33300	2038.39	887.223			0_38	38	33300	282.444	426.713			0_24	38	33300	2140.32	593.209			0_33	38	33300	1428.17	316.446			0_47	38	33300	1531.46	812.664			0_29	38	33300	658.606	212.336			0_30
0_39	39	34200	283.582	311.671			0_40	39	34200	2037.38	887.208			0_38	39	34200	285.857	428.98			0_24	39	34200	2131.27	592.236			0_33	39	34200	1428.27	316.39			0_47	39	34200	1549.32	813.409			0_29	39	34200	647.998	214.75			0_30
0_39	40	35100	290.474	286.771			0_40	40	35100	2038.38	887.258			0_38	40	35100	283.071	429.977			0_24	40	35100	2144.39	580.358			0_33	40	35100	1428.24	316.484			0_47	40	35100	1560.6	811.361			0_29	40	35100	657.232	234.325			0_30
0_39	41	36000	266.674	273.267			0_40	41	36000	2037.41	887.326			0_38	41	36000	282.488	430.385			0_24	41	36000	2137.78	597.629			0_33	41	36000	1428.14	317.397			0_47	41	36000	1588.01	805.555			0_29	41	36000	666.467	253.901			0_30
0_39	42	36900	306.254	234.962			0_40	42	36900	2038.39	887.302			0_38	42	36900	284.189	427.2			0_24	42	36900	2141.32	592.145			0_33	42	36900	1428.21	316.396			0_47	42	36900	1609.4	803.694			0_29	42	36900	675.702	273.476			0_30
0_39	43	37800	309.466	218.313			0_40	43	37800	2038.36	887.314			0_38	43	37800	284.917	432.7			0_24	43	37800	2139.13	590.883			0_33	43	37800	1428.1	316.517			0_47	43	37800	1620.52	810.755			0_29	43	37800	679.847	255.874			0_30
0_39	44	38700	314.283	206.645			0_40	44	38700	2037.33	887.307			0_38	44	38700	288.834	436.45			0_24	44	38700	2139.1	592.975			0_33	44	38700	1428.29	316.467			0_47	44	38700	1642.07	818.604			0_29	44	38700	683.766	259.894			0_30
0_39	45	39600	324.052	204.593			0_40	45	39600	2037.36	887.276			0_38	45	39600	284.565	432.936			0_24	45	39600	2136.5	598.148			0_33	45	39600	1427.96	316.638			0_47	45	39600	1666.04	834.033			0_29	45	39600	664.99	226.224			0_30
0_39	46	40500	308.438	187.453			0_40	46	40500	2037.33	887.262			0_38	46	40500	284.228	431.906			0_24	46	40500	2149.36	593.219			0_33	46	40500	1427.11	317.523			0_47	46	40500	1687.18	814.894			0_29	46	40500	657.655	247.479			0_30
0_39	47	41400	309.529	164.249			0_40	47	41400	2037.3	887.36			0_38	47	41400	285.919	432.049			0_24	47	41400	2130.19	586.489			0_33	47	41400	1428.09	316.503			0_47	47	41400	1734.83	802.232			0_29	47	41400	672.002	234.186			0_30
0_39	48	42300	307.326	153.609			0_40	48	42300	2038.44	887.305			0_38	48	42300	284.935	425.07			0_24	48	42300	2153.64	608.284			0_33	48	42300	1428.04	316.599			0_47	48	42300	1756.05	771.553			0_29	48	42300	678.949	217.943			0_30
0_40	1	0	2145.84	304.234			0_41	1	0	1055.8	910.981			0_39	1	0	698.228	441.377			0_25	1	0	968.177	668.806			0_35	1	0	1378.45	335.49			0_48	1	0	2024.07	686.842			0_31	1	0	2134.37	279.374			0_31
0_40	2	900	2140.2	330.239			0_41	2	900	1067.99	914.243			0_39	2	900	699.789	439.087			0_25	2	900	969.739	669.953			0_35	2	900	1374.98	335.31			0_48	2	900	2027.3	686.891			0_31	2	900	2133.27	281.255			0_31
0_40	3	1800	2141.34	350.272			0_41	3	1800	1077.21	916.843			0_39	3	1800	696.127	441.038			0_25	3	1800	968.463	668.36			0_35	3	1800	1371.75	328.859			0_48	3	1800	2026.3	682.398			0_31	3	1800	2134.57	280.318			0_31
0_40	4	2700	2142.33	362.735			0_41	4	2700	1085	935.585			0_39	4	2700	698.001	440.48			0_25	4	2700	968.478	669.227			0_35	4	2700	1368.33	326.76			0_48	4	2700	2029.32	680.295			0_31	4	2700	2133.31	278.27			0_31
0_40	5	3600	2142.36	373.907			0_41	5	3600	1089.41	952.641			0_39	5	3600	699.057	440.312			0_25	5	3600	968.175	668.543			0_35	5	3600	1364.96	316.124			0_48	5	3600	2032.71	681.372			0_31	5	3600	2133.22	279.441			0_31
0_40	6	4500	2151.5	375.955			0_41	6	4500	1098.34	964.984			0_39	6	4500	698.536	441.442			0_25	6	4500	968.973	670.09			0_35	6	4500	1360.74	306.171			0_48	6	4500	2032.82	683.607			0_31	6	4500	2130.29	282.531			0_31
0_40	7	5400	2151.54	375.157			0_41	7	5400	1112.09	975.447			0_39	7	5400	698.169	441.09			0_25	7	5400	961.425	667.73			0_35	7	5400	1356.27	291.682			0_48	7	5400	2035.05	682.609			0_31	7	5400	2127.91	281.624			0_31
0_40	8	6300	2131.15	392.043			0_41	8	6300	1118.62	986.482			0_39	8	6300	698.618	440.966			0_25	8	6300	962.847	663.256			0_35	8	6300	1357.07	286.791			0_48	8	6300	2036.34	682.306			0_31	8	6300	2130.22	280.561			0_31
0_40	9	7200	2113.07	409.011			0_41	9	7200	1123.28	996.604			0_39	9	7200	698.964	440.567			0_25	9	7200	962.595	664.222			0_35	9	7200	1361.93	287.106			0_48	9	7200	2034.23	683.676			0_31	9	7200	2133.26	278.271			0_31
0_40	10	8100	2098.37	407.022			0_41	10	8100	1126.65	1000.04			0_39	10	8100	699.084	441.525			0_25	10	8100	960.444	664.332			0_35	10	8100	1366.19	288.239			0_48	10	8100	2039.65	688.14			0_31	10	8100	2129.98	280.387			0_31
0_40	11	9000	2085.96	385.163			0_41	11	9000	1136.93	1004.74			0_39	11	9000	699.294	441.02			0_25	11	9000	965.164	668.527			0_35	11	9000	1375.16	294.838			0_48	11	9000	2043.03	691.449			0_31	11	9000	2131.3	281.655			0_31
0_40	12	9900	2098.5	367.466			0_41	12	9900	1153.67	1013.76			0_39	12	9900	700.187	441.015			0_25	12	9900	962.777	666.706			0_35	12	9900	1380.78	293.895			0_48	12	9900	2041.95	694.749			0_31	12	9900	2134.73	279.475			0_31
0_40	13	10800	2111.73	354.855			0_41	13	10800	1162.66	1024.05			0_39	13	10800	700.577	439.7			0_25	13	10800	970.492	667.762			0_35	13	10800	1381.96	292.429			0_48	13	10800	2037.4	697.133			0_31	13	10800	2130.78	281.206			0_31
0_40	14	11700	2105.3	325.399			0_41	14	11700	1170.6	1035.1			0_39	14	11700	698.387	439.646			0_25	14	11700	960.288	661.046			0_35	14	11700	1385.41	292.557			0_48	14	11700	2036.39	695.907			0_31	14	11700	2134.55	278.978			0_31
0_40	15	12600	2109.65	315.211			0_41	15	12600	1181.11	1040.52			0_39	15	12600	699.184	439.414			0_25	15	12600	962.568	667.811			0_35	15	12600	1391.04	292.622			0_48	15	12600	2046.36	693.856			0_31	15	12600	2131.05	277.8			0_31
0_40	16	13500	2104.87	309.627			0_41	16	13500	1198.07	1036.19			0_39	16	13500	697.967	439.577			0_25	16	13500	966.415	668.008			0_35	16	13500	1392.52	295.932			0_48	16	13500	2059.83	699.546			0_31	16	13500	2136.41	275.817			0_31
0_40	17	14400	2093.45	293.609			0_41	17	14400	1211.52	1036.43			0_39	17	14400	699.665	441.856			0_25	17	14400	960.919	665.812			0_35	17	14400	1391.92	299.464			0_48	17	14400	2074.88	703.011			0_31	17	14400	2138.92	277.555			0_31
0_40	18	15300	2109.48	316.025			0_41	18	15300	1219.43	1047.48			0_39	18	15300	698.494	441.115			0_25	18	15300	966.154	667.648			0_35	18	15300	1392.03	304.379			0_48	18	15300	2084.92	719.843			0_31	18	15300	2139.07	278.064			0_31
0_40	19	16200	2099.69	292.575			0_41	19	16200	1230.66	1049.84			0_39	19	16200	699.394	440.68			0_25	19	16200	962.736	667.878			0_35	19	16200	1387.4	310.048			0_48	19	16200	2079.47	728.822			0_31	19	16200	2136.63	282.215			0_31
0_40	20	17100	2102.49	260.992			0_41	20	17100	1239.52	1050.81			0_39	20	17100	699.137	441.84			0_25	20	17100	965.089	664.58			0_35	20	17100	1387.55	310.873			0_48	20	17100	2074.9	737.796			0_31	20	17100	2133.31	283.91			0_31
0_40	21	18000	2105.3	229.41			0_41	21	18000	1253.57	1049.77			0_39	21	18000	698.731	441.936			0_25	21	18000	965.172	669.847			0_35	21	18000	1386.5	315.491			0_48	21	18000	2089.26	759.417			0_31	21	18000	2128.73	285.006			0_31
0_40	22	18900	2109.35	218.739			0_41	22	18900	1265.67	1041.82			0_39	22	18900	699.923	439.591			0_25	22	18900	959.338	666.652			0_35	22	18900	1385.13	325.459			0_48	22	18900	2088.31	770.844			0_31	22	18900	2136.74	278.178			0_31
0_40	23	19800	2116.33	205.709			0_41	23	19800	1282.89	1031.55			0_39	23	19800	698.777	437.516			0_25	23	19800	965.136	667.691			0_35	23	19800	1375.21	327.945			0_48	23	19800	2086.09	794.523			0_31	23	19800	2136.94	283.951			0_31
0_40	24	20700	2118.67	189.706			0_41	24	20700	1306.44	1021.5			0_39	24	20700	698.352	441.428			0_25	24	20700	966.231	666.701			0_35	24	20700	1367.05	335.544			0_48	24	20700	2084.99	808.102			0_31	24	20700	2131.02	285.941			0_31
0_40	25	21600	2125.41	183.973			0_41	25	21600	1325.33	1017.02			0_39	25	21600	697.166	440.061			0_25	25	21600	955.254	674.516			0_35	25	21600	1364.23	340.184			0_48	25	21600	2092.67	821.62			0_31	25	21600	2126.47	286.809			0_31
0_40	26	22500	2132.39	185.373			0_41	26	22500	1323.13	1011.25			0_39	26	22500	698.453	441.318			0_25	26	22500	966.224	668.036			0_35	26	22500	1366.33	346.012			0_48	26	22500	2099.49	831.825			0_31	26	22500	2128.71	277.033			0_31
0_40	27	23400	2135.62	196.604			0_41	27	23400	1292.54	1006.77			0_39	27	23400	697.284	440.372			0_25	27	23400	958.298	671.208			0_35	27	23400	1381.69	349.011			0_48	27	23400	2110.86	855.711			0_31	27	23400	2130.35	289.163			0_31
0_40	28	24300	2139.14	213.575			0_41	28	24300	1259.84	1005.62			0_39	28	24300	699.394	441.305			0_25	28	24300	971.767	671.294			0_35	28	24300	1385.44	346.505			0_48	28	24300	2107.45	875.999			0_31	28	24300	2129.78	274.691			0_31
0_40	29	25200	2140.18	218.041			0_41	29	25200	1247.45	1018.17			0_39	29	25200	700.818	440.699			0_25	29	25200	963.724	665.669			0_35	29	25200	1373.96	335.654			0_48	29	25200	2113.81	876.139			0_31	29	25200	2132.21	284.441			0_31
0_40	30	26100	2135.8	223.644			0_41	30	26100	1233.71	1023.61			0_39	30	26100	698.114	439.779			0_25	30	26100	969.542	678.031			0_35	30	26100	1363.99	328.857			0_48	30	26100	2110.85	881.283			0_31	30	26100	2136.42	272.379			0_31
0_40	31	27000	2132.12	226.047			0_41	31	27000	1205.8	1031.83			0_39	31	27000	701.833	440.783			0_25	31	27000	959.353	671.442			0_35	31	27000	1360.8	320.973			0_48	31	27000	2108.6	880.396			0_31	31	27000	2130.28	282.572			0_31
0_40	32	27900	2129.05	234.938			0_41	32	27900	1185.44	1040.81			0_39	32	27900	699.418	439.897			0_25	32	27900	960.803	657.722			0_35	32	27900	1352.58	328.88			0_48	32	27900	2123.03	879.056			0_31	32	27900	2129	277.848			0_31
0_40	33	28800	2133.4	256.733			0_41	33	28800	1158.23	1067.63			0_39	33	28800	699.493	439.861			0_25	33	28800	962.681	659.863			0_35	33	28800	1349.07	323.259			0_48	33	28800	2124.61	877.005			0_31	33	28800	2132.27	283.612			0_31
0_40	34	29700	2136.86	266.74			0_41	34	29700	1130.17	1089.56			0_39	34	29700	698.227	440.534			0_25	34	29700	967.206	668.904			0_35	34	29700	1353.59	313.113			0_48	34	29700	2126.55	875.659			0_31	34	29700	2123.3	283.94			0_31
0_40	35	30600	2140.07	255.29			0_41	35	30600	1107.57	1113.28			0_39	35	30600	697.923	440.606			0_25	35	30600	971.943	670.28			0_35	35	30600	1364.07	298.244			0_48	35	30600	2126.78	871.665			0_31	35	30600	2139.37	279.236			0_31
0_40	36	31500	2110.54	237.398			0_41	36	31500	1072.34	1126.87			0_39	36	31500	698.463	439.842			0_25	36	31500	966.316	670.03			0_35	36	31500	1369.55	292.496			0_48	36	31500	2126.54	869.057			0_31	36	31500	2120.71	285.764			0_31
0_40	37	32400	2108.5	235.058			0_41	37	32400	1044.23	1142.74			0_39	37	32400	699.386	439.795			0_25	37	32400	964.018	679.384			0_35	37	32400	1379.82	291.661			0_48	37	32400	2124.21	871.206			0_31	37	32400	2134.69	270.046			0_31
0_40	38	33300	2116.37	239.489			0_41	38	33300	1013.62	1163.71			0_39	38	33300	700.544	440.261			0_25	38	33300	963.997	674.538			0_35	38	33300	1383.3	292.769			0_48	38	33300	2120.72	877.97			0_31	38	33300	2132.2	279.135			0_31
0_40	39	34200	2134.35	254.185			0_41	39	34200	975.376	1168.7			0_39	39	34200	699.714	439.542			0_25	39	34200	962.369	669.062			0_35	39	34200	1375.08	288.078			0_48	39	34200	2115.15	898.464			0_31	39	34200	2132.41	279.101			0_31
0_40	40	35100	2133.5	266.724			0_41	40	35100	937.831	1168.69			0_39	40	35100	699.301	440.873			0_25	40	35100	971.738	661.01			0_35	40	35100	1378.4	293.819			0_48	40	35100	2110.64	918.631			0_31	40	35100	2135.64	283.578			0_31
0_40	41	36000	2117.53	274.749			0_41	41	36000	913.943	1159.71			0_39	41	36000	698.133	440.477			0_25	41	36000	959.163	669.901			0_35	41	36000	1375.15	303.887			0_48	41	36000	2098.52	929.128			0_31	41	36000	2141.35	277.002			0_31
0_40	42	36900	2090.41	266.661			0_41	42	36900	888.063	1164.07			0_39	42	36900	700.123	439.714			0_25	42	36900	982.258	663.537			0_35	42	36900	1378.69	305.306			0_48	42	36900	2097.29	947.202			0_31	42	36900	2132.3	283.672			0_31
0_40	43	37800	2099.63	250.553			0_41	43	37800	873.355	1159.58			0_39	43	37800	699.783	439.601			0_25	43	37800	953.615	656.472			0_35	43	37800	1382.18	309.461			0_48	43	37800	2089.34	960.671			0_31	43	37800	2130	286.267			0_31
0_40	44	38700	2111.89	231.891			0_41	44	38700	855.23	1152.39			0_39	44	38700	700.332	439.185			0_25	44	38700	966.252	671.126			0_35	44	38700	1382.11	307.57			0_48	44	38700	2081.3	975.054			0_31	44	38700	2133.48	270.904			0_31
0_40	45	39600	2101.56	204.584			0_41	45	39600	833.581	1131.27			0_39	45	39600	699.508	440.739			0_25	45	39600	975.481	667.877			0_35	45	39600	1380.85	302.931			0_48	45	39600	2068.73	986.66			0_31	45	39600	2133.19	289.36			0_31
0_40	46	40500	2105.1	184.302			0_41	46	40500	818.818	1096.13			0_39	46	40500	699.464	439.647			0_25	46	40500	965.961	674.477			0_35	46	40500	1364.06	283.198			0_48	46	40500	2058.51	1002.29			0_31	46	40500	2132.28	282.41			0_31
0_40	47	41400	2137.78	175.042			0_41	47	41400	805.315	1055.4			0_39	47	41400	699.606	438.885			0_25	47	41400	964.944	665.621			0_35	47	41400	1372.96	275.821			0_48	47	41400	2045.08	1015.82			0_31	47	41400	2135.95	274.482			0_31
0_40	48	42300	2146.85	174.01			0_41	48	42300	791.992	1007.94			0_39	48	42300	698.451	438.822			0_25	48	42300	957.109	668.872			0_35	48	42300	1381.97	291.572			0_48	48	42300	2034.9	1023.87			0_31	48	42300	2125.19	286.214			0_31
0_41	1	0	1786.52	306.059			0_47	1	0	1396.69	1100.72			0_40	1	0	561.705	443.029			0_29	1	0	1926.49	741.265			0_36	1	0	571.58	361.426			0_53	1	0	1459.57	722.343			0_32	1	0	1184.65	281.572			0_32
0_41	2	900	1788.69	299.635			0_47	2	900	1398.87	1101.5			0_40	2	900	563.058	443.804			0_29	2	900	1924.07	740.094			0_36	2	900	572.789	361.646			0_53	2	900	1456.99	720.924			0_32	2	900	1183.33	281.454			0_32
0_41	3	1800	1787.47	297.469			0_47	3	1800	1395.65	1101.64			0_40	3	1800	561.432	443.15			0_29	3	1800	1925.6	737.805			0_36	3	1800	574.029	361.74			0_53	3	1800	1461.36	719.91			0_32	3	1800	1183.91	281.326			0_32
0_41	4	2700	1786.53	294.904			0_47	4	2700	1397.81	1100.7			0_40	4	2700	563.952	446.668			0_29	4	2700	1927.92	733.409			0_36	4	2700	573.281	361.748			0_53	4	2700	1465.75	723.466			0_32	4	2700	1181.06	280.437			0_32
0_41	5	3600	1788.67	291.693			0_47	5	3600	1397.88	1101.71			0_40	5	3600	561.479	442.879			0_29	5	3600	1930.96	734.482			0_36	5	3600	572.095	360.482			0_53	5	3600	1468.12	728.097			0_32	5	3600	1185.1	279.039			0_32
0_41	6	4500	1792.01	289.43			0_47	6	4500	1397.85	1100.63			0_40	6	4500	563.49	441.87			0_29	6	4500	1927.52	739.11			0_36	6	4500	569.512	365.299			0_53	6	4500	1469.09	735.665			0_32	6	4500	1181.17	277.921			0_32
0_41	7	5400	1794.24	290.471			0_47	7	5400	1397.84	1101.69			0_40	7	5400	564.489	445.203			0_29	7	5400	1928.72	731.369			0_36	7	5400	570.24	368.481			0_53	7	5400	1471.42	739.095			0_32	7	5400	1183.22	280.1			0_32
0_41	8	6300	1795.35	288.044			0_47	8	6300	1400.03	1100.55			0_40	8	6300	564.524	444.253			0_29	8	6300	1924.46	735.465			0_36	8	6300	572.411	373.035			0_53	8	6300	1466.65	749.671			0_32	8	6300	1186.47	280.172			0_32
0_41	9	7200	1793.13	289.191			0_47	9	7200	1398.86	1101.63			0_40	9	7200	564.62	443.201			0_29	9	7200	1926.38	735.539			0_36	9	7200	573.734	375.316			0_53	9	7200	1456.35	773.013			0_32	9	7200	1185.47	277.926			0_32
0_41	10	8100	1796.75	290.475			0_47	10	8100	1398.9	1101.64			0_40	10	8100	563.105	443.358			0_29	10	8100	1922.36	740.27			0_36	10	8100	577.049	378.784			0_53	10	8100	1433.88	793.253			0_32	10	8100	1186.79	276.825			0_32
0_41	11	9000	1797.72	292.463			0_47	11	9000	1398.88	1100.75			0_40	11	9000	562.611	444.218			0_29	11	9000	1929.06	731.287			0_36	11	9000	582.862	381.921			0_53	11	9000	1416	818.039			0_32	11	9000	1188.6	279.063			0_32
0_41	12	9900	1798.98	291.41			0_47	12	9900	1401.23	1100.8			0_40	12	9900	563.811	443.518			0_29	12	9900	1929.05	735.44			0_36	12	9900	588.763	381.044			0_53	12	9900	1408.86	829.513			0_32	12	9900	1184.38	281.415			0_32
0_41	13	10800	1800.17	292.541			0_47	13	10800	1400.05	1100.78			0_40	13	10800	562.626	443.181			0_29	13	10800	1930.34	733.414			0_36	13	10800	590.941	379.931			0_53	13	10800	1403.39	827.271			0_32	13	10800	1179.77	278.882			0_32
0_41	14	11700	1799.97	294.798			0_47	14	11700	1397.77	1100.73			0_40	14	11700	562.005	444.074			0_29	14	11700	1928.88	734.348			0_36	14	11700	593.314	377.606			0_53	14	11700	1401.24	815.844			0_32	14	11700	1188.63	276.744			0_32
0_41	15	12600	1800.15	295.926			0_47	15	12600	1397.78	1100.62			0_40	15	12600	563.001	443.145			0_29	15	12600	1926.61	738.061			0_36	15	12600	595.34	374.021			0_53	15	12600	1377.5	818.024			0_32	15	12600	1180.91	279.15			0_32
0_41	16	13500	1800.03	295.949			0_47	16	13500	1400.04	1100.54			0_40	16	13500	561.67	443.553			0_29	16	13500	1924.22	735.748			0_36	16	13500	592.222	363.658			0_53	16	13500	1354.55	812.041			0_32	16	13500	1178.82	274.722			0_32
0_41	17	14400	1798.88	294.815			0_47	17	14400	1397.77	1100.56			0_40	17	14400	562.338	444.373			0_29	17	14400	1929.89	734.636			0_36	17	14400	588.732	354.976			0_53	17	14400	1323.29	792.018			0_32	17	14400	1180.03	277.229			0_32
0_41	18	15300	1794.32	288.142			0_47	18	15300	1397.8	1100.72			0_40	18	15300	561.612	444.478			0_29	18	15300	1925.63	740.989			0_36	18	15300	590.025	351.685			0_53	18	15300	1292.53	789.687			0_32	18	15300	1186.68	278.086			0_32
0_41	19	16200	1788.53	281.072			0_47	19	16200	1400.08	1100.58			0_40	19	16200	562.045	444.37			0_29	19	16200	1922.36	740.088			0_36	19	16200	589.991	346.461			0_53	19	16200	1269.93	780.631			0_32	19	16200	1179.87	275.851			0_32
0_41	20	17100	1780.69	275.654			0_47	20	17100	1401.16	1100.59			0_40	20	17100	561.587	445.032			0_29	20	17100	1928.92	732.503			0_36	20	17100	592.493	342.573			0_53	20	17100	1243.87	766.334			0_32	20	17100	1181.77	281.356			0_32
0_41	21	18000	1779.71	265.523			0_47	21	18000	1398.9	1100.75			0_40	21	18000	561.886	443.936			0_29	21	18000	1927.89	736.862			0_36	21	18000	595.88	338.895			0_53	21	18000	1211.31	751.145			0_32	21	18000	1182.11	281.338			0_32
0_41	22	18900	1778.59	259.875			0_47	22	18900	1398.8	1101.44			0_40	22	18900	562.074	443.57			0_29	22	18900	1926.4	740.259			0_36	22	18900	601.225	334.688			0_53	22	18900	1190.02	719.749			0_32	22	18900	1185.49	280.114			0_32
0_41	23	19800	1776.24	255.301			0_47	23	19800	1402.38	1092.7			0_40	23	19800	561.393	444.103			0_29	23	19800	1930.14	733.531			0_36	23	19800	604.803	332.978			0_53	23	19800	1171.62	696.133			0_32	23	19800	1186.65	280.471			0_32
0_41	24	20700	1772.93	249.677			0_47	24	20700	1402.39	1095.09			0_40	24	20700	562.012	444.878			0_29	24	20700	1926.69	738.964			0_36	24	20700	608.264	329.646			0_53	24	20700	1174.95	687.355			0_32	24	20700	1189.99	279.921			0_32
0_41	25	21600	1762.87	247.597			0_47	25	21600	1402.41	1096.09			0_40	25	21600	562.643	443.891			0_29	25	21600	1924.38	737.673			0_36	25	21600	611.541	325.417			0_53	25	21600	1216.13	731.995			0_32	25	21600	1177.38	282.506			0_32
0_41	26	22500	1754.93	248.685			0_47	26	22500	1403.5	1096.28			0_40	26	22500	562.811	444.989			0_29	26	22500	1927.96	734.493			0_36	26	22500	613.969	323.181			0_53	26	22500	1257.3	776.634			0_32	26	22500	1180.67	283.419			0_32
0_41	27	23400	1742.4	252.989			0_47	27	23400	1402.51	1096.25			0_40	27	23400	560.979	445.217			0_29	27	23400	1922.04	741.386			0_36	27	23400	614.881	320.98			0_53	27	23400	1298.48	821.274			0_32	27	23400	1185.33	279.202			0_32
0_41	28	24300	1728.96	255.241			0_47	28	24300	1402.4	1096.15			0_40	28	24300	561.853	443.462			0_29	28	24300	1929.04	735.516			0_36	28	24300	610.351	317.535			0_53	28	24300	1286.28	799.912			0_32	28	24300	1186.53	276.759			0_32
0_41	29	25200	1727.75	249.421			0_47	29	25200	1403.61	1096.26			0_40	29	25200	561.785	442.976			0_29	29	25200	1920.63	743.578			0_36	29	25200	608.867	310.584			0_53	29	25200	1284.74	787.527			0_32	29	25200	1169.76	280.379			0_32
0_41	30	26100	1724.34	245.041			0_47	30	26100	1403.57	1096.2			0_40	30	26100	561.768	443.889			0_29	30	26100	1924.38	739.242			0_36	30	26100	610.318	305.923			0_53	30	26100	1247.77	796.304			0_32	30	26100	1176.45	275.827			0_32
0_41	31	27000	1734.46	228.13			0_47	31	27000	1403.53	1096.27			0_40	31	27000	562.682	444.634			0_29	31	27000	1929.14	734.599			0_36	31	27000	606.815	300.098			0_53	31	27000	1214.9	803.286			0_32	31	27000	1185.36	279.055			0_32
0_41	32	27900	1751.6	218.111			0_47	32	27900	1403.47	1096.17			0_40	32	27900	561.793	444.444			0_29	32	27900	1920.66	745.596			0_36	32	27900	605.938	294.947			0_53	32	27900	1178.66	812.406			0_32	32	27900	1187.4	277.981			0_32
0_41	33	28800	1755.02	213.496			0_47	33	28800	1403.57	1096.15			0_40	33	28800	562.623	444.995			0_29	33	28800	1917.93	748.942			0_36	33	28800	608.339	289.074			0_53	33	28800	1143.26	818.078			0_32	33	28800	1178.6	277.835			0_32
0_41	34	29700	1764.02	209.11			0_47	34	29700	1403.54	1097.25			0_40	34	29700	561.818	443.903			0_29	34	29700	1924.42	735.647			0_36	34	29700	605.799	280.994			0_53	34	29700	1180.93	821.348			0_32	34	29700	1179.89	277.548			0_32
0_41	35	30600	1771.62	203.405			0_47	35	30600	1403.57	1096.27			0_40	35	30600	561.888	445.205			0_29	35	30600	1922.18	748.048			0_36	35	30600	602.228	273.475			0_53	35	30600	1181.28	860.823			0_32	35	30600	1181.98	280.017			0_32
0_41	36	31500	1773.96	195.393			0_47	36	31500	1402.34	1097.32			0_40	36	31500	563.093	445.22			0_29	36	31500	1925.32	731.351			0_36	36	31500	596.706	265.689			0_53	36	31500	1176.12	888.026			0_32	36	31500	1181.73	283.346			0_32
0_41	37	32400	1779.73	179.375			0_47	37	32400	1403.6	1096.31			0_40	37	32400	563.037	444.311			0_29	37	32400	1917.6	744.767			0_36	37	32400	595.58	259.884			0_53	37	32400	1174.62	910.906			0_32	37	32400	1180.73	280.281			0_32
0_41	38	33300	1793.46	181.784			0_47	38	33300	1403.48	1097.23			0_40	38	33300	562.71	444.517			0_29	38	33300	1929.94	734.223			0_36	38	33300	592.502	254.181			0_53	38	33300	1179.75	909.52			0_32	38	33300	1185.38	277.689			0_32
0_41	39	34200	1811.57	193.42			0_47	39	34200	1402.33	1097.21			0_40	39	34200	561.893	444.344			0_29	39	34200	1917.18	747.288			0_36	39	34200	593.395	253.05			0_53	39	34200	1181.84	906.193			0_32	39	34200	1176.38	275.728			0_32
0_41	40	35100	1839.6	208.917			0_47	40	35100	1403.56	1096.28			0_40	40	35100	562.05	445.576			0_29	40	35100	1929.95	729.719			0_36	40	35100	595.417	257.594			0_53	40	35100	1178.54	902.619			0_32	40	35100	1194.48	283.874			0_32
0_41	41	36000	1851.92	213.506			0_47	41	36000	1403.46	1097.29			0_40	41	36000	561.096	445.131			0_29	41	36000	1916.76	748.384			0_36	41	36000	593.405	254.644			0_53	41	36000	1176.45	886.998			0_32	41	36000	1178.58	275.52			0_32
0_41	42	36900	1870.36	224.887			0_47	42	36900	1403.53	1097.34			0_40	42	36900	560.915	444.257			0_29	42	36900	1931.11	730.967			0_36	42	36900	594.378	256.545			0_53	42	36900	1186.58	859.874			0_32	42	36900	1196.54	286.174			0_32
0_41	43	37800	1887.17	239.668			0_47	43	37800	1402.36	1097.35			0_40	43	37800	561.774	445.222			0_29	43	37800	1920.76	747.228			0_36	43	37800	595.521	257.88			0_53	43	37800	1191.28	835.013			0_32	43	37800	1181.99	279.172			0_32
0_41	44	38700	1882.67	246.444			0_47	44	38700	1402.31	1098.23			0_40	44	38700	563.092	443.399			0_29	44	38700	1921.19	746.801			0_36	44	38700	603.111	257.58			0_53	44	38700	1204.63	821.666			0_32	44	38700	1179.59	278.85			0_32
0_41	45	39600	1882.64	252.112			0_47	45	39600	1402.32	1098.25			0_40	45	39600	561.751	445.627			0_29	45	39600	1924.39	741.352			0_36	45	39600	602.173	261.185			0_53	45	39600	1203.69	834.891			0_32	45	39600	1180.83	281.066			0_32
0_41	46	40500	1882.63	247.428			0_47	46	40500	1401.21	1098.27			0_40	46	40500	562.397	443.194			0_29	46	40500	1921.47	740.147			0_36	46	40500	592.154	268.017			0_53	46	40500	1202.91	837.977			0_32	46	40500	1201.19	280.351			0_32
0_41	47	41400	1860.95	241.768			0_47	47	41400	1402.3	1098.38			0_40	47	41400	562.983	443.575			0_29	47	41400	1925.38	736.646			0_36	47	41400	592.168	276.708			0_53	47	41400	1213.67	853.025			0_32	47	41400	1169.86	284.609			0_32
0_41	48	42300	1838.51	229.296			0_47	48	42300	1402.38	1098.4			0_40	48	42300	561.633	442.686			0_29	48	42300	1916.68	741.471			0_36	48	42300	589.897	280.17			0_53	48	42300	1192.2	878.865			0_32	48	42300	1186.49	284.798			0_32
0_43	1	0	1987.77	318.491			0_49	1	0	988.785	1126.97			0_41	1	0	1471.07	454.019			0_31	1	0	1720.81	847.724			0_37	1	0	1046.45	369.375			0_54	1	0	1246.41	743.705			0_33	1	0	1448.85	313.059			0_35
0_43	2	900	1987.59	317.487			0_49	2	900	985.207	1127.02			0_41	2	900	1473.24	447.559			0_31	2	900	1722.03	849.585			0_37	2	900	1041.93	367.212			0_54	2	900	1252.29	715.209			0_33	2	900	1449.65	313.162			0_35
0_43	3	1800	1989.92	317.243			0_49	3	1800	979.619	1124.38			0_41	3	1800	1473.49	448.903			0_31	3	1800	1722.17	848.792			0_37	3	1800	1031.6	375.147			0_54	3	1800	1265.73	687.258			0_33	3	1800	1448.7	314.132			0_35
0_43	4	2700	1990.83	316.315			0_49	4	2700	967.172	1120.02			0_41	4	2700	1475.31	455.782			0_31	4	2700	1723.28	848.536			0_37	4	2700	1031.67	374.172			0_54	4	2700	1290.86	679.1			0_33	4	2700	1447.71	312.885			0_35
0_43	5	3600	1990.85	314.96			0_49	5	3600	962.461	1116.6			0_41	5	3600	1481.41	449.71			0_31	5	3600	1719.88	849.717			0_37	5	3600	1041.96	364.941			0_54	5	3600	1305.62	664.584			0_33	5	3600	1448.62	313.082			0_35
0_43	6	4500	1991.02	311.994			0_49	6	4500	947.894	1108.6			0_41	6	4500	1473.2	441.557			0_31	6	4500	1717.81	848.38			0_37	6	4500	1040.81	362.726			0_54	6	4500	1319.96	654.146			0_33	6	4500	1448.53	313.279			0_35
0_43	7	5400	1993.42	311.748			0_49	7	5400	934.635	1101.65			0_41	7	5400	1480.28	445.046			0_31	7	5400	1718.67	848.796			0_37	7	5400	1039.56	363.601			0_54	7	5400	1349.01	640.665			0_33	7	5400	1448.73	312.926			0_35
0_43	8	6300	1994.48	311.735			0_49	8	6300	921.996	1095.08			0_41	8	6300	1470.12	444.054			0_31	8	6300	1720.87	847.565			0_37	8	6300	1038.54	363.616			0_54	8	6300	1369.66	633.001			0_33	8	6300	1448.76	313.071			0_35
0_43	9	7200	1997.79	314.154			0_49	9	7200	898.437	1104.11			0_41	9	7200	1478.01	440.672			0_31	9	7200	1720.79	848.383			0_37	9	7200	1038.43	363.75			0_54	9	7200	1390.17	625.929			0_33	9	7200	1448.83	312.079			0_35
0_43	10	8100	1998.71	314.061			0_49	10	8100	887.066	1103.79			0_41	10	8100	1476.88	440.718			0_31	10	8100	1720.83	848.468			0_37	10	8100	1035.09	363.769			0_54	10	8100	1408.32	630.497			0_33	10	8100	1449.94	312.891			0_35
0_43	11	9000	1998.89	313.859			0_49	11	9000	878.972	1102.88			0_41	11	9000	1467.77	444.599			0_31	11	9000	1720.86	850.882			0_37	11	9000	1036.27	366.099			0_54	11	9000	1420.51	637.284			0_33	11	9000	1451	312.978			0_35
0_43	12	9900	1999.96	311.577			0_49	12	9900	867.91	1116.26			0_41	12	9900	1474.2	452.391			0_31	12	9900	1720.85	849.67			0_37	12	9900	1036.35	366.08			0_54	12	9900	1421.94	642.987			0_33	12	9900	1451.03	313.951			0_35
0_43	13	10800	2003.44	309.521			0_49	13	10800	864.693	1097.5			0_41	13	10800	1479.2	448.71			0_31	13	10800	1719.74	849.552			0_37	13	10800	1034.09	368.411			0_54	13	10800	1419.79	644.095			0_33	13	10800	1449.92	312.945			0_35
0_43	14	11700	2003.61	310.689			0_49	14	11700	864.444	1079.43			0_41	14	11700	1451	457.841			0_31	14	11700	1720.87	851.887			0_37	14	11700	1033.04	369.617			0_54	14	11700	1425.83	647.073			0_33	14	11700	1448.75	312.027			0_35
0_43	15	12600	2004.67	310.796			0_49	15	12600	859.932	1064.24			0_41	15	12600	1463.27	466.625			0_31	15	12600	1719.98	848.783			0_37	15	12600	1032.89	368.421			0_54	15	12600	1441.82	629.32			0_33	15	12600	1452.22	313.816			0_35
0_43	16	13500	1997.96	310.754			0_49	16	13500	854.62	1047.24			0_41	16	13500	1454.16	468.62			0_31	16	13500	1720.06	847.73			0_37	16	13500	1033.02	367.061			0_54	16	13500	1447.45	621.482			0_33	16	13500	1449.95	311.762			0_35
0_43	17	14400	1980.66	316.313			0_49	17	14400	849.984	1030.45			0_41	17	14400	1448.46	467.681			0_31	17	14400	1719.57	848.637			0_37	17	14400	1032.98	367.111			0_54	17	14400	1461.15	608.989			0_33	17	14400	1453.2	311.715			0_35
0_43	18	15300	1955.79	323.184			0_49	18	15300	838.719	1014.66			0_41	18	15300	1457.08	459.578			0_31	18	15300	1720.97	849.892			0_37	18	15300	1029.43	368.506			0_54	18	15300	1491.71	612.473			0_33	18	15300	1453.18	311.996			0_35
0_43	19	16200	1936.72	351.427			0_49	19	16200	837.45	994.643			0_41	19	16200	1490.44	445.211			0_31	19	16200	1721.07	849.788			0_37	19	16200	1027.3	369.944			0_54	19	16200	1509.69	620.475			0_33	19	16200	1449.56	311.794			0_35
0_43	20	17100	1922.22	373.803			0_49	20	17100	840.195	977.311			0_41	20	17100	1482.68	439.658			0_31	20	17100	1720.07	849.664			0_37	20	17100	1027.23	367.528			0_54	20	17100	1521.14	631.783			0_33	20	17100	1448.55	310.512			0_35
0_43	21	18000	1892.14	365.887			0_49	21	18000	838.761	976.61			0_41	21	18000	1467.9	441.849			0_31	21	18000	1719.94	850.045			0_37	21	18000	1026.12	365.092			0_54	21	18000	1536.89	633.899			0_33	21	18000	1452.02	313.814			0_35
0_43	22	18900	1862.06	357.97			0_49	22	18900	838.888	977.199			0_41	22	18900	1481.37	445.599			0_31	22	18900	1719.73	847.767			0_37	22	18900	1026.26	362.489			0_54	22	18900	1546.81	643.073			0_33	22	18900	1453.23	314.219			0_35
0_43	23	19800	1839.62	368.122			0_49	23	19800	836.6	977.525			0_41	23	19800	1489.1	437.758			0_31	23	19800	1720.05	847.51			0_37	23	19800	1029.44	363.603			0_54	23	19800	1549.22	665.413			0_33	23	19800	1447.84	314.357			0_35
0_43	24	20700	1804.69	401.175			0_49	24	20700	835.24	991.857			0_41	24	20700	1478.56	459.71			0_31	24	20700	1718.71	848.668			0_37	24	20700	1031.45	359.152			0_54	24	20700	1550.32	689.399			0_33	24	20700	1453.39	314.301			0_35
0_43	25	21600	1773.7	408.952			0_49	25	21600	837.922	997.444			0_41	25	21600	1485.99	441.732			0_31	25	21600	1718.81	849.625			0_37	25	21600	1031.75	359.429			0_54	25	21600	1548.03	708.616			0_33	25	21600	1444.36	311.688			0_35
0_43	26	22500	1799.06	401.093			0_49	26	22500	841.999	1001.46			0_41	26	22500	1493.76	412.613			0_31	26	22500	1718.7	849.77			0_37	26	22500	1034.21	358.204			0_54	26	22500	1534.5	727.627			0_33	26	22500	1442.92	312.971			0_35
0_43	27	23400	1794.28	391.611			0_49	27	23400	847.675	1012.72			0_41	27	23400	1498.49	402.244			0_31	27	23400	1718.76	849.739			0_37	27	23400	1038.78	347.807			0_54	27	23400	1517.72	733.261			0_33	27	23400	1450.06	310.834			0_35
0_43	28	24300	1769.58	396.755			0_49	28	24300	851.987	1040.49			0_41	28	24300	1475.8	420.367			0_31	28	24300	1719.71	850.922			0_37	28	24300	1047.41	330.198			0_54	28	24300	1499.49	738.652			0_33	28	24300	1454.31	316.072			0_35
0_43	29	25200	1781	387.724			0_49	29	25200	866.864	1055.65			0_41	29	25200	1486.75	419.567			0_31	29	25200	1717.39	848.795			0_37	29	25200	1054.25	317.339			0_54	29	25200	1482.76	721.913			0_33	29	25200	1444.89	312.997			0_35
0_43	30	26100	1773.48	373.318			0_49	30	26100	881.33	1073.57			0_41	30	26100	1497.69	418.767			0_31	30	26100	1719.74	851.306			0_37	30	26100	1065.09	312.519			0_54	30	26100	1460.35	709.683			0_33	30	26100	1449.93	306.533			0_35
0_43	31	27000	1766.17	363.564			0_49	31	27000	874.752	1098.6			0_41	31	27000	1499.73	400.845			0_31	31	27000	1718.78	846.523			0_37	31	27000	1068.69	304.283			0_54	31	27000	1456.55	682.518			0_33	31	27000	1453.19	316.527			0_35
0_43	32	27900	1758.27	345.743			0_49	32	27900	872.14	1119.1			0_41	32	27900	1497.26	389.152			0_31	32	27900	1718.88	851.037			0_37	32	27900	1077.85	297.444			0_54	32	27900	1449.71	665.624			0_33	32	27900	1458.8	319.933			0_35
0_43	33	28800	1756.23	333.382			0_49	33	28800	874.515	1145.67			0_41	33	28800	1499.55	398.621			0_31	33	28800	1719.67	853.334			0_37	33	28800	1085.99	287.554			0_54	33	28800	1444.99	635.086			0_33	33	28800	1460.01	322.274			0_35
0_43	34	29700	1745.77	315.472			0_49	34	29700	871.015	1164			0_41	34	29700	1491.97	412.545			0_31	34	29700	1716.35	844.245			0_37	34	29700	1092.37	275.734			0_54	34	29700	1452.02	600.155			0_33	34	29700	1461.14	321.968			0_35
0_43	35	30600	1727.43	314.03			0_49	35	30600	858.828	1186.68			0_41	35	30600	1486.31	416.496			0_31	35	30600	1717.82	852.76			0_37	35	30600	1099.84	259.752			0_54	35	30600	1472.25	577.49			0_33	35	30600	1443.98	309.666			0_35
0_43	36	31500	1720.95	312.995			0_49	36	31500	844.215	1205.66			0_41	36	31500	1486.92	406.804			0_31	36	31500	1719.69	854.072			0_37	36	31500	1103	244.074			0_54	36	31500	1488.32	555.951			0_33	36	31500	1439.77	306.096			0_35
0_43	37	32400	1718.76	309.619			0_49	37	32400	831.82	1233.98			0_41	37	32400	1482.7	417.572			0_31	37	32400	1717.39	849.59			0_37	37	32400	1108.64	237.334			0_54	37	32400	1525.39	543.502			0_33	37	32400	1456.91	321.729			0_35
0_43	38	33300	1718.91	307.519			0_49	38	33300	818.416	1258.82			0_41	38	33300	1493.94	405.544			0_31	38	33300	1717.67	850.568			0_37	38	33300	1119.79	237.322			0_54	38	33300	1573.9	545.722			0_33	38	33300	1452.07	321.784			0_35
0_43	39	34200	1724.51	311.961			0_49	39	34200	801.214	1274.71			0_41	39	34200	1489.29	421.507			0_31	39	34200	1718.6	850.759			0_37	39	34200	1128.07	235.743			0_54	39	34200	1605.57	567.084			0_33	39	34200	1439.66	306.385			0_35
0_43	40	35100	1740.39	320.795			0_49	40	35100	786.422	1292.96			0_41	40	35100	1490.05	421.547			0_31	40	35100	1717.71	850.606			0_37	40	35100	1135.68	236.315			0_54	40	35100	1605.76	572.973			0_33	40	35100	1437.56	310.861			0_35
0_43	41	36000	1754.16	327.799			0_49	41	36000	779.996	1306.37			0_41	41	36000	1490.81	421.586			0_31	41	36000	1719.93	852.165			0_37	41	36000	1130.17	230.463			0_54	41	36000	1628.41	597.74			0_33	41	36000	1461.4	319.091			0_35
0_43	42	36900	1767.46	343.649			0_49	42	36900	787.674	1332.52			0_41	42	36900	1491.56	421.626			0_31	42	36900	1715.6	850.839			0_37	42	36900	1132.31	221.158			0_54	42	36900	1666.82	620.364			0_33	42	36900	1459.9	318.484			0_35
0_43	43	37800	1774.2	359.438			0_49	43	37800	782.019	1366.09			0_41	43	37800	1501.87	407.942			0_31	43	37800	1717.56	847.6			0_37	43	37800	1132.25	214.455			0_54	43	37800	1687.08	618.095			0_33	43	37800	1439.7	305.236			0_35
0_43	44	38700	1791.14	367.452			0_49	44	38700	795.593	1391.14			0_41	44	38700	1501.9	420.371			0_31	44	38700	1719.61	848.685			0_37	44	38700	1148.02	207.974			0_54	44	38700	1710.85	608.096			0_33	44	38700	1440.77	298.197			0_35
0_43	45	39600	1796.71	379.917			0_49	45	39600	807.835	1426.96			0_41	45	39600	1483.57	412.596			0_31	45	39600	1717.3	851.811			0_37	45	39600	1149.22	204.681			0_54	45	39600	1722.39	615			0_33	45	39600	1444.43	297.003			0_35
0_43	46	40500	1784.27	397.986			0_49	46	40500	810.324	1467.93			0_41	46	40500	1499.52	420.326			0_31	46	40500	1717.8	845.056			0_37	46	40500	1136.81	203.135			0_54	46	40500	1729.03	618.394			0_33	46	40500	1462.6	318.823			0_35
0_43	47	41400	1790.07	423.566			0_49	47	41400	830.563	1509.59			0_41	47	41400	1493.65	419.326			0_31	47	41400	1718.66	855.411			0_37	47	41400	1130.77	196.941			0_54	47	41400	1731.15	626.343			0_33	47	41400	1442.82	306.119			0_35
0_43	48	42300	1791.16	444.189			0_49	48	42300	831.847	1547.15			0_41	48	42300	1482.78	424.859			0_31	48	42300	1717.68	849.606			0_37	48	42300	1131.86	187.997			0_54	48	42300	1728.99	635.235			0_33	48	42300	1461.43	315.517			0_35
0_45	1	0	1951.47	327.674			0_51	1	0	255.164	1147.89			0_42	1	0	1270.96	456.613			0_32	1	0	1047.4	849.639			0_41	1	0	1440.36	386.635			0_63	1	0	1336.46	955.883			0_34	1	0	1342.62	316.151			0_36
0_45	2	900	1951.45	327.768			0_51	2	900	264.56	1151.37			0_42	2	900	1278.87	452.006			0_32	2	900	1048.46	851.919			0_41	2	900	1439.15	386.403			0_63	2	900	1335.24	957.665			0_34	2	900	1342.31	316.367			0_36
0_45	3	1800	1952.65	328.727			0_51	3	1800	271.517	1150.54			0_42	3	1800	1276.41	450.846			0_32	3	1800	1048.6	847.693			0_41	3	1800	1439.98	386.391			0_63	3	1800	1340.36	958.655			0_34	3	1800	1342.65	315.161			0_36
0_45	4	2700	1948.09	327.635			0_51	4	2700	274.602	1157.18			0_42	4	2700	1276.56	452.055			0_32	4	2700	1045.46	848.968			0_41	4	2700	1439.3	386.691			0_63	4	2700	1345.49	959.646			0_34	4	2700	1341.35	315.363			0_36
0_45	5	3600	1944.67	323.246			0_51	5	3600	275.973	1159.76			0_42	5	3600	1281.21	451.935			0_32	5	3600	1045.37	848.906			0_41	5	3600	1439.34	386.939			0_63	5	3600	1349.01	961.618			0_34	5	3600	1341.33	315.345			0_36
0_45	6	4500	1943.51	319.694			0_51	6	4500	279.091	1160.55			0_42	6	4500	1276.83	449.727			0_32	6	4500	1044.32	848.839			0_41	6	4500	1439.09	386.643			0_63	6	4500	1348.99	963.747			0_34	6	4500	1341.23	316.492			0_36
0_45	7	5400	1944.75	318.668			0_51	7	5400	279.217	1160.8			0_42	7	5400	1273.47	455.248			0_32	7	5400	1046.56	846.212			0_41	7	5400	1439.13	387.612			0_63	7	5400	1348.03	965.169			0_34	7	5400	1341.25	316.138			0_36
0_45	8	6300	1945.68	318.553			0_51	8	6300	268.288	1155.82			0_42	8	6300	1272.04	455.24			0_32	8	6300	1045.22	851.216			0_41	8	6300	1438.92	387.716			0_63	8	6300	1346.8	966.332			0_34	8	6300	1342.48	315.462			0_36
0_45	9	7200	1945.77	318.556			0_51	9	7200	255.45	1151.18			0_42	9	7200	1274.42	457.72			0_32	9	7200	1037.25	857.523			0_41	9	7200	1438.7	387.547			0_63	9	7200	1345.85	966.282			0_34	9	7200	1342.44	314.397			0_36
0_45	10	8100	1943.64	316.364			0_51	10	8100	247.574	1141.93			0_42	10	8100	1275.62	458.829			0_32	10	8100	1047.76	845.658			0_41	10	8100	1439.73	387.305			0_63	10	8100	1344.54	965.967			0_34	10	8100	1342.34	317.26			0_36
0_45	11	9000	1940.18	312.913			0_51	11	9000	245.118	1139.87			0_42	11	9000	1275.73	454.4			0_32	11	9000	1039.87	853.046			0_41	11	9000	1438.9	387.689			0_63	11	9000	1343.46	962.766			0_34	11	9000	1344.78	317.516			0_36
0_45	12	9900	1936.76	308.424			0_51	12	9900	249.883	1151.22			0_42	12	9900	1287.06	452.06			0_32	12	9900	1044.41	845.672			0_41	12	9900	1439.1	387.779			0_63	12	9900	1343.46	961.434			0_34	12	9900	1343.49	316.468			0_36
0_45	13	10800	1933.36	306.118			0_51	13	10800	255.662	1162.85			0_42	13	10800	1276.68	455.5			0_32	13	10800	1037.71	859.724			0_41	13	10800	1437.87	387.797			0_63	13	10800	1345.76	962.669			0_34	13	10800	1343.68	316.473			0_36
0_45	14	11700	1929.89	303.979			0_51	14	11700	260.524	1169.35			0_42	14	11700	1279.18	445.018			0_32	14	11700	1044.24	846.797			0_41	14	11700	1438.9	387.726			0_63	14	11700	1348.99	962.726			0_34	14	11700	1341.46	314.038			0_36
0_45	15	12600	1928.78	302.778			0_51	15	12600	274.936	1173.19			0_42	15	12600	1273.57	455.41			0_32	15	12600	1048.29	846.532			0_41	15	12600	1439.1	387.819			0_63	15	12600	1351.53	962.602			0_34	15	12600	1343.26	316.401			0_36
0_45	16	13500	1925.38	301.619			0_51	16	13500	288.607	1179.37			0_42	16	13500	1285.04	456.433			0_32	16	13500	1040.85	855.443			0_41	16	13500	1438.84	387.552			0_63	16	13500	1354.89	961.503			0_34	16	13500	1343.3	315.232			0_36
0_45	17	14400	1923.13	302.778			0_51	17	14400	301.738	1186.37			0_42	17	14400	1275.69	450.883			0_32	17	14400	1026.08	857.754			0_41	17	14400	1438.84	387.696			0_63	17	14400	1357.09	961.592			0_34	17	14400	1342.69	315.325			0_36
0_45	18	15300	1924.36	302.778			0_51	18	15300	311.808	1191.37			0_42	18	15300	1285.97	457.485			0_32	18	15300	1021.7	855.486			0_41	18	15300	1438.86	387.697			0_63	18	15300	1360.84	961.668			0_34	18	15300	1342.41	314.356			0_36
0_45	19	16200	1922.15	301.682			0_51	19	16200	320.867	1196.62			0_42	19	16200	1274.42	447.115			0_32	19	16200	1046.51	849.537			0_41	19	16200	1438.59	387.509			0_63	19	16200	1384.23	953.797			0_34	19	16200	1344.34	315.995			0_36
0_45	20	17100	1918.84	305.065			0_51	20	17100	322.273	1210.58			0_42	20	17100	1280.23	451.799			0_32	20	17100	1050.75	844.24			0_41	20	17100	1438.57	388.452			0_63	20	17100	1399.1	939.346			0_34	20	17100	1344.89	316.162			0_36
0_45	21	18000	1918.79	307.251			0_51	21	18000	309.776	1217.95			0_42	21	18000	1270.78	451.808			0_32	21	18000	1024.07	851.222			0_41	21	18000	1438.03	387.931			0_63	21	18000	1412.5	926.566			0_34	21	18000	1343.31	316.544			0_36
0_45	22	18900	1918.64	308.413			0_51	22	18900	302.9	1231.89			0_42	22	18900	1281.26	450.92			0_32	22	18900	1051.19	843.771			0_41	22	18900	1438.88	388.702			0_63	22	18900	1435	913.133			0_34	22	18900	1343.64	315.396			0_36
0_45	23	19800	1921.03	309.425			0_51	23	19800	287.316	1240.57			0_42	23	19800	1268.76	449.738			0_32	23	19800	1024.89	852.003			0_41	23	19800	1439.7	388.559			0_63	23	19800	1473.55	909.791			0_34	23	19800	1343.68	315.503			0_36
0_45	24	20700	1924.34	308.36			0_51	24	20700	279.06	1259.49			0_42	24	20700	1281.58	452.171			0_32	24	20700	1052.36	842.056			0_41	24	20700	1438.86	388.654			0_63	24	20700	1496.16	913.289			0_34	24	20700	1343.72	315.365			0_36
0_45	25	21600	1932.28	310.578			0_51	25	21600	273.878	1279.22			0_42	25	21600	1274.47	446.452			0_32	25	21600	1024.79	861.177			0_41	25	21600	1437.99	387.883			0_63	25	21600	1511.89	916.433			0_34	25	21600	1342.59	315.407			0_36
0_45	26	22500	1939.12	312.939			0_51	26	22500	278.119	1290.47			0_42	26	22500	1275.87	456.658			0_32	26	22500	1049.6	842.953			0_41	26	22500	1438.92	388.797			0_63	26	22500	1528.96	926.846			0_34	26	22500	1342.34	315.224			0_36
0_45	27	23400	1944.76	312.885			0_51	27	23400	279.206	1284.79			0_42	27	23400	1281.48	450.715			0_32	27	23400	1043.88	845.178			0_41	27	23400	1438.86	388.707			0_63	27	23400	1555.97	939.903			0_34	27	23400	1342.59	314.395			0_36
0_45	28	24300	1950.48	311.796			0_51	28	24300	275.96	1256.51			0_42	28	24300	1284.65	445.199			0_32	28	24300	1032.58	850.758			0_41	28	24300	1438.86	388.687			0_63	28	24300	1575.11	948.962			0_34	28	24300	1343.62	315.404			0_36
0_45	29	25200	1957.19	310.571			0_51	29	25200	279.036	1235.64			0_42	29	25200	1273.35	452.953			0_32	29	25200	1052.18	836.246			0_41	29	25200	1439.13	387.869			0_63	29	25200	1596.46	958.402			0_34	29	25200	1342.67	314.414			0_36
0_45	30	26100	1959.43	313.94			0_51	30	26100	300.775	1214.41			0_42	30	26100	1273.45	446.077			0_32	30	26100	1044.74	852.014			0_41	30	26100	1437.97	387.893			0_63	30	26100	1612.71	972.749			0_34	30	26100	1344.52	313.788			0_36
0_45	31	27000	1961.97	314.034			0_51	31	27000	314.153	1183.96			0_42	31	27000	1285.04	453.368			0_32	31	27000	1035.25	853.834			0_41	31	27000	1438.84	387.618			0_63	31	27000	1624.05	985.35			0_34	31	27000	1341.13	315.012			0_36
0_45	32	27900	1963.02	316.348			0_51	32	27900	294.85	1157.07			0_42	32	27900	1272.38	461.054			0_32	32	27900	1049.87	836.263			0_41	32	27900	1439.07	387.941			0_63	32	27900	1649.75	999.653			0_34	32	27900	1343.31	314.753			0_36
0_45	33	28800	1962.9	314.152			0_51	33	28800	262.84	1141.23			0_42	33	28800	1271	443.87			0_32	33	28800	1030.15	865.551			0_41	33	28800	1437.78	387.851			0_63	33	28800	1665.5	1011.2			0_34	33	28800	1342.45	314.563			0_36
0_45	34	29700	1963.05	315.243			0_51	34	29700	252.288	1138.1			0_42	34	29700	1272.27	454.222			0_32	34	29700	1028.22	852.212			0_41	34	29700	1438.63	387.456			0_63	34	29700	1674.65	1020.42			0_34	34	29700	1344.53	316.134			0_36
0_45	35	30600	1963.14	315.226			0_51	35	30600	258.908	1118.67			0_42	35	30600	1283.75	454.311			0_32	35	30600	1055.33	839.602			0_41	35	30600	1438.57	386.352			0_63	35	30600	1680.42	1044.31			0_34	35	30600	1343.58	314.202			0_36
0_45	36	31500	1958.54	311.849			0_51	36	31500	247.304	1092.42			0_42	36	31500	1274.57	457.716			0_32	36	31500	1030.35	856.923			0_41	36	31500	1438.66	386.534			0_63	36	31500	1680.67	1066.73			0_34	36	31500	1342.68	315.513			0_36
0_45	37	32400	1951.58	303.853			0_51	37	32400	238.449	1075.73			0_42	37	32400	1272.29	450.667			0_32	37	32400	1037.7	850.044			0_41	37	32400	1438.85	387.548			0_63	37	32400	1688.23	1082.34			0_34	37	32400	1342.24	315.267			0_36
0_45	38	33300	1944.73	306.032			0_51	38	33300	230.082	1059.96			0_42	38	33300	1287.29	450.775			0_32	38	33300	1047.42	835.167			0_41	38	33300	1438.82	386.591			0_63	38	33300	1700.57	1100.72			0_34	38	33300	1341.53	314.178			0_36
0_45	39	34200	1940.13	306.054			0_51	39	34200	208.708	1029.12			0_42	39	34200	1273.6	440.422			0_32	39	34200	1031.66	858.53			0_41	39	34200	1438.88	386.698			0_63	39	34200	1715.47	1118.57			0_34	39	34200	1342.51	315.412			0_36
0_45	40	35100	1936.75	309.437			0_51	40	35100	187.334	998.287			0_42	40	35100	1283.8	454.22			0_32	40	35100	1036.11	847.299			0_41	40	35100	1438.75	387.462			0_63	40	35100	1726.84	1125.54			0_34	40	35100	1342.49	314.922			0_36
0_45	41	36000	1941.34	312.804			0_51	41	36000	165.96	967.452			0_42	41	36000	1271.18	448.488			0_32	41	36000	1044.24	844.322			0_41	41	36000	1438.6	387.561			0_63	41	36000	1734.46	1123.36			0_34	41	36000	1343.82	315.439			0_36
0_45	42	36900	1943.57	321.041			0_51	42	36900	135.458	1012.65			0_42	42	36900	1284.82	451.693			0_32	42	36900	1034.76	852.184			0_41	42	36900	1438.61	386.501			0_63	42	36900	1732.46	1125.64			0_34	42	36900	1342.63	312.84			0_36
0_45	43	37800	1954.86	320.929			0_51	43	37800	126.718	1036.41			0_42	43	37800	1268.46	452.01			0_32	43	37800	1015.5	853.123			0_41	43	37800	1438.41	387.367			0_63	43	37800	1730.09	1132.3			0_34	43	37800	1343.43	312.996			0_36
0_45	44	38700	1957.11	318.675			0_51	44	38700	131.764	1079.89			0_42	44	38700	1284.93	450.86			0_32	44	38700	1031.63	846.682			0_41	44	38700	1439.54	387.319			0_63	44	38700	1726.4	1133.5			0_34	44	38700	1341.43	314.164			0_36
0_45	45	39600	1965.08	315.259			0_51	45	39600	136.81	1123.37			0_42	45	39600	1282.77	459.753			0_32	45	39600	1054.36	838.396			0_41	45	39600	1438	386.785			0_63	45	39600	1730.27	1128.84			0_34	45	39600	1343.67	314.118			0_36
0_45	46	40500	1969.68	314.192			0_51	46	40500	140.182	1132.65			0_42	46	40500	1289.52	446.328			0_32	46	40500	1059.1	834.094			0_41	46	40500	1437.54	387.588			0_63	46	40500	1733.61	1125.32			0_34	46	40500	1342.63	312.829			0_36
0_45	47	41400	1969.72	309.649			0_51	47	41400	140.168	1138.16			0_42	47	41400	1272.22	455.656			0_32	47	41400	1079.2	829.693			0_41	47	41400	1438.73	387.481			0_63	47	41400	1741.19	1124.32			0_34	47	41400	1342.35	314.289			0_36
0_45	48	42300	1969.67	306.172			0_51	48	42300	141.537	1136.99			0_42	48	42300	1281.45	452.956			0_32	48	42300	1063.05	830.644			0_41	48	42300	1438.48	387.455			0_63	48	42300	1756.81	1125.38			0_34	48	42300	1342.35	314.147			0_36
0_46	1	0	122.316	332.034			0_69	1	0	1083.76	1407.99			0_44	1	0	2127.9	492.77			0_34	1	0	1588.6	916.283			0_42	1	0	173.185	389.686			0_67	1	0	69.1429	976.555			0_35	1	0	405.494	318.661			0_40
0_46	2	900	143.573	327.814			0_69	2	900	1090.8	1408.29			0_44	2	900	2126.57	497.316			0_34	2	900	1582.27	914.257			0_42	2	900	174.112	387.263			0_67	2	900	82.8492	977.41			0_35	2	900	402.513	317.484			0_40
0_46	3	1800	177.515	306.247			0_69	3	1800	1092.92	1410.13			0_44	3	1800	2127.66	499.265			0_34	3	1800	1584.12	907.517			0_42	3	1800	176.192	386.392			0_67	3	1800	95.9263	988.552			0_35	3	1800	401.486	316.535			0_40
0_46	4	2700	199.791	293.965			0_69	4	2700	1093.71	1409.31			0_44	4	2700	2129.06	498.37			0_34	4	2700	1581.84	906.986			0_42	4	2700	176.784	387.346			0_67	4	2700	103.254	999.553			0_35	4	2700	411.479	324.555			0_40
0_46	5	3600	177.807	268.754			0_69	5	3600	1088.12	1406.96			0_44	5	3600	2128.66	499.392			0_34	5	3600	1582.79	906.248			0_42	5	3600	177.207	386.425			0_67	5	3600	116.449	1009.4			0_35	5	3600	403.992	331.592			0_40
0_46	6	4500	157.02	250.898			0_69	6	4500	1083.75	1408.06			0_44	6	4500	2131.28	498.471			0_34	6	4500	1585.2	907.251			0_42	6	4500	175.085	386.486			0_67	6	4500	124.163	1011.14			0_35	6	4500	405.794	325.342			0_40
0_46	7	5400	159.327	244.086			0_69	7	5400	1077.03	1408.06			0_44	7	5400	2127.48	499.408			0_34	7	5400	1583.24	909.507			0_42	7	5400	175.206	387.015			0_67	7	5400	137.684	1021.88			0_35	7	5400	417.654	328.962			0_40
0_46	8	6300	161.661	241.3			0_69	8	6300	1074.44	1404.68			0_44	8	6300	2129.78	496.26			0_34	8	6300	1585.11	909.495			0_42	8	6300	174.218	387.701			0_67	8	6300	139.134	1026.85			0_35	8	6300	413.367	334.081			0_40
0_46	9	7200	165.143	244.977			0_69	9	7200	1053.12	1404.69			0_44	9	7200	2128.72	498.529			0_34	9	7200	1593.63	912.998			0_42	9	7200	175.221	385.517			0_67	9	7200	146.87	1021.64			0_35	9	7200	414.943	335.387			0_40
0_46	10	8100	168.325	246.265			0_69	10	8100	1030.78	1402.41			0_44	10	8100	2127.5	498.085			0_34	10	8100	1589.71	910.979			0_42	10	8100	174.304	384.586			0_67	10	8100	149.474	1020.22			0_35	10	8100	409.469	327.205			0_40
0_46	11	9000	168.172	247.258			0_69	11	9000	1012.38	1394.8			0_44	11	9000	2128.95	498.496			0_34	11	9000	1582.94	909.923			0_42	11	9000	175.413	386.179			0_67	11	9000	161.444	1026.13			0_35	11	9000	415.067	330.207			0_40
0_46	12	9900	169.582	249.425			0_69	12	9900	1009.13	1371.5			0_44	12	9900	2128.59	498.303			0_34	12	9900	1586.49	908.289			0_42	12	9900	176.168	386.571			0_67	12	9900	178.989	1028.72			0_35	12	9900	411.625	321.945			0_40
0_46	13	10800	179.814	257.477			0_69	13	10800	1019.19	1357.95			0_44	13	10800	2127.88	498.213			0_34	13	10800	1576.33	907.466			0_42	13	10800	175.304	386.691			0_67	13	10800	190.61	1038.16			0_35	13	10800	405.68	319.859			0_40
0_46	14	11700	187.56	273.504			0_69	14	11700	1029.43	1344.53			0_44	14	11700	2127.82	498.132			0_34	14	11700	1593.49	908.538			0_42	14	11700	175.585	385.102			0_67	14	11700	196.774	1051.6			0_35	14	11700	406.63	325.761			0_40
0_46	15	12600	195.445	289.569			0_69	15	12600	1039.72	1327.6			0_44	15	12600	2128.73	498.258			0_34	15	12600	1591.27	913.934			0_42	15	12600	177.578	385.47			0_67	15	12600	203.301	1060.7			0_35	15	12600	409.579	321.251			0_40
0_46	16	13500	186.283	313.869			0_69	16	13500	1055.66	1319.7			0_44	16	13500	2127.54	498.221			0_34	16	13500	1573.21	908.442			0_42	16	13500	178.551	385.257			0_67	16	13500	212.767	1065.44			0_35	16	13500	425.014	319.168			0_40
0_46	17	14400	172.816	324.433			0_69	17	14400	1065.76	1310.85			0_44	17	14400	2128.01	500.738			0_34	17	14400	1585.29	905.228			0_42	17	14400	179.674	386.644			0_67	17	14400	218.069	1069.86			0_35	17	14400	418.234	324.681			0_40
0_46	18	15300	164.954	320.579			0_69	18	15300	1072.62	1302.96			0_44	18	15300	2128.69	500.779			0_34	18	15300	1586.57	908.524			0_42	18	15300	182.2	385.609			0_67	18	15300	228.09	1080.12			0_35	18	15300	411.454	330.194			0_40
0_46	19	16200	138.865	316.619			0_69	19	16200	1080.34	1299.34			0_44	19	16200	2129.09	500.625			0_34	19	16200	1582.07	912.291			0_42	19	16200	183.289	384.812			0_67	19	16200	242.974	1084.53			0_35	19	16200	422.489	326.721			0_40
0_46	20	17100	116.646	327.673			0_69	20	17100	1097.67	1282.73			0_44	20	17100	2127.77	496.195			0_34	20	17100	1584.23	916.501			0_42	20	17100	184.356	386.465			0_67	20	17100	256.392	1081.5			0_35	20	17100	409.271	342.634			0_40
0_46	21	18000	97.5254	320.422			0_69	21	18000	1105.41	1280.38			0_44	21	18000	2128.01	498.656			0_34	21	18000	1579.47	908.334			0_42	21	18000	185.432	387.516			0_67	21	18000	266.881	1076.93			0_35	21	18000	389.004	319.802			0_40
0_46	22	18900	89.2714	306.014			0_69	22	18900	1111.97	1282.67			0_44	22	18900	2130.23	497.581			0_34	22	18900	1593.33	910.61			0_42	22	18900	184.277	392.206			0_67	22	18900	272.693	1068.28			0_35	22	18900	401.873	330.901			0_40
0_46	23	19800	92.7418	287.979			0_69	23	19800	1115.52	1283.92			0_44	23	19800	2129.98	499.645			0_34	23	19800	1580.72	910.603			0_42	23	19800	178.345	399.769			0_67	23	19800	288.321	1066.75			0_35	23	19800	410.454	334.012			0_40
0_46	24	20700	88.2986	283.484			0_69	24	20700	1117.78	1282.79			0_44	24	20700	2129.22	500.345			0_34	24	20700	1592.11	910.719			0_42	24	20700	176.454	406.642			0_67	24	20700	309.548	1063.43			0_35	24	20700	419.035	337.122			0_40
0_46	25	21600	83.6671	259.591			0_69	25	21600	1121.05	1280.49			0_44	25	21600	2127.92	499.67			0_34	25	21600	1578.47	909.873			0_42	25	21600	175.325	412.694			0_67	25	21600	317.769	1070.33			0_35	25	21600	417.837	328.692			0_40
0_46	26	22500	97.3851	238.721			0_69	26	22500	1122.13	1280.33			0_44	26	22500	2131.41	500.64			0_34	26	22500	1592.18	916.27			0_42	26	22500	173.222	420.2			0_67	26	22500	324.558	1077.77			0_35	26	22500	420.318	329.221			0_40
0_46	27	23400	101.793	231.874			0_69	27	23400	1119.82	1275.8			0_44	27	23400	2127.97	499.453			0_34	27	23400	1585.49	921.636			0_42	27	23400	169.623	426.29			0_67	27	23400	335.978	1086.9			0_35	27	23400	412.641	330.123			0_40
0_46	28	24300	110.807	231.723			0_69	28	24300	1103.85	1280.46			0_44	28	24300	2129.99	500.854			0_34	28	24300	1582.96	908.4			0_42	28	24300	165.431	429.261			0_67	28	24300	354.811	1091.33			0_35	28	24300	407.857	328.662			0_40
0_46	29	25200	133.439	246.197			0_69	29	25200	1085.64	1282.18			0_44	29	25200	2129.92	499.523			0_34	29	25200	1585.37	917.401			0_42	29	25200	163.178	428.054			0_67	29	25200	372.051	1101.37			0_35	29	25200	409.05	324.012			0_40
0_46	30	26100	140.097	258.715			0_69	30	26100	1084.72	1284.52			0_44	30	26100	2128.71	498.656			0_34	30	26100	1579.47	913.034			0_42	30	26100	147.166	421.675			0_67	30	26100	396.964	1107.03			0_35	30	26100	393.466	322.306			0_40
0_46	31	27000	148.075	269.053			0_69	31	27000	1082.8	1283.76			0_44	31	27000	2128.08	499.347			0_34	31	27000	1595.86	907.228			0_42	31	27000	139.131	412.696			0_67	31	27000	420.356	1119.75			0_35	31	27000	387.705	305.284			0_40
0_46	32	27900	189.905	267.801			0_69	32	27900	1085.35	1290.64			0_44	32	27900	2129.15	497.667			0_34	32	27900	1587.67	906.075			0_42	32	27900	123.238	390.072			0_67	32	27900	437.206	1128.98			0_35	32	27900	391.743	313.096			0_40
0_46	33	28800	226.023	266.595			0_69	33	28800	1080.33	1309.78			0_44	33	28800	2129.09	499.818			0_34	33	28800	1568.22	911.9			0_42	33	28800	115.398	364.012			0_67	33	28800	456.361	1129.81			0_35	33	28800	395.782	320.907			0_40
0_46	34	29700	249.956	273.304			0_69	34	29700	1069.02	1325.48			0_44	34	29700	2129.74	500.412			0_34	34	29700	1594.37	917.658			0_42	34	29700	115.005	352.208			0_67	34	29700	474.302	1122.08			0_35	34	29700	381.965	325.152			0_40
0_46	35	30600	275.813	289.217			0_69	35	30600	1060.11	1339.35			0_44	35	30600	2128.12	499.779			0_34	35	30600	1582.87	908.395			0_42	35	30600	108.226	336.712			0_67	35	30600	483.782	1115.07			0_35	35	30600	399.174	304.939			0_40
0_46	36	31500	291.922	307.521			0_69	36	31500	1040.76	1362.95			0_44	36	31500	2129.75	499.834			0_34	36	31500	1591.31	914.163			0_42	36	31500	103.98	328.823			0_67	36	31500	491.336	1099.33			0_35	36	31500	401.176	312.942			0_40
0_46	37	32400	315.696	318.815			0_69	37	32400	1033.9	1389.8			0_44	37	32400	2130.35	499.435			0_34	37	32400	1591.07	916.597			0_42	37	32400	97.1914	327.697			0_67	37	32400	485.019	1077.96			0_35	37	32400	387.511	311.648			0_40
0_46	38	33300	332.179	330.146			0_69	38	33300	1028.28	1405.76			0_44	38	33300	2130	499.68			0_34	38	33300	1587.68	902.936			0_42	38	33300	86.0442	328.856			0_67	38	33300	479.438	1065.47			0_35	38	33300	380.147	322.823			0_40
0_46	39	34200	333.495	336.739			0_69	39	34200	1024.78	1425.86			0_44	39	34200	2129.85	499.623			0_34	39	34200	1587.88	923.209			0_42	39	34200	86.9174	328.879			0_67	39	34200	479.107	1060.67			0_35	39	34200	400.391	351.458			0_40
0_46	40	35100	333.395	342.72			0_69	40	35100	1019.04	1441.96			0_44	40	35100	2127.82	499.375			0_34	40	35100	1587.73	915.253			0_42	40	35100	87.0807	325.565			0_67	40	35100	490.604	1026.24			0_35	40	35100	406.818	345.57			0_40
0_46	41	36000	320.828	352.555			0_69	41	36000	1014.53	1443.3			0_44	41	36000	2129.05	499.336			0_34	41	36000	1596.99	901.712			0_42	41	36000	82.5215	328.564			0_67	41	36000	488.783	999.128			0_35	41	36000	404.562	325.194			0_40
0_46	42	36900	309.818	352.573			0_69	42	36900	1016.9	1440.9			0_44	42	36900	2129.74	499.399			0_34	42	36900	1588.67	922.041			0_42	42	36900	91.5668	326.496			0_67	42	36900	501.891	961.594			0_35	42	36900	394.642	331.982			0_40
0_46	43	37800	307.445	342.337			0_69	43	37800	1019.23	1424.88			0_44	43	37800	2128.61	498.608			0_34	43	37800	1582.98	912.908			0_42	43	37800	97.2156	320.145			0_67	43	37800	506.217	933.556			0_35	43	37800	391.019	328.667			0_40
0_46	44	38700	306.241	326.617			0_69	44	38700	1022.79	1400.13			0_44	44	38700	2130.11	499.638			0_34	44	38700	1593.31	899.387			0_42	44	38700	91.459	317.443			0_67	44	38700	503.044	918.672			0_35	44	38700	403.414	297.983			0_40
0_46	45	39600	299.465	318.575			0_69	45	39600	1034.01	1366.19			0_44	45	39600	2130.05	499.819			0_34	45	39600	1580.78	915.254			0_42	45	39600	83.5108	311.779			0_67	45	39600	482.53	905.368			0_35	45	39600	397.661	321.964			0_40
0_46	46	40500	288.239	289.269			0_69	46	40500	1035.07	1342.47			0_44	46	40500	2130.4	499.84			0_34	46	40500	1592.25	901.283			0_42	46	40500	75.6595	308.533			0_67	46	40500	461.096	886.89			0_35	46	40500	389.874	325.699			0_40
0_46	47	41400	263.334	261.292			0_69	47	41400	1047.73	1318.48			0_44	47	41400	2128.78	499.159			0_34	47	41400	1587.75	922.405			0_42	47	41400	71.1105	303.845			0_67	47	41400	448.795	860.937			0_35	47	41400	410.295	332.208			0_40
0_46	48	42300	262.457	265.547			0_69	48	42300	1073.66	1302.78			0_44	48	42300	2127.68	497.506			0_34	48	42300	1590.87	909.419			0_42	48	42300	68.8793	297.088			0_67	48	42300	413.792	844.408			0_35	48	42300	415.778	324.411			0_40
0_51	1	0	1485.93	381.802			1_18	1	0	1856.83	233.681			0_45	1	0	1838.66	495.044			0_35	1	0	591.281	945.647			0_43	1	0	1464.76	392.059			0_68	1	0	1298.47	987.084			0_36	1	0	1061.09	353.78			0_41
0_51	2	900	1484.9	382.078			1_18	2	900	1856.72	232.638			0_45	2	900	1833.3	494.853			0_35	2	900	590.91	944.71			0_43	2	900	1462.7	392.25			0_68	2	900	1286.68	977.801			0_36	2	900	1060.98	353.825			0_41
0_51	3	1800	1482.55	378.7			1_18	3	1800	1855.59	232.692			0_45	3	1800	1833.02	500.268			0_35	3	1800	590.942	944.505			0_43	3	1800	1462.82	392.27			0_68	3	1800	1304.45	983.052			0_36	3	1800	1062	353.822			0_41
0_51	4	2700	1481.44	375.264			1_18	4	2700	1854.46	231.634			0_45	4	2700	1835.27	502.057			0_35	4	2700	593.133	942.151			0_43	4	2700	1463.63	392.165			0_68	4	2700	1314.11	997.172			0_36	4	2700	1062	352.732			0_41
0_51	5	3600	1483.71	374.05			1_18	5	3600	1853.44	230.512			0_45	5	3600	1837.53	503.845			0_35	5	3600	596.367	933.44			0_43	5	3600	1463.7	392.19			0_68	5	3600	1329.51	1015.83			0_36	5	3600	1062.31	352.752			0_41
0_51	6	4500	1488.31	376.401			1_18	6	4500	1853.41	231.451			0_45	6	4500	1855.58	505.333			0_35	6	4500	597.964	943.55			0_43	6	4500	1462.6	392.241			0_68	6	4500	1332.17	1032.77			0_36	6	4500	1061.22	352.674			0_41
0_51	7	5400	1489.34	376.332			1_18	7	5400	1853.33	230.546			0_45	7	5400	1838.47	491.371			0_35	7	5400	592.489	940.894			0_43	7	5400	1462.76	393.2			0_68	7	5400	1336.59	1048.63			0_36	7	5400	1062.06	353.557			0_41
0_51	8	6300	1490.46	376.294			1_18	8	6300	1854.43	231.552			0_45	8	6300	1852.82	482.514			0_35	8	6300	591.073	941.221			0_43	8	6300	1461.61	394.165			0_68	8	6300	1339.1	1071.46			0_36	8	6300	1062.01	354.705			0_41
0_51	9	7200	1490.31	377.376			1_18	9	7200	1853.39	231.821			0_45	9	7200	1867.16	473.656			0_35	9	7200	595.685	944.505			0_43	9	7200	1460.77	394.284			0_68	9	7200	1344.53	1087.05			0_36	9	7200	1062.37	354.504			0_41
0_51	10	8100	1490.33	378.586			1_18	10	8100	1854.28	231.533			0_45	10	8100	1870.25	474.713			0_35	10	8100	594.638	950.616			0_43	10	8100	1461.9	393.099			0_68	10	8100	1347.88	1106.4			0_36	10	8100	1062.4	354.75			0_41
0_51	11	9000	1490.37	379.518			1_18	11	9000	1853.3	231.679			0_45	11	9000	1871.3	483.318			0_35	11	9000	595.397	934.054			0_43	11	9000	1461.71	393.368			0_68	11	9000	1342.44	1119.51			0_36	11	9000	1063.14	353.817			0_41
0_51	12	9900	1491.31	378.951			1_18	12	9900	1853.32	230.594			0_45	12	9900	1867.59	500.417			0_35	12	9900	594.098	941.076			0_43	12	9900	1462.67	393.219			0_68	12	9900	1344.31	1154.52			0_36	12	9900	1063.27	353.41			0_41
0_51	13	10800	1490.47	379.886			1_18	13	10800	1854.37	230.418			0_45	13	10800	1873.13	499.397			0_35	13	10800	594.206	941.983			0_43	13	10800	1460.55	394.258			0_68	13	10800	1346.18	1189.53			0_36	13	10800	1061.38	352.812			0_41
0_51	14	11700	1490.26	378.674			1_18	14	11700	1854.34	230.454			0_45	14	11700	1868.21	499.333			0_35	14	11700	595.714	946.851			0_43	14	11700	1461.73	393.272			0_68	14	11700	1331.42	1214.88			0_36	14	11700	1061.12	354.863			0_41
0_51	15	12600	1493.69	378.947			1_18	15	12600	1853.36	230.385			0_45	15	12600	1863.28	499.268			0_35	15	12600	596.91	942.532			0_43	15	12600	1462.65	393.223			0_68	15	12600	1371.84	1218.16			0_36	15	12600	1060.16	355.739			0_41
0_51	16	13500	1492.46	377.576			1_18	16	13500	1853.19	230.64			0_45	16	13500	1865.76	488.299			0_35	16	13500	595.756	944.489			0_43	16	13500	1461.78	393.18			0_68	16	13500	1396.76	1229.46			0_36	16	13500	1059.95	355.693			0_41
0_51	17	14400	1492.7	378.394			1_18	17	14400	1853.39	231.85			0_45	17	14400	1861.16	493.71			0_35	17	14400	599.073	933.427			0_43	17	14400	1461.7	393.298			0_68	17	14400	1415.86	1236.18			0_36	17	14400	1059.68	352.521			0_41
0_51	18	15300	1490.43	379.736			1_18	18	15300	1853.33	231.781			0_45	18	15300	1864.39	502.707			0_35	18	15300	596.566	945.752			0_43	18	15300	1461.74	393.209			0_68	18	15300	1439.51	1254.08			0_36	18	15300	1057.75	355.059			0_41
0_51	19	16200	1489.49	380.662			1_18	19	16200	1853.45	232.513			0_45	19	16200	1862.22	494.267			0_35	19	16200	594.428	933.685			0_43	19	16200	1460.84	393.289			0_68	19	16200	1454.47	1273.25			0_36	19	16200	1058.96	352.832			0_41
0_51	20	17100	1488.33	380.928			1_18	20	17100	1852.23	232.852			0_45	20	17100	1876.91	506.402			0_35	20	17100	593.263	948.357			0_43	20	17100	1460.82	394.297			0_68	20	17100	1472.25	1289.33			0_36	20	17100	1061.4	355.808			0_41
0_51	21	18000	1489.42	383.338			1_18	21	18000	1853.31	231.804			0_45	21	18000	1877.37	509.71			0_35	21	18000	595.424	948.168			0_43	21	18000	1461.58	393.446			0_68	21	18000	1507.22	1299.41			0_36	21	18000	1058.77	353.784			0_41
0_51	22	18900	1488.22	382.322			1_18	22	18900	1854.59	233.808			0_45	22	18900	1886.93	505.021			0_35	22	18900	596.813	933.272			0_43	22	18900	1461.68	394.33			0_68	22	18900	1532.13	1303.6			0_36	22	18900	1058.99	353.684			0_41
0_51	23	19800	1489.4	380.724			1_18	23	19800	1853.36	233.014			0_45	23	19800	1900.67	500.793			0_35	23	19800	588.012	943.777			0_43	23	19800	1462	394.363			0_68	23	19800	1531.1	1293.9			0_36	23	19800	1058.04	353.879			0_41
0_51	24	20700	1490.42	381.847			1_18	24	20700	1855.6	232.794			0_45	24	20700	1884.62	483.677			0_35	24	20700	596.727	933.486			0_43	24	20700	1461.77	394.256			0_68	24	20700	1528.9	1253.32			0_36	24	20700	1058.09	355.026			0_41
0_51	25	21600	1482.39	383.06			1_18	25	21600	1856.66	231.806			0_45	25	21600	1899.77	493.879			0_35	25	21600	588.875	943.607			0_43	25	21600	1461.5	393.321			0_68	25	21600	1525.47	1227.38			0_36	25	21600	1056.81	356.945			0_41
0_51	26	22500	1482.61	380.901			1_18	26	22500	1855.33	232.748			0_45	26	22500	1898.41	500.647			0_35	26	22500	589.004	935.787			0_43	26	22500	1461.85	394.351			0_68	26	22500	1532.48	1183.23			0_36	26	22500	1060.02	357.165			0_41
0_51	27	23400	1481.55	380.852			1_18	27	23400	1855.37	231.584			0_45	27	23400	1908.75	513.961			0_35	27	23400	591.984	941.56			0_43	27	23400	1461.66	394.272			0_68	27	23400	1543.58	1136.48			0_36	27	23400	1060.21	356.935			0_41
0_51	28	24300	1479.21	381.016			1_18	28	24300	1855.38	231.707			0_45	28	24300	1906.4	502.568			0_35	28	24300	595.755	942.716			0_43	28	24300	1461.8	394.277			0_68	28	24300	1563.87	1104.29			0_36	28	24300	1059.23	356.082			0_41
0_51	29	25200	1476.7	376.505			1_18	29	25200	1854.43	232.528			0_45	29	25200	1901.78	506.347			0_35	29	25200	594.559	934.326			0_43	29	25200	1462.62	393.236			0_68	29	25200	1582.41	1082.46			0_36	29	25200	1059.05	356.858			0_41
0_51	30	26100	1476.78	371.536			1_18	30	26100	1855.59	231.743			0_45	30	26100	1907.21	517.886			0_35	30	26100	593.134	949.553			0_43	30	26100	1461.5	393.301			0_68	30	26100	1592.54	1072.53			0_36	30	26100	1061.21	354.883			0_41
0_51	31	27000	1475.68	368.608			1_18	31	27000	1856.45	231.553			0_45	31	27000	1892.68	516.292			0_35	31	27000	591.284	941.559			0_43	31	27000	1461.79	393.165			0_68	31	27000	1587.86	1019.46			0_36	31	27000	1061.14	353.867			0_41
0_51	32	27900	1476.73	365.074			1_18	32	27900	1855.63	231.605			0_45	32	27900	1848.65	481.464			0_35	32	27900	591.964	946.983			0_43	32	27900	1462.58	393.335			0_68	32	27900	1595.9	1003.27			0_36	32	27900	1060.06	351.459			0_41
0_51	33	28800	1473.38	363.799			1_18	33	28800	1855.34	231.751			0_45	33	28800	1831.79	486.843			0_35	33	28800	597.901	943.576			0_43	33	28800	1460.54	394.236			0_68	33	28800	1608.05	993.661			0_36	33	28800	1060.88	353.535			0_41
0_51	34	29700	1478.1	366.076			1_18	34	29700	1856.67	231.447			0_45	34	29700	1829.24	490.233			0_35	34	29700	596.507	939.663			0_43	34	29700	1460.88	393.128			0_68	34	29700	1657.67	961.914			0_36	34	29700	1058.83	355.711			0_41
0_51	35	30600	1487.23	360.464			1_18	35	30600	1856.52	231.631			0_45	35	30600	1841.83	479.778			0_35	35	30600	591.83	945.127			0_43	35	30600	1460.79	390.777			0_68	35	30600	1692.88	936.77			0_36	35	30600	1061.18	353.947			0_41
0_51	36	31500	1484.91	352.513			1_18	36	31500	1856.82	230.403			0_45	36	31500	1858.21	492.699			0_35	36	31500	599.14	941.376			0_43	36	31500	1460.86	392.054			0_68	36	31500	1690.68	956.021			0_36	36	31500	1063.37	354.833			0_41
0_51	37	32400	1470.33	337.904			1_18	37	32400	1855.68	230.756			0_45	37	32400	1855.6	499.48			0_35	37	32400	586.653	934.417			0_43	37	32400	1461.63	392.155			0_68	37	32400	1661.24	915.33			0_36	37	32400	1059.78	353.845			0_41
0_51	38	33300	1467.8	342.373			1_18	38	33300	1856.77	230.483			0_45	38	33300	1852.98	506.261			0_35	38	33300	593.356	942.412			0_43	38	33300	1461.77	391.112			0_68	38	33300	1647.86	897.42			0_36	38	33300	1060.64	354.676			0_41
0_51	39	34200	1473.58	367.485			1_18	39	34200	1857.94	229.655			0_45	39	34200	1839.79	496.061			0_35	39	34200	592.348	944.684			0_43	39	34200	1461.64	392.02			0_68	39	34200	1600.14	882.698			0_36	39	34200	1058.59	352.68			0_41
0_51	40	35100	1479.19	370.641			1_18	40	35100	1858.84	229.357			0_45	40	35100	1841.39	493.682			0_35	40	35100	593.09	935.85			0_43	40	35100	1461.64	392.075			0_68	40	35100	1552.75	847.989			0_36	40	35100	1060.81	354.791			0_41
0_51	41	36000	1492.81	381.796			1_18	41	36000	1858.84	230.401			0_45	41	36000	1846.84	485.662			0_35	41	36000	595.671	942.475			0_43	41	36000	1460.68	392.997			0_68	41	36000	1522.07	811.414			0_36	41	36000	1060.35	357.975			0_41
0_51	42	36900	1480.53	368.158			1_18	42	36900	1857.71	231.531			0_45	42	36900	1856.6	488.256			0_35	42	36900	590.983	939.109			0_43	42	36900	1460.87	392.059			0_68	42	36900	1522.27	785.298			0_36	42	36900	1063.24	350.45			0_41
0_51	43	37800	1467.86	341.476			1_18	43	37800	1858.91	231.414			0_45	43	37800	1840.8	495.999			0_35	43	37800	597.976	942.493			0_43	43	37800	1459.97	393.097			0_68	43	37800	1500.43	763.026			0_36	43	37800	1062.25	350.436			0_41
0_51	44	38700	1451.71	331.092			1_18	44	38700	1860.23	231.531			0_45	44	38700	1825	503.742			0_35	44	38700	588.65	932.492			0_43	44	38700	1461	392.955			0_68	44	38700	1465.65	776.284			0_36	44	38700	1061.18	353.332			0_41
0_51	45	39600	1422.58	326.589			1_18	45	39600	1858.84	230.581			0_45	45	39600	1837.15	502.09			0_35	45	39600	592.165	947.298			0_43	45	39600	1461.53	392.01			0_68	45	39600	1410.49	782.991			0_36	45	39600	1057.66	369.623			0_41
0_51	46	40500	1391.08	317.418			1_18	46	40500	1859.92	231.601			0_45	46	40500	1834.04	507.195			0_35	46	40500	597.75	952.573			0_43	46	40500	1459.79	393.354			0_68	46	40500	1354.14	796.889			0_36	46	40500	1057.53	388.847			0_41
0_51	47	41400	1364.96	289.038			1_18	47	41400	1859.12	230.692			0_45	47	41400	1845.04	506.234			0_35	47	41400	589.859	933.217			0_43	47	41400	1461.68	392.122			0_68	47	41400	1302.02	809.118			0_36	47	41400	1073.54	419.116			0_41
0_51	48	42300	1342.4	264.423			1_18	48	42300	1860.15	231.777			0_45	48	42300	1827.25	498.05			0_35	48	42300	589.846	944.62			0_43	48	42300	1460.86	392.12			0_68	48	42300	1283.35	826.225			0_36	48	42300	1066.93	421.657			0_41
0_52	1	0	1587.86	382.686			1_25	1	0	405.563	343.475			0_46	1	0	1882.82	503.009			0_36	1	0	95.3865	954.617			0_45	1	0	604.921	444.776			0_69	1	0	1715.24	994.513			0_37	1	0	763.824	361.621			0_42
0_52	2	900	1588.79	379.273			1_25	2	900	395.454	351.328			0_46	2	900	1881.54	504.143			0_36	2	900	96.2402	954.926			0_45	2	900	603.773	444.786			0_69	2	900	1706.14	994.543			0_37	2	900	763.028	360.699			0_42
0_52	3	1800	1587.82	377.501			1_25	3	1800	393.106	352.587			0_46	3	1800	1872.39	507.518			0_36	3	1800	96.415	954.032			0_45	3	1800	603.745	444.794			0_69	3	1800	1696.22	994.083			0_37	3	1800	763.08	361.556			0_42
0_52	4	2700	1587.96	377.598			1_25	4	2700	390.842	353.611			0_46	4	2700	1858.61	500.641			0_36	4	2700	96.4003	954.05			0_45	4	2700	604.859	444.681			0_69	4	2700	1674.64	1004.62			0_37	4	2700	765.31	361.895			0_42
0_52	5	3600	1590.19	375.221			1_25	5	3600	390.728	352.502			0_46	5	3600	1877.01	495.994			0_36	5	3600	96.6543	952.576			0_45	5	3600	603.747	445.714			0_69	5	3600	1650.09	1004.56			0_37	5	3600	766.319	362.917			0_42
0_52	6	4500	1593.26	378.602			1_25	6	4500	390.814	352.639			0_46	6	4500	1871.2	498.751			0_36	6	4500	97.0288	953.775			0_45	6	4500	603.703	444.677			0_69	6	4500	1635.23	1000.29			0_37	6	4500	763.983	359.193			0_42
0_52	7	5400	1594.41	379.901			1_25	7	5400	390.937	353.58			0_46	7	5400	1865.39	501.508			0_36	7	5400	94.8857	956.993			0_45	7	5400	603.762	445.716			0_69	7	5400	1614.75	994.347			0_37	7	5400	764.989	363.608			0_42
0_52	8	6300	1594.53	378.505			1_25	8	6300	391.934	353.597			0_46	8	6300	1850.11	507.478			0_36	8	6300	97.6685	951.293			0_45	8	6300	603.801	445.875			0_69	8	6300	1595.74	994.64			0_37	8	6300	766.272	361.642			0_42
0_52	9	7200	1594.55	380.655			1_25	9	7200	390.741	352.565			0_46	9	7200	1847.68	500.642			0_36	9	7200	96.5177	954.704			0_45	9	7200	603.678	445.719			0_69	9	7200	1581.29	995.52			0_37	9	7200	764.19	362.914			0_42
0_52	10	8100	1593.46	379.646			1_25	10	8100	390.895	353.599			0_46	10	8100	1859.97	505.292			0_36	10	8100	98.2597	953.705			0_45	10	8100	602.679	445.615			0_69	10	8100	1555.18	992.211			0_37	10	8100	767.192	363.613			0_42
0_52	11	9000	1592.34	380.769			1_25	11	9000	390.863	353.67			0_46	11	9000	1862.23	506.528			0_36	11	9000	96.0852	954.051			0_45	11	9000	603.766	445.644			0_69	11	9000	1538.13	1005.72			0_37	11	9000	764.761	359.621			0_42
0_52	12	9900	1589.77	381.79			1_25	12	9900	390.879	353.653			0_46	12	9900	1850.05	509.837			0_36	12	9900	94.3121	950.735			0_45	12	9900	603.88	445.878			0_69	12	9900	1534.36	1027.19			0_37	12	9900	767.408	361.553			0_42
0_52	13	10800	1588.8	385.205			1_25	13	10800	389.977	354.735			0_46	13	10800	1850.16	501.891			0_36	13	10800	94.1399	954.683			0_45	13	10800	603.803	445.819			0_69	13	10800	1528.92	1045.95			0_37	13	10800	766.268	363.026			0_42
0_52	14	11700	1588.62	384.244			1_25	14	11700	391.971	353.667			0_46	14	11700	1850.88	510.937			0_36	14	11700	95.4369	949.245			0_45	14	11700	603.693	445.559			0_69	14	11700	1517.7	1065.27			0_37	14	11700	764.936	361.792			0_42
0_52	15	12600	1589.89	382.984			1_25	15	12600	390.86	353.711			0_46	15	12600	1881.3	518.243			0_36	15	12600	96.4512	957.107			0_45	15	12600	603.781	445.738			0_69	15	12600	1504.09	1081.19			0_37	15	12600	766.39	360.745			0_42
0_52	16	13500	1587.71	379.829			1_25	16	13500	390.838	353.741			0_46	16	13500	1884.64	512.918			0_36	16	13500	98.3242	950.897			0_45	16	13500	603.807	444.759			0_69	16	13500	1485.91	1092.72			0_37	16	13500	766.371	361.616			0_42
0_52	17	14400	1583.02	376.323			1_25	17	14400	391.072	355.873			0_46	17	14400	1887.97	507.593			0_36	17	14400	94.6507	949.211			0_45	17	14400	602.734	445.8			0_69	17	14400	1474.77	1110.71			0_37	17	14400	765.282	362.531			0_42
0_52	18	15300	1580.84	371.808			1_25	18	15300	390.892	354.75			0_46	18	15300	1889.16	517.523			0_36	18	15300	99.8027	954.501			0_45	18	15300	602.795	445.714			0_69	18	15300	1459.91	1129.4			0_37	18	15300	766.285	361.286			0_42
0_52	19	16200	1579.73	371.816			1_25	19	16200	391.998	354.81			0_46	19	16200	1890.58	507.423			0_36	19	16200	93.2231	960.02			0_45	19	16200	602.743	445.734			0_69	19	16200	1445.05	1148.09			0_37	19	16200	766.925	362.658			0_42
0_52	20	17100	1581.84	371.78			1_25	20	17100	391.856	354.675			0_46	20	17100	1904.21	519.882			0_36	20	17100	99.6252	944.649			0_45	20	17100	603.7	445.771			0_69	20	17100	1446.58	1146.61			0_37	20	17100	765.343	361.465			0_42
0_52	21	18000	1585.28	371.754			1_25	21	18000	392.946	354.684			0_46	21	18000	1891.19	524.956			0_36	21	18000	94.13	959.664			0_45	21	18000	603.793	445.797			0_69	21	18000	1448.11	1145.12			0_37	21	18000	765.951	360.211			0_42
0_52	22	18900	1584.24	371.736			1_25	22	18900	391.954	355.946			0_46	22	18900	1878.16	530.029			0_36	22	18900	96.1815	953.73			0_45	22	18900	602.765	446.817			0_69	22	18900	1449.64	1143.64			0_37	22	18900	763.911	361.532			0_42
0_52	23	19800	1586.47	368.25			1_25	23	19800	391.84	355.915			0_46	23	19800	1891.5	529.978			0_36	23	19800	97.5932	948.19			0_45	23	19800	604.813	445.828			0_69	23	19800	1449.69	1144.59			0_37	23	19800	765.531	362.678			0_42
0_52	24	20700	1586.54	368.386			1_25	24	20700	389.733	357.018			0_46	24	20700	1878.3	518.73			0_36	24	20700	95.2382	964.987			0_45	24	20700	603.852	445.872			0_69	24	20700	1449.65	1144.7			0_37	24	20700	765.04	360.545			0_42
0_52	25	21600	1588.59	368.31			1_25	25	21600	386.392	363.923			0_46	25	21600	1877.71	524.428			0_36	25	21600	93.8761	941.577			0_45	25	21600	602.802	445.818			0_69	25	21600	1448.67	1143.71			0_37	25	21600	763.854	360.572			0_42
0_52	26	22500	1587.55	369.504			1_25	26	22500	389.877	370.562			0_46	26	22500	1877.13	530.125			0_36	26	22500	95.4848	966.016			0_45	26	22500	603.83	446.757			0_69	26	22500	1449.76	1143.74			0_37	26	22500	765.254	360.957			0_42
0_52	27	23400	1587.45	369.429			1_25	27	23400	386.289	361.584			0_46	27	23400	1881.49	523.244			0_36	27	23400	99.3484	952.763			0_45	27	23400	603.81	445.868			0_69	27	23400	1449.76	1143.7			0_37	27	23400	766.345	359.715			0_42
0_52	28	24300	1586.34	369.53			1_25	28	24300	385.205	360.488			0_46	28	24300	1917.08	482.773			0_36	28	24300	91.6924	955.877			0_45	28	24300	604.845	445.823			0_69	28	24300	1448.63	1144.58			0_37	28	24300	767.029	361.542			0_42
0_52	29	25200	1586.26	372.97			1_25	29	25200	384.115	360.397			0_46	29	25200	1906.68	484.057			0_36	29	25200	88.3638	958.44			0_45	29	25200	603.889	445.741			0_69	29	25200	1449.7	1144.64			0_37	29	25200	766.253	361.491			0_42
0_52	30	26100	1585.26	375.239			1_25	30	26100	383.946	360.366			0_46	30	26100	1898.27	491.829			0_36	30	26100	93.8546	952.367			0_45	30	26100	603.687	445.648			0_69	30	26100	1449.63	1144.58			0_37	30	26100	765.296	361.465			0_42
0_52	31	27000	1586.28	376.314			1_25	31	27000	385.082	360.349			0_46	31	27000	1899.11	493.62			0_36	31	27000	101.64	954.782			0_45	31	27000	603.745	445.58			0_69	31	27000	1449.76	1144.67			0_37	31	27000	766.942	358.506			0_42
0_52	32	27900	1589.91	376.296			1_25	32	27900	384.109	359.411			0_46	32	27900	1899.95	495.41			0_36	32	27900	88.5935	957.613			0_45	32	27900	603.87	445.794			0_69	32	27900	1449.78	1144.84			0_37	32	27900	763.87	358.567			0_42
0_52	33	28800	1590.92	376.34			1_25	33	28800	384	359.361			0_46	33	28800	1883.94	484.897			0_36	33	28800	91.4893	946.564			0_45	33	28800	602.822	445.841			0_69	33	28800	1450.71	1144.82			0_37	33	28800	767.055	360.446			0_42
0_52	34	29700	1589.75	377.508			1_25	34	29700	385.086	359.271			0_46	34	29700	1867.94	474.384			0_36	34	29700	91.9128	967.526			0_45	34	29700	603.721	445.647			0_69	34	29700	1450.16	1144.64			0_37	34	29700	765.362	359.246			0_42
0_52	35	30600	1589.79	375.195			1_25	35	30600	385.049	359.395			0_46	35	30600	1875.58	473.392			0_36	35	30600	97.2188	943.508			0_45	35	30600	604.834	444.667			0_69	35	30600	1449.6	1144.46			0_37	35	30600	763.553	361.3			0_42
0_52	36	31500	1590.88	374.084			1_25	36	31500	384.117	359.3			0_46	36	31500	1870.35	472.614			0_36	36	31500	94.9969	962.661			0_45	36	31500	603.794	445.663			0_69	36	31500	1449.6	1145.7			0_37	36	31500	763.741	361.864			0_42
0_52	37	32400	1589.8	371.89			1_25	37	32400	384.12	360.498			0_46	37	32400	1871.4	477.557			0_36	37	32400	90.3321	950.514			0_45	37	32400	603.867	445.72			0_69	37	32400	1448.56	1145.77			0_37	37	32400	767.041	360.746			0_42
0_52	38	33300	1589.77	368.327			1_25	38	33300	384.149	360.501			0_46	38	33300	1872.45	482.5			0_36	38	33300	94.7993	956.677			0_45	38	33300	603.865	444.738			0_69	38	33300	1447.71	1142.23			0_37	38	33300	765.235	360.773			0_42
0_52	39	34200	1588.69	368.36			1_25	39	34200	383.913	360.581			0_46	39	34200	1872.16	483.35			0_36	39	34200	98.4704	947.968			0_45	39	34200	604.809	444.648			0_69	39	34200	1448.48	1143.52			0_37	39	34200	765.942	361.835			0_42
0_52	40	35100	1587.49	371.773			1_25	40	35100	384.049	360.399			0_46	40	35100	1863.07	497.41			0_36	40	35100	89.1475	961.581			0_45	40	35100	603.837	445.635			0_69	40	35100	1449.65	1143.5			0_37	40	35100	765.25	360.45			0_42
0_52	41	36000	1587.59	376.368			1_25	41	36000	384.966	359.344			0_46	41	36000	1866.88	493.094			0_36	41	36000	95.3672	961.775			0_45	41	36000	603.776	445.774			0_69	41	36000	1448.5	1143.69			0_37	41	36000	767.205	360.519			0_42
0_52	42	36900	1588.85	377.469			1_25	42	36900	383.979	359.379			0_46	42	36900	1872.44	485.063			0_36	42	36900	87.2236	954.508			0_45	42	36900	603.801	444.708			0_69	42	36900	1449.62	1143.49			0_37	42	36900	766.134	361.687			0_42
0_52	43	37800	1586.55	376.48			1_25	43	37800	384.128	359.271			0_46	43	37800	1878.01	477.033			0_36	43	37800	96.8857	965.225			0_45	43	37800	603.908	444.917			0_69	43	37800	1449.67	1143.48			0_37	43	37800	768.187	360.75			0_42
0_52	44	38700	1586.53	376.428			1_25	44	38700	387.345	358.108			0_46	44	38700	1870.22	484.913			0_36	44	38700	94.8026	943.389			0_45	44	38700	603.869	445.706			0_69	44	38700	1453.32	1144.85			0_37	44	38700	766.779	360.446			0_42
0_52	45	39600	1586.58	378.623			1_25	45	39600	395.679	343.571			0_46	45	39600	1873.53	479.034			0_36	45	39600	100.409	958.167			0_45	45	39600	603.95	444.815			0_69	45	39600	1453.19	1143.63			0_37	45	39600	763.611	361.774			0_42
0_52	46	40500	1586.49	379.788			1_25	46	40500	406.873	331.291			0_46	46	40500	1882.31	489.177			0_36	46	40500	98.5922	943.188			0_45	46	40500	603.714	445.78			0_69	46	40500	1453.17	1144.6			0_37	46	40500	766.986	357.282			0_42
0_52	47	41400	1586.52	380.869			1_25	47	41400	413.919	315.397			0_46	47	41400	1887.87	492.379			0_36	47	41400	95.005	967.938			0_45	47	41400	603.816	445.606			0_69	47	41400	1453.31	1144.73			0_37	47	41400	768.535	360.899			0_42
0_52	48	42300	1585.53	384.257			1_25	48	42300	413.869	316.264			0_46	48	42300	1884.39	492.799			0_36	48	42300	88.9448	945.418			0_45	48	42300	603.879	444.844			0_69	48	42300	1453.27	1144.55			0_37	48	42300	771.451	363.88			0_42
0_55	1	0	1390.08	413.641			1_26	1	0	908.473	343.528			0_47	1	0	1720.97	505.315			0_38	1	0	240.977	972.407			0_46	1	0	1637.16	457.73			0_71	1	0	101.877	1032.55			0_38	1	0	891.201	361.558			0_43
0_55	2	900	1390.1	414.601			1_26	2	900	897.169	340.279			0_47	2	900	1716.49	510.838			0_38	2	900	241.698	972.701			0_46	2	900	1636.32	456.903			0_71	2	900	107.389	1031.75			0_38	2	900	893.646	364.245			0_43
0_55	3	1800	1389.31	411.375			1_26	3	1800	889.424	345.753			0_47	3	1800	1721.04	516.471			0_38	3	1800	242.03	971.867			0_46	3	1800	1636.48	457.722			0_71	3	1800	112.024	1032.87			0_38	3	1800	893.795	365.021			0_43
0_55	4	2700	1389.78	412.203			1_26	4	2700	883.696	348.06			0_47	4	2700	1720.86	513.409			0_38	4	2700	241.948	971.546			0_46	4	2700	1636.51	457.959			0_71	4	2700	116.589	1030.37			0_38	4	2700	894.555	362.848			0_43
0_55	5	3600	1393.35	413.39			1_26	5	3600	882.531	348.057			0_47	5	3600	1721	515.154			0_38	5	3600	242.832	971.343			0_46	5	3600	1636.46	458.108			0_71	5	3600	116.4	1034.56			0_38	5	3600	894.569	362.91			0_43
0_55	6	4500	1392.2	413.497			1_26	6	4500	882.783	352.737			0_47	6	4500	1721.09	511.754			0_38	6	4500	242.885	971.363			0_46	6	4500	1636.17	457.934			0_71	6	4500	116.211	1038.75			0_38	6	4500	892.816	362.827			0_43
0_55	7	5400	1394.35	414.815			1_26	7	5400	887.063	362.825			0_47	7	5400	1721.86	512.105			0_38	7	5400	242.954	971.629			0_46	7	5400	1636.39	458.851			0_71	7	5400	110.371	1049.94			0_38	7	5400	894.64	362.997			0_43
0_55	8	6300	1395.27	414.546			1_26	8	6300	897.271	376.445			0_47	8	6300	1721	511.15			0_38	8	6300	242.868	970.725			0_46	8	6300	1636.31	458.971			0_71	8	6300	107.588	1061.14			0_38	8	6300	897.015	365.059			0_43
0_55	9	7200	1401.3	416.894			1_26	9	7200	902.776	383.348			0_47	9	7200	1722.84	512.992			0_38	9	7200	243.812	971.551			0_46	9	7200	1636.03	459.068			0_71	9	7200	105.825	1079.16			0_38	9	7200	896.159	367.26			0_43
0_55	10	8100	1403.32	416.939			1_26	10	8100	907.268	387.859			0_47	10	8100	1719.72	512.87			0_38	10	8100	243.156	971.297			0_46	10	8100	1636.16	458.086			0_71	10	8100	105.844	1097.36			0_38	10	8100	897.14	367.127			0_43
0_55	11	9000	1405.68	417.129			1_26	11	9000	914.297	396.438			0_47	11	9000	1719.91	511.016			0_38	11	9000	242.903	971.386			0_46	11	9000	1636.22	458.916			0_71	11	9000	108.341	1112.82			0_38	11	9000	896.07	363.854			0_43
0_55	12	9900	1405.48	414.718			1_26	12	9900	927.019	408.033			0_47	12	9900	1717.37	517.35			0_38	12	9900	243.087	971.784			0_46	12	9900	1636.35	459.013			0_71	12	9900	114.89	1135.84			0_38	12	9900	899.401	363.833			0_43
0_55	13	10800	1409.85	411.202			1_26	13	10800	938.033	411.118			0_47	13	10800	1718.71	511.701			0_38	13	10800	243.952	971.539			0_46	13	10800	1635.99	459.264			0_71	13	10800	124.203	1158.33			0_38	13	10800	896.051	364.826			0_43
0_55	14	11700	1412.58	411.373			1_26	14	11700	955.04	427.136			0_47	14	11700	1718.66	511.705			0_38	14	11700	244.044	971.807			0_46	14	11700	1636.04	458.993			0_71	14	11700	131.059	1180.81			0_38	14	11700	892.593	365.088			0_43
0_55	15	12600	1411.25	409.218			1_26	15	12600	963.864	437.114			0_47	15	12600	1719	508.614			0_38	15	12600	243.774	971.899			0_46	15	12600	1636.29	458.992			0_71	15	12600	141.849	1206.94			0_38	15	12600	893.765	366.273			0_43
0_55	16	13500	1407.79	404.582			1_26	16	13500	978.736	447.683			0_47	16	13500	1712.1	500.573			0_38	16	13500	242.958	970.668			0_46	16	13500	1635.37	458.836			0_71	16	13500	156.01	1232.64			0_38	16	13500	900.649	361.388			0_43
0_55	17	14400	1403.3	400.997			1_26	17	14400	995.446	466.706			0_47	17	14400	1709.67	502.69			0_38	17	14400	243.907	971.351			0_46	17	14400	1636.05	459.031			0_71	17	14400	163.728	1246.44			0_38	17	14400	891.483	366.269			0_43
0_55	18	15300	1401.33	405.871			1_26	18	15300	1004.73	481.471			0_47	18	15300	1707.47	509.383			0_38	18	15300	243.836	971.48			0_46	18	15300	1636.16	458.871			0_71	18	15300	170.516	1268.93			0_38	18	15300	896.053	366.2			0_43
0_55	19	16200	1395.31	403.448			1_26	19	16200	1009.2	485.928			0_47	19	16200	1704.05	503.773			0_38	19	16200	243.209	971.701			0_46	19	16200	1635.26	458.855			0_71	19	16200	178.315	1285.75			0_38	19	16200	899.572	367.186			0_43
0_55	20	17100	1393.33	393.187			1_26	20	17100	999.807	488.072			0_47	20	17100	1714.3	507.465			0_38	20	17100	243.939	970.561			0_46	20	17100	1635.38	459.212			0_71	20	17100	201.435	1312.89			0_38	20	17100	898.54	364.816			0_43
0_55	21	18000	1388.75	407.901			1_26	21	18000	993.16	486.076			0_47	21	18000	1703.87	507.382			0_38	21	18000	243.199	971.556			0_46	21	18000	1636.01	459.238			0_71	21	18000	211.829	1355.01			0_38	21	18000	900.675	362.73			0_43
0_55	22	18900	1386.46	409.153			1_26	22	18900	982.72	497.301			0_47	22	18900	1710.7	498.327			0_38	22	18900	243.799	971.515			0_46	22	18900	1636.12	459.349			0_71	22	18900	230.378	1398.81			0_38	22	18900	894.913	365.026			0_43
0_55	23	19800	1385.34	407.94			1_26	23	19800	957.943	497.108			0_47	23	19800	1714.13	499.396			0_38	23	19800	243.129	971.385			0_46	23	19800	1636.43	459.381			0_71	23	19800	252.208	1431.81			0_38	23	19800	891.438	365.188			0_43
0_55	24	20700	1378.4	408.983			1_26	24	20700	943.433	499.441			0_47	24	20700	1719.69	485.784			0_38	24	20700	243.168	971.305			0_46	24	20700	1636.29	459.345			0_71	24	20700	265.708	1461.19			0_38	24	20700	899.484	374.259			0_43
0_55	25	21600	1374.02	413.444			1_26	25	21600	923.016	500.531			0_47	25	21600	1695.98	499.432			0_38	25	21600	242.796	971.415			0_46	25	21600	1635.97	459.097			0_71	25	21600	263.369	1476.69			0_38	25	21600	890.57	361.472			0_43
0_55	26	22500	1376.34	421.456			1_26	26	22500	899.375	507.582			0_47	26	22500	1707.43	515.328			0_38	26	22500	242.627	971.611			0_46	26	22500	1636.35	460.04			0_71	26	22500	280.361	1512.63			0_38	26	22500	898.367	371.781			0_43
0_55	27	23400	1368.27	420.677			1_26	27	23400	870.073	509.521			0_47	27	23400	1714.26	500.941			0_38	27	23400	242.998	971.263			0_46	27	23400	1636.21	459.91			0_71	27	23400	278.245	1553.42			0_38	27	23400	889.428	359.245			0_43
0_55	28	24300	1366.28	419.379			1_26	28	24300	844.004	514.228			0_47	28	24300	1703.88	508.62			0_38	28	24300	242.907	971.379			0_46	28	24300	1636.23	459.97			0_71	28	24300	269.705	1594.5			0_38	28	24300	892.709	363.927			0_43
0_55	29	25200	1369.48	421.622			1_26	29	25200	823.535	511.898			0_47	29	25200	1714.04	506.224			0_38	29	25200	243.003	971.408			0_46	29	25200	1636.41	458.915			0_71	29	25200	320.308	1591.9			0_38	29	25200	905.507	363.86			0_43
0_55	30	26100	1369.4	421.597			1_26	30	26100	798.781	503.955			0_47	30	26100	1713.27	509.714			0_38	30	26100	243.091	971.752			0_46	30	26100	1632.75	459.28			0_71	30	26100	370.911	1589.31			0_38	30	26100	887.007	368.572			0_43
0_55	31	27000	1369.61	421.344			1_26	31	27000	773.915	500.614			0_47	31	27000	1716.81	500.683			0_38	31	27000	243.788	971.482			0_46	31	27000	1632.4	446.995			0_71	31	27000	421.514	1586.72			0_38	31	27000	898.459	366.264			0_43
0_55	32	27900	1369.59	419.09			1_26	32	27900	732.208	501.674			0_47	32	27900	1705.14	491.49			0_38	32	27900	243.083	971.668			0_46	32	27900	1631.36	428.123			0_71	32	27900	442.72	1569.83			0_38	32	27900	896.177	370.515			0_43
0_55	33	28800	1369.21	418.144			1_26	33	28800	702.738	497.21			0_47	33	28800	1717.64	501.663			0_38	33	28800	242.917	972.419			0_46	33	28800	1639.36	417.763			0_71	33	28800	425.051	1552.58			0_38	33	28800	888.054	363.763			0_43
0_55	34	29700	1374.09	419.627			1_26	34	29700	689.154	492.753			0_47	34	29700	1716.64	502.833			0_38	34	29700	242.984	971.378			0_46	34	29700	1650.74	406.509			0_71	34	29700	394.414	1565.03			0_38	34	29700	904.141	372.698			0_43
0_55	35	30600	1376.23	422.626			1_26	35	30600	679.131	484.743			0_47	35	30600	1705.62	499.583			0_38	35	30600	243.768	971.622			0_46	35	30600	1660.91	399.721			0_71	35	30600	357.586	1555.61			0_38	35	30600	890.261	355.742			0_43
0_55	36	31500	1371.68	422.792			1_26	36	31500	646.284	475.618			0_47	36	31500	1701.69	500.783			0_38	36	31500	243.032	972.376			0_46	36	31500	1662.97	401.039			0_71	36	31500	318.925	1544.68			0_38	36	31500	898.45	373.98			0_43
0_55	37	32400	1363.79	430.349			1_26	37	32400	627.141	466.658			0_47	37	32400	1725.74	507.427			0_38	37	32400	243.155	971.756			0_46	37	32400	1636.19	389.125			0_71	37	32400	307.547	1547.94			0_38	37	32400	896.147	363.674			0_43
0_55	38	33300	1361.54	436.101			1_26	38	33300	612.35	449.51			0_47	38	33300	1696.37	501.906			0_38	38	33300	242.657	971.774			0_46	38	33300	1609.16	397.44			0_71	38	33300	313.137	1543.77			0_38	38	33300	891.75	360.189			0_43
0_55	39	34200	1361.75	438.334			1_26	39	34200	584.117	425.786			0_47	39	34200	1711.85	503.069			0_38	39	34200	243.685	971.754			0_46	39	34200	1597.76	409.061			0_71	39	34200	300.692	1541.26			0_38	39	34200	897.297	373.001			0_43
0_55	40	35100	1363.85	440.639			1_26	40	35100	564.983	405.429			0_47	40	35100	1712	490.522			0_38	40	35100	242.998	971.35			0_46	40	35100	1586.29	403.52			0_71	40	35100	283.471	1522.05			0_38	40	35100	893.703	355.644			0_43
0_55	41	36000	1368.28	444.001			1_26	41	36000	564.994	393.382			0_47	41	36000	1706.09	491.498			0_38	41	36000	243.15	971.253			0_46	41	36000	1588.71	402.372			0_71	41	36000	248.834	1499.82			0_38	41	36000	897.257	371.698			0_43
0_55	42	36900	1378.5	434.946			1_26	42	36900	559.16	392.994			0_47	42	36900	1713.19	506.235			0_38	42	36900	243.133	971.58			0_46	42	36900	1588.84	403.314			0_71	42	36900	235.203	1488.44			0_38	42	36900	898.464	357.996			0_43
0_55	43	37800	1378.43	427.176			1_26	43	37800	555.848	384.128			0_47	43	37800	1708.45	503.045			0_38	43	37800	242.931	971.405			0_46	43	37800	1587.63	404.51			0_71	43	37800	239.702	1478.88			0_38	43	37800	895.114	362.684			0_43
0_55	44	38700	1380.72	415.842			1_26	44	38700	536.62	361.446			0_47	44	38700	1707.5	500.929			0_38	44	38700	243.073	971.695			0_46	44	38700	1585.76	406.751			0_71	44	38700	241.7	1474.48			0_38	44	38700	896.086	368.521			0_43
0_55	45	39600	1380.84	410.092			1_26	45	39600	527.683	351.32			0_47	45	39600	1708.47	500.916			0_38	45	39600	244.202	971.752			0_46	45	39600	1586.56	405.687			0_71	45	39600	256.748	1465.55			0_38	45	39600	889.418	356.098			0_43
0_55	46	40500	1380.73	406.54			1_26	46	40500	533.542	334.435			0_47	46	40500	1720.09	502.697			0_38	46	40500	244.293	971.797			0_46	46	40500	1583.48	403.378			0_71	46	40500	261.232	1460.29			0_38	46	40500	896.263	369.617			0_43
0_55	47	41400	1378.64	406.804			1_26	47	41400	553.679	309.829			0_47	47	41400	1708.38	503.807			0_38	47	41400	243.001	971.646			0_46	47	41400	1593.37	404.407			0_71	47	41400	287.618	1467.05			0_38	47	41400	898.588	364.889			0_43
0_55	48	42300	1373.11	399.988			1_26	48	42300	562.63	305.161			0_47	48	42300	1707.43	508.522			0_38	48	42300	243.923	971.531			0_46	48	42300	1595.53	401.141			0_71	48	42300	306.438	1476.01			0_38	48	42300	899.516	363.646			0_43
0_56	1	0	980.794	415.783			1_28	1	0	1006.83	366.035			0_48	1	0	420.541	521.088			0_39	1	0	194.237	982.317			0_47	1	0	1880.23	458.859			0_73	1	0	619.372	1084.77			0_39	1	0	254.34	369.788			0_44
0_56	2	900	979.741	416.911			1_28	2	900	1009.05	366.134			0_48	2	900	422.44	520.379			0_39	2	900	195.052	986.54			0_47	2	900	1879.09	458.712			0_73	2	900	621.435	1084.77			0_39	2	900	252.373	370.525			0_44
0_56	3	1800	979.661	415.737			1_28	3	1800	1015.91	373.05			0_48	3	1800	419.146	519.828			0_39	3	1800	194.445	982.377			0_47	3	1800	1878.04	457.683			0_73	3	1800	623.764	1079.96			0_39	3	1800	253.188	369.557			0_44
0_56	4	2700	979.694	413.654			1_28	4	2700	1020.9	372.961			0_48	4	2700	418.784	520.412			0_39	4	2700	191.909	982.333			0_47	4	2700	1877.95	457.492			0_73	4	2700	629.556	1061.25			0_39	4	2700	253.215	369.811			0_44
0_56	5	3600	979.705	413.507			1_28	5	3600	1028.45	371.685			0_48	5	3600	419.283	521.088			0_39	5	3600	197.932	985.055			0_47	5	3600	1875.8	456.339			0_73	5	3600	636.245	1046.24			0_39	5	3600	254.511	370.654			0_44
0_56	6	4500	980.666	412.384			1_28	6	4500	1039.55	378.322			0_48	6	4500	420.245	521.196			0_39	6	4500	194.027	982.759			0_47	6	4500	1874.72	454.017			0_73	6	4500	644.218	1025.94			0_39	6	4500	254.715	370.582			0_44
0_56	7	5400	978.667	413.584			1_28	7	5400	1050.81	379.66			0_48	7	5400	420.266	518.96			0_39	7	5400	193.503	981.925			0_47	7	5400	1873.36	450.994			0_73	7	5400	654.519	1007.2			0_39	7	5400	254.704	369.353			0_44
0_56	8	6300	979.692	413.437			1_28	8	6300	1059.86	377.581			0_48	8	6300	420.342	520.291			0_39	8	6300	194.012	980.974			0_47	8	6300	1871.4	450.697			0_73	8	6300	670.187	990.1			0_39	8	6300	255.111	368.76			0_44
0_56	9	7200	979.754	412.275			1_28	9	7200	1068.02	378.572			0_48	9	7200	422.476	522.484			0_39	9	7200	193.169	979.855			0_47	9	7200	1870.24	449.724			0_73	9	7200	687.354	974.323			0_39	9	7200	254.37	368.666			0_44
0_56	10	8100	980.878	414.715			1_28	10	8100	1083.76	378.629			0_48	10	8100	416.549	520.16			0_39	10	8100	193.443	984.167			0_47	10	8100	1870.16	448.497			0_73	10	8100	699.177	952.839			0_39	10	8100	247.752	368.687			0_44
0_56	11	9000	981.923	413.349			1_28	11	9000	1095.26	376.139			0_48	11	9000	415.001	520.664			0_39	11	9000	198.893	985.332			0_47	11	9000	1870.11	446.555			0_73	11	9000	713.15	929.183			0_39	11	9000	256.865	367.427			0_44
0_56	12	9900	984.233	412.379			1_28	12	9900	1110.76	372.865			0_48	12	9900	415.473	518.554			0_39	12	9900	192.661	983.368			0_47	12	9900	1870.18	446.491			0_73	12	9900	734.516	908.79			0_39	12	9900	254.595	370.305			0_44
0_56	13	10800	987.565	410.113			1_28	13	10800	1122.29	369.521			0_48	13	10800	414.244	521.285			0_39	13	10800	190.388	978.028			0_47	13	10800	1867.73	447.527			0_73	13	10800	763.884	901.632			0_39	13	10800	256.47	369.256			0_44
0_56	14	11700	992.11	410.114			1_28	14	11700	1144.72	366.043			0_48	14	11700	417.184	520.347			0_39	14	11700	199.779	983.18			0_47	14	11700	1866.75	445.194			0_73	14	11700	791.939	905.513			0_39	14	11700	249.804	369.397			0_44
0_56	15	12600	994.429	409.027			1_28	15	12600	1159.36	363.778			0_48	15	12600	420.585	523.138			0_39	15	12600	195.272	981.74			0_47	15	12600	1866.61	444.037			0_73	15	12600	806.7	885.92			0_39	15	12600	257.718	369.518			0_44
0_56	16	13500	996.642	409.105			1_28	16	13500	1179.82	359.448			0_48	16	13500	422.676	521.643			0_39	16	13500	191.79	982.98			0_47	16	13500	1865.63	444.041			0_73	16	13500	832.584	853.609			0_39	16	13500	251.001	372.654			0_44
0_56	17	14400	994.482	406.944			1_28	17	14400	1202.56	361.65			0_48	17	14400	420.213	521.613			0_39	17	14400	197.848	985.555			0_47	17	14400	1865.6	444.088			0_73	17	14400	879.148	844.308			0_39	17	14400	255.35	366.563			0_44
0_56	18	15300	997.85	404.598			1_28	18	15300	1216.98	362.733			0_48	18	15300	420.367	519.37			0_39	18	15300	193.444	982.216			0_47	18	15300	1865.67	444.133			0_73	18	15300	910.915	877.736			0_39	18	15300	254.108	368.499			0_44
0_56	19	16200	998.861	402.449			1_28	19	16200	1242.06	366.067			0_48	19	16200	419.68	518.018			0_39	19	16200	192.174	982.564			0_47	19	16200	1865.56	444.993			0_73	19	16200	949.13	898.103			0_39	19	16200	254.362	363.787			0_44
0_56	20	17100	996.74	401.057			1_28	20	17100	1260.21	370.626			0_48	20	17100	418.341	519.465			0_39	20	17100	195.987	983.264			0_47	20	17100	1867.85	446.459			0_73	20	17100	975.193	926.544			0_39	20	17100	247.685	366.896			0_44
0_56	21	18000	995.607	395.529			1_28	21	18000	1283.81	386.559			0_48	21	18000	418.449	521.053			0_39	21	18000	197.992	985.167			0_47	21	18000	1872.29	446.22			0_73	21	18000	1001.09	963.612			0_39	21	18000	260.287	370.472			0_44
0_56	22	18900	985.25	392.284			1_28	22	18900	1294.97	407.8			0_48	22	18900	420.102	520.001			0_39	22	18900	192.011	986.423			0_47	22	18900	1872.25	446.38			0_73	22	18900	1024.81	992.907			0_39	22	18900	256.438	366.331			0_44
0_56	23	19800	991.035	387.371			1_28	23	19800	1299.5	416.93			0_48	23	19800	420.299	521.845			0_39	23	19800	194.942	980.933			0_47	23	19800	1872.44	447.469			0_73	23	19800	1046.13	1023.66			0_39	23	19800	254.425	367.181			0_44
0_56	24	20700	987.544	387.572			1_28	24	20700	1310.72	430.595			0_48	24	20700	421.111	521.394			0_39	24	20700	190.35	978.514			0_47	24	20700	1872.22	447.54			0_73	24	20700	1047.24	1059.4			0_39	24	20700	253.347	366.558			0_44
0_56	25	21600	987.691	385.41			1_28	25	21600	1314.24	451.148			0_48	25	21600	419.401	521.327			0_39	25	21600	197.523	989.617			0_47	25	21600	1872.36	446.366			0_73	25	21600	1016.95	1092.45			0_39	25	21600	256.935	365.012			0_44
0_56	26	22500	986.356	384.17			1_28	26	22500	1317.66	469.162			0_48	26	22500	420.176	522.384			0_39	26	22500	199.009	975.239			0_47	26	22500	1874.47	445.163			0_73	26	22500	1002.43	1097.2			0_39	26	22500	251.855	369.515			0_44
0_56	27	23400	986.256	383.088			1_28	27	23400	1320.96	485.724			0_48	27	23400	418.325	522.359			0_39	27	23400	195.83	984.411			0_47	27	23400	1875.49	444.178			0_73	27	23400	985.565	1092.82			0_39	27	23400	248.305	367.587			0_44
0_56	28	24300	988.479	385.438			1_28	28	24300	1332.37	510.836			0_48	28	24300	421.299	521.694			0_39	28	24300	194.248	981.002			0_47	28	24300	1875.62	444.213			0_73	28	24300	968.754	1084.47			0_39	28	24300	247.683	368.293			0_44
0_56	29	25200	988.62	385.356			1_28	29	25200	1336.87	530.086			0_48	29	25200	421.335	520.134			0_39	29	25200	195.519	982.978			0_47	29	25200	1873.33	441.837			0_73	29	25200	964.859	1064.3			0_39	29	25200	250.056	365.358			0_44
0_56	30	26100	990.928	385.284			1_28	30	26100	1343.55	543.716			0_48	30	26100	424.784	524.046			0_39	30	26100	198.87	980.725			0_47	30	26100	1871.11	439.588			0_73	30	26100	959.996	1031.93			0_39	30	26100	252.009	368.487			0_44
0_56	31	27000	993.22	383.02			1_28	31	27000	1342.55	562.81			0_48	31	27000	427.125	526.796			0_39	31	27000	188.632	986.905			0_47	31	27000	1870.1	438.372			0_73	31	27000	948.138	1000.22			0_39	31	27000	257.459	369.917			0_44
0_56	32	27900	995.503	383.087			1_28	32	27900	1349.24	582.055			0_48	32	27900	423.418	523.883			0_39	32	27900	191.01	982.212			0_47	32	27900	1870	439.42			0_73	32	27900	931.112	973.154			0_39	32	27900	252.283	369.38			0_44
0_56	33	28800	999.98	382.165			1_28	33	28800	1354.74	609.339			0_48	33	28800	422.914	522.878			0_39	33	28800	186.481	982.931			0_47	33	28800	1867.95	439.447			0_73	33	28800	932.499	942.5			0_39	33	28800	254.279	367.54			0_44
0_56	34	29700	1002.25	384.289			1_28	34	29700	1363.96	631.627			0_48	34	29700	421.523	523.679			0_39	34	29700	198.791	973.806			0_47	34	29700	1865.58	437.251			0_73	34	29700	925.335	913.029			0_39	34	29700	252.273	368.48			0_44
0_56	35	30600	1001.34	386.426			1_28	35	30600	1369.66	644.26			0_48	35	30600	418.636	521.727			0_39	35	30600	191.038	987.477			0_47	35	30600	1865.32	438.291			0_73	35	30600	920.632	908.821			0_39	35	30600	254.233	368.299			0_44
0_56	36	31500	1002.49	386.62			1_28	36	31500	1376.29	673.546			0_48	36	31500	419.142	522.405			0_39	36	31500	186.545	976.296			0_47	36	31500	1856.6	437.248			0_73	36	31500	943.508	944.38			0_39	36	31500	252.026	367.529			0_44
0_56	37	32400	1003.78	385.111			1_28	37	32400	1368.37	708.563			0_48	37	32400	417.745	523.571			0_39	37	32400	202.971	986.668			0_47	37	32400	1855.53	437.36			0_73	37	32400	925.6	957.985			0_39	37	32400	255.269	367.052			0_44
0_56	38	33300	1007.19	380.79			1_28	38	33300	1369.65	731.382			0_48	38	33300	419.444	519.838			0_39	38	33300	199.027	979.6			0_47	38	33300	1855.46	438.257			0_73	38	33300	938.031	1001			0_39	38	33300	254.136	372.888			0_44
0_56	39	34200	1002.27	379.915			1_28	39	34200	1366.14	753.901			0_48	39	34200	417.53	525.811			0_39	39	34200	195.412	982.96			0_47	39	34200	1857.67	438.435			0_73	39	34200	909.755	1008.03			0_39	39	34200	257.65	371.023			0_44
0_56	40	35100	1003.62	384.245			1_28	40	35100	1367.31	777.295			0_48	40	35100	415.722	520.911			0_39	40	35100	196.687	980.841			0_47	40	35100	1857.72	435.021			0_73	40	35100	887.242	1013.62			0_39	40	35100	262.29	371.69			0_44
0_56	41	36000	1001.2	384.402			1_28	41	36000	1358.53	822.707			0_48	41	36000	419.152	522.132			0_39	41	36000	196.477	983.02			0_47	41	36000	1862.21	436.117			0_73	41	36000	881.538	1021.67			0_39	41	36000	243.875	364.986			0_44
0_56	42	36900	997.808	383.328			1_28	42	36900	1352.4	850.564			0_48	42	36900	423	522.805			0_39	42	36900	191.218	983.954			0_47	42	36900	1865.48	434.879			0_73	42	36900	870.272	1019.01			0_39	42	36900	264.135	371.829			0_44
0_56	43	37800	995.818	384.248			1_28	43	37800	1353.87	854.128			0_48	43	37800	421.271	522.071			0_39	43	37800	195.306	981.908			0_47	43	37800	1864.42	434.874			0_73	43	37800	879.083	991.991			0_39	43	37800	253.251	365.207			0_44
0_56	44	38700	996.722	384.451			1_28	44	38700	1343.69	905.342			0_48	44	38700	422.482	523.939			0_39	44	38700	193.158	979.686			0_47	44	38700	1863.37	435.017			0_73	44	38700	881.44	962.73			0_39	44	38700	254.033	372.678			0_44
0_56	45	39600	995.602	384.169			1_28	45	39600	1337.75	914.407			0_48	45	39600	422.444	524.879			0_39	45	39600	187.436	986.923			0_47	45	39600	1864.35	438.327			0_73	45	39600	895.102	960.433			0_39	45	39600	250.624	376.611			0_44
0_56	46	40500	992.19	382.741			1_28	46	40500	1310.01	952.496			0_48	46	40500	429.176	524.579			0_39	46	40500	204.562	977.417			0_47	46	40500	1862.19	439.564			0_73	46	40500	892.771	956.027			0_39	46	40500	258.512	363.861			0_44
0_56	47	41400	992.215	380.491			1_28	47	41400	1290.49	968.813			0_48	47	41400	428.349	518.022			0_39	47	41400	178.523	983.148			0_47	47	41400	1862.28	439.381			0_73	47	41400	880.388	971.751			0_39	47	41400	257.342	362.295			0_44
0_56	48	42300	992.171	377.036			1_28	48	42300	1274.86	974.131			0_48	48	42300	418.156	515.382			0_39	48	42300	197.929	983.375			0_47	48	42300	1863.29	439.368			0_73	48	42300	845.26	978.474			0_39	48	42300	257.63	369.463			0_44
0_57	1	0	1946.08	415.769			1_31	1	0	217.111	378.565			0_49	1	0	913.89	523.819			0_43	1	0	1785.24	1057.78			0_49	1	0	1829.34	507.304			0_74	1	0	1636.64	1086.22			0_40	1	0	1387.72	372.051			0_45
0_57	2	900	1951.87	423.628			1_31	2	900	217.088	378.46			0_49	2	900	913.602	524.137			0_43	2	900	1785.33	1058.75			0_49	2	900	1832.65	511.103			0_74	2	900	1634.56	1086.05			0_40	2	900	1389.66	371.894			0_45
0_57	3	1800	1953.94	427.236			1_31	3	1800	217.078	377.378			0_49	3	1800	913.561	524.323			0_43	3	1800	1785.11	1058.92			0_49	3	1800	1839.53	514.286			0_74	3	1800	1627.35	1084.88			0_40	3	1800	1389.89	372.02			0_45
0_57	4	2700	1956.14	428.097			1_31	4	2700	216.034	377.358			0_49	4	2700	913.324	524.635			0_43	4	2700	1785.26	1058.99			0_49	4	2700	1840.56	516.509			0_74	4	2700	1624.99	1083.73			0_40	4	2700	1390	372.163			0_45
0_57	5	3600	1957.26	431.543			1_31	5	3600	215.931	376.336			0_49	5	3600	914.371	524.239			0_43	5	3600	1785.51	1057.54			0_49	5	3600	1843.09	514.382			0_74	5	3600	1620.52	1086.95			0_40	5	3600	1388.98	370.586			0_45
0_57	6	4500	1960.72	433.932			1_31	6	4500	217.022	377.379			0_49	6	4500	912.503	522.056			0_43	6	4500	1792.06	1051.08			0_49	6	4500	1843.08	510.84			0_74	6	4500	1616.04	1088.27			0_40	6	4500	1388.74	370.911			0_45
0_57	7	5400	1962.9	437.142			1_31	7	5400	217.114	377.298			0_49	7	5400	914.748	523.103			0_43	7	5400	1786.64	1057.74			0_49	7	5400	1839.64	509.585			0_74	7	5400	1617.22	1090.51			0_40	7	5400	1388.8	370.646			0_45
0_57	8	6300	1967.46	440.59			1_31	8	6300	217.095	377.415			0_49	8	6300	916.292	526.469			0_43	8	6300	1786.48	1057.52			0_49	8	6300	1831.6	512.078			0_74	8	6300	1622.65	1096.15			0_40	8	6300	1391.09	373.73			0_45
0_57	9	7200	1968.47	446.313			1_31	9	7200	215.952	377.317			0_49	9	7200	916.382	526.983			0_43	9	7200	1791.18	1052.87			0_49	9	7200	1828.29	510.86			0_74	9	7200	1628.59	1092.59			0_40	9	7200	1389.95	369.572			0_45
0_57	10	8100	1973.06	450.885			1_31	10	8100	217.077	377.386			0_49	10	8100	912.886	525.665			0_43	10	8100	1785.5	1057.42			0_49	10	8100	1828.34	509.664			0_74	10	8100	1637.59	1098.34			0_40	10	8100	1392.08	370.612			0_45
0_57	11	9000	1973.97	454.264			1_31	11	9000	217.06	377.4			0_49	11	9000	907.756	522.134			0_43	11	9000	1780.93	1068.84			0_49	11	9000	1835.16	504.979			0_74	11	9000	1641.87	1102.72			0_40	11	9000	1392.25	369.681			0_45
0_57	12	9900	1977.53	461.135			1_31	12	9900	216.013	376.296			0_49	12	9900	912.015	528.635			0_43	12	9900	1782.96	1065.6			0_49	12	9900	1836.25	507.384			0_74	12	9900	1646.35	1107.63			0_40	12	9900	1389.11	369.85			0_45
0_57	13	10800	1983.71	472.488			1_31	13	10800	217.024	376.324			0_49	13	10800	906.389	526.468			0_43	13	10800	1790.94	1053.89			0_49	13	10800	1836.25	505.174			0_74	13	10800	1649.03	1133.67			0_40	13	10800	1389.83	371.692			0_45
0_57	14	11700	1984.28	486.925			1_31	14	11700	217.096	376.273			0_49	14	11700	906.599	530.146			0_43	14	11700	1790.14	1055.53			0_49	14	11700	1842	503.857			0_74	14	11700	1652.19	1153.49			0_40	14	11700	1392.18	372.933			0_45
0_57	15	12600	1980.9	492.91			1_31	15	12600	216.034	376.155			0_49	15	12600	906.809	533.823			0_43	15	12600	1777.44	1077.89			0_49	15	12600	1843.15	503.843			0_74	15	12600	1664.56	1178.66			0_40	15	12600	1391.11	372.77			0_45
0_57	16	13500	1966.21	513.094			1_31	16	13500	216.036	376.237			0_49	16	13500	907.019	537.501			0_43	16	13500	1778.58	1070.02			0_49	16	13500	1843	505.022			0_74	16	13500	1680.25	1206.48			0_40	16	13500	1390.75	375.215			0_45
0_57	17	14400	1954.61	535.661			1_31	17	14400	218.149	377.367			0_49	17	14400	907.23	541.178			0_43	17	14400	1794.72	1048.72			0_49	17	14400	1843.06	506.162			0_74	17	14400	1699.38	1232.92			0_40	17	14400	1389.99	373.21			0_45
0_57	18	15300	1955.77	551.495			1_31	18	15300	216.011	376.296			0_49	18	15300	912.063	516.247			0_43	18	15300	1779.64	1073.84			0_49	18	15300	1842.99	508.59			0_74	18	15300	1708.52	1263.22			0_40	18	15300	1389.93	372.753			0_45
0_57	19	16200	1959.29	586.802			1_31	19	16200	217.072	376.242			0_49	19	16200	915.163	521.539			0_43	19	16200	1781.9	1067.8			0_49	19	16200	1845.35	506.092			0_74	19	16200	1710.84	1300.65			0_40	19	16200	1386.92	372.953			0_45
0_57	20	17100	1958.05	606.994			1_31	20	17100	215.993	376.318			0_49	20	17100	906.236	512.874			0_43	20	17100	1790.01	1058.83			0_49	20	17100	1844.32	506.079			0_74	20	17100	1697.52	1330.05			0_40	20	17100	1387.84	371.405			0_45
0_57	21	18000	1945.89	610.623			1_31	21	18000	217.07	376.247			0_49	21	18000	909.613	516.408			0_43	21	18000	1777.3	1074.48			0_49	21	18000	1843.14	505.044			0_74	21	18000	1690.44	1359.56			0_40	21	18000	1393.21	369.614			0_45
0_57	22	18900	1940.28	649.699			1_31	22	18900	217.161	377.313			0_49	22	18900	912.99	519.941			0_43	22	18900	1795.42	1048.78			0_49	22	18900	1840.75	506.204			0_74	22	18900	1682.58	1403.4			0_40	22	18900	1391.18	371.659			0_45
0_57	23	19800	1965.17	681.073			1_31	23	19800	217.066	376.288			0_49	23	19800	914.484	528.987			0_43	23	19800	1776.35	1078.24			0_49	23	19800	1838.48	506.298			0_74	23	19800	1679.99	1448.37			0_40	23	19800	1392.04	378.062			0_45
0_57	24	20700	1991.15	698.114			1_31	24	20700	217.048	376.178			0_49	24	20700	915.08	529.988			0_43	24	20700	1778.56	1071.17			0_49	24	20700	1844.07	507.324			0_74	24	20700	1677.68	1454.18			0_40	24	20700	1388.28	368.796			0_45
0_57	25	21600	2002.32	712.898			1_31	25	21600	217.08	376.152			0_49	25	21600	915.676	530.989			0_43	25	21600	1795.6	1047.14			0_49	25	21600	1837.4	504.033			0_74	25	21600	1703.67	1458.14			0_40	25	21600	1389.97	376.869			0_45
0_57	26	22500	2026.24	720.938			1_31	26	22500	217.129	376.305			0_49	26	22500	916.272	531.99			0_43	26	22500	1777.41	1076.01			0_49	26	22500	1838.32	506.339			0_74	26	22500	1662.06	1432.83			0_40	26	22500	1385.71	373.819			0_45
0_57	27	23400	2038.34	720.878			1_31	27	23400	217.085	375.146			0_49	27	23400	905.897	514.521			0_43	27	23400	1768.65	1086.02			0_49	27	23400	1845.38	505.007			0_74	27	23400	1683.48	1405.3			0_40	27	23400	1389.73	369.771			0_45
0_57	28	24300	2040.7	724.273			1_31	28	24300	217.062	376.25			0_49	28	24300	913.175	534.774			0_43	28	24300	1760.8	1089.2			0_49	28	24300	1848.74	508.587			0_74	28	24300	1699.33	1391.84			0_40	28	24300	1389.9	374.809			0_45
0_57	29	25200	2052.57	731.044			1_31	29	25200	217.069	376.147			0_49	29	25200	914.197	531.778			0_43	29	25200	1781.94	1067.55			0_49	29	25200	1845.26	503.871			0_74	29	25200	1705.8	1389.3			0_40	29	25200	1390.15	370.994			0_45
0_57	30	26100	2059.88	729.955			1_31	30	26100	217.041	376.144			0_49	30	26100	915.219	528.782			0_43	30	26100	1798.86	1049.7			0_49	30	26100	1845.27	505.185			0_74	30	26100	1713.86	1387.32			0_40	30	26100	1389.94	374.704			0_45
0_57	31	27000	2059.99	722.111			1_31	31	27000	217.138	376.154			0_49	31	27000	908.834	517.946			0_43	31	27000	1786.44	1062.22			0_49	31	27000	1850.99	501.856			0_74	31	27000	1719.62	1387.25			0_40	31	27000	1388	369.822			0_45
0_57	32	27900	2061.08	749.319			1_31	32	27900	217.028	375.22			0_49	32	27900	904.46	515.044			0_43	32	27900	1786.45	1063.37			0_49	32	27900	1846.31	494.996			0_74	32	27900	1721.85	1390.7			0_40	32	27900	1388.97	367.716			0_45
0_57	33	28800	2047.61	768.415			1_31	33	28800	216.021	375.173			0_49	33	28800	888.073	559.287			0_43	33	28800	1797.81	1053.88			0_49	33	28800	1844.04	492.648			0_74	33	28800	1717.85	1398.89			0_40	33	28800	1387.95	366.436			0_45
0_57	34	29700	2022.52	779.667			1_31	34	29700	217.099	375.109			0_49	34	29700	895.672	562.621			0_43	34	29700	1780.59	1072.47			0_49	34	29700	1849.82	492.533			0_74	34	29700	1726.51	1414.89			0_40	34	29700	1390.03	368.707			0_45
0_57	35	30600	2023.84	780.879			1_31	35	30600	217.145	375.182			0_49	35	30600	895.696	547.611			0_43	35	30600	1765.01	1088.5			0_49	35	30600	1853.81	488.084			0_74	35	30600	1728.4	1415.62			0_40	35	30600	1389.91	365.307			0_45
0_57	36	31500	2028.11	778.584			1_31	36	31500	216.045	375.261			0_49	36	31500	899.704	548.552			0_43	36	31500	1778.4	1075.7			0_49	36	31500	1857.81	483.635			0_74	36	31500	1727.56	1412.28			0_40	36	31500	1389.01	370.625			0_45
0_57	37	32400	2021.57	791.866			1_31	37	32400	215.972	376.232			0_49	37	32400	903.712	549.492			0_43	37	32400	1794.7	1051.69			0_49	37	32400	1857.69	493.633			0_74	37	32400	1722.04	1404.73			0_40	37	32400	1395.32	372.592			0_45
0_57	38	33300	2036.54	773.76			1_31	38	33300	217.036	375.258			0_49	38	33300	897.077	557.369			0_43	38	33300	1795.81	1048.69			0_49	38	33300	1849.8	496.027			0_74	38	33300	1716.36	1394.54			0_40	38	33300	1386.87	371.997			0_45
0_57	39	34200	2046.47	749.251			1_31	39	34200	216.025	375.152			0_49	39	34200	897.091	555.137			0_43	39	34200	1782.32	1065.61			0_49	39	34200	1862.44	502.993			0_74	39	34200	1714.05	1387.53			0_40	39	34200	1387.99	371.727			0_45
0_57	40	35100	2054.32	734.403			1_31	40	35100	217.034	375.095			0_49	40	35100	894.113	558.561			0_43	40	35100	1769.13	1084.91			0_49	40	35100	1858.98	505.144			0_74	40	35100	1700.49	1388.01			0_40	40	35100	1386.83	377.167			0_45
0_57	41	36000	2057.75	733.418			1_31	41	36000	217.077	375.139			0_49	41	36000	915.198	524.586			0_43	41	36000	1763.03	1089.45			0_49	41	36000	1854.42	509.69			0_74	41	36000	1689.73	1396.26			0_40	41	36000	1390.09	367.452			0_45
0_57	42	36900	2063.38	739.031			1_31	42	36900	215.886	375.123			0_49	42	36900	910.879	516.689			0_43	42	36900	1784.19	1064.06			0_49	42	36900	1849.86	514.236			0_74	42	36900	1686.06	1381.31			0_40	42	36900	1395.29	371.595			0_45
0_57	43	37800	2072.43	748.448			1_31	43	37800	217.044	375.273			0_49	43	37800	912.771	533.639			0_43	43	37800	1799.19	1050.78			0_49	43	37800	1848.71	518.637			0_74	43	37800	1681.53	1379.95			0_40	43	37800	1396.55	370.496			0_45
0_57	44	38700	2081.43	765.233			1_31	44	38700	218.154	376.121			0_49	44	38700	904.021	532.393			0_43	44	38700	1782.08	1061			0_49	44	38700	1838	515.923			0_74	44	38700	1675.7	1380.18			0_40	44	38700	1386.34	372.796			0_45
0_57	45	39600	2091.71	779.437			1_31	45	39600	215.97	373.949			0_49	45	39600	910.214	519.472			0_43	45	39600	1762.61	1087.65			0_49	45	39600	1827.3	513.21			0_74	45	39600	1671.04	1370.24			0_40	45	39600	1392.43	364.07			0_45
0_57	46	40500	2095.05	783.328			1_31	46	40500	215.978	375.108			0_49	46	40500	912.165	513.121			0_43	46	40500	1773.21	1071.29			0_49	46	40500	1823.76	527.666			0_74	46	40500	1658.69	1363.59			0_40	46	40500	1387.46	375.162			0_45
0_57	47	41400	2096.14	783.284			1_31	47	41400	215.987	375.11			0_49	47	41400	927.461	527.695			0_43	47	41400	1787.61	1062.1			0_49	47	41400	1820.29	524.204			0_74	47	41400	1661.01	1358.23			0_40	47	41400	1394.36	364.904			0_45
0_57	48	42300	2106.26	777.2			1_31	48	42300	217.03	375.064			0_49	48	42300	909.619	513.223			0_43	48	42300	1781.72	1069.28			0_49	48	42300	1858.8	520.818			0_74	48	42300	1656.49	1354.16			0_40	48	42300	1389	362.763			0_45
0_58	1	0	1180.08	416.864			1_34	1	0	1055.53	415.937			0_50	1	0	1071.18	536.948			0_47	1	0	602.297	1132.14			0_50	1	0	130.155	539.935			0_76	1	0	1134.52	1106.48			0_41	1	0	2029.34	375.469			1_5
0_58	2	900	1180.04	419.166			1_34	2	900	1056.4	416.916			0_50	2	900	1071.14	537.892			0_47	2	900	601.405	1131.14			0_50	2	900	131.138	535.576			0_76	2	900	1135.71	1109.71			0_41	2	900	2028.45	376.38			1_5
0_58	3	1800	1182.04	421.364			1_34	3	1800	1054.21	415.87			0_50	3	1800	1073.15	536.687			0_47	3	1800	602.674	1126.37			0_50	3	1800	125.174	523.4			0_76	3	1800	1139.04	1112.16			0_41	3	1800	2028.4	377.536			1_5
0_58	4	2700	1193.23	426.021			1_34	4	2700	1046.31	425.973			0_50	4	2700	1073.16	536.692			0_47	4	2700	603.95	1130.6			0_50	4	2700	120.713	519.56			0_76	4	2700	1133.23	1110.91			0_41	4	2700	2027.36	377.437			1_5
0_58	5	3600	1197.77	435.284			1_34	5	3600	1039.72	439.689			0_50	5	3600	1074.56	535.843			0_47	5	3600	602.658	1127.72			0_50	5	3600	115.015	515.363			0_76	5	3600	1127.7	1112.03			0_41	5	3600	2028.29	378.394			1_5
0_58	6	4500	1197.68	436.194			1_34	6	4500	1038.76	443.141			0_50	6	4500	1073.15	536.685			0_47	6	4500	603.396	1129.42			0_50	6	4500	107.045	500.355			0_76	6	4500	1107.3	1106.45			0_41	6	4500	2026.19	378.68			1_5
0_58	7	5400	1195.65	436.075			1_34	7	5400	1039.83	443.108			0_50	7	5400	1080.23	529.603			0_47	7	5400	599.919	1127.44			0_50	7	5400	102.756	489.172			0_76	7	5400	1083.74	1101.38			0_41	7	5400	2027.22	379.325			1_5
0_58	8	6300	1198.6	434.875			1_34	8	6300	1039.84	444.169			0_50	8	6300	1078.14	530.792			0_47	8	6300	603.622	1125.31			0_50	8	6300	104.23	489.262			0_76	8	6300	1061.07	1100.79			0_41	8	6300	2028.25	379.569			1_5
0_58	9	7200	1204.35	436.201			1_34	9	7200	1039.79	444.177			0_50	9	7200	1078.34	530.117			0_47	9	7200	604.318	1131.45			0_50	9	7200	106.231	490.502			0_76	9	7200	1031.81	1097.14			0_41	9	7200	2028.3	377.62			1_5
0_58	10	8100	1212.47	435.176			1_34	10	8100	1040.78	444.207			0_50	10	8100	1075.84	530.012			0_47	10	8100	602.111	1125.37			0_50	10	8100	108.096	489.439			0_76	10	8100	1010.3	1087.2			0_41	10	8100	2029.36	377.451			1_5
0_58	11	9000	1223.64	438.443			1_34	11	9000	1039.8	444.155			0_50	11	9000	1077.72	529.299			0_47	11	9000	602.541	1130.09			0_50	11	9000	109.555	490.506			0_76	11	9000	984.238	1073.78			0_41	11	9000	2027.99	377.699			1_5
0_58	12	9900	1231.55	436.319			1_34	12	9900	1039.82	442.923			0_50	12	9900	1081.52	533.475			0_47	12	9900	602.264	1133.33			0_50	12	9900	108.461	491.843			0_76	12	9900	960.184	1063.21			0_41	12	9900	2029.18	379.582			1_5
0_58	13	10800	1237.31	443.183			1_34	13	10800	1040.78	443.137			0_50	13	10800	1082.5	531.093			0_47	13	10800	605.465	1127.96			0_50	13	10800	107.327	492.939			0_76	13	10800	937.127	1045.41			0_41	13	10800	2028.51	377.533			1_5
0_58	14	11700	1239.68	453.24			1_34	14	11700	1040.96	441.927			0_50	14	11700	1080.12	527.833			0_47	14	11700	601.411	1127.45			0_50	14	11700	107.22	493.609			0_76	14	11700	920.913	1029.31			0_41	14	11700	2028.39	377.549			1_5
0_58	15	12600	1241.82	480.116			1_34	15	12600	1040.84	442.814			0_50	15	12600	1082.24	529.032			0_47	15	12600	604.513	1132.17			0_50	15	12600	108.484	494.037			0_76	15	12600	900.7	1010.13			0_41	15	12600	2027.53	379.782			1_5
0_58	16	13500	1234.02	514.43			1_34	16	13500	1040.77	441.945			0_50	16	13500	1081.18	526.557			0_47	16	13500	601.349	1130.22			0_50	16	13500	107.292	496.186			0_76	16	13500	882.424	986.574			0_41	16	13500	2028.52	379.696			1_5
0_58	17	14400	1233.86	545.65			1_34	17	14400	1041.85	444.192			0_50	17	14400	1082.13	531.167			0_47	17	14400	604.366	1127.41			0_50	17	14400	106.142	497.16			0_76	17	14400	865.626	963.892			0_41	17	14400	2029.5	377.271			1_5
0_58	18	15300	1223.67	574.367			1_34	18	15300	1040.84	443.019			0_50	18	15300	1083.43	525.672			0_47	18	15300	603.198	1123.5			0_50	18	15300	102.764	497.137			0_76	18	15300	832.421	952.47			0_41	18	15300	2028.37	376.349			1_5
0_58	19	16200	1246.44	598.064			1_34	19	16200	1041.79	443.038			0_50	19	16200	1081.17	539.006			0_47	19	16200	604.434	1123.13			0_50	19	16200	98.2954	495.842			0_76	19	16200	810.028	930.797			0_41	19	16200	2028.47	376.616			1_5
0_58	20	17100	1245	594.263			1_34	20	17100	1039.65	443.035			0_50	20	17100	1078.88	526.498			0_47	20	17100	606.85	1126.86			0_50	20	17100	93.8958	489.306			0_76	20	17100	799.016	907.37			0_41	20	17100	2032.78	377.673			1_5
0_58	21	18000	1236.17	577.091			1_34	21	18000	1039.78	443.011			0_50	21	18000	1083.3	534.533			0_47	21	18000	601.104	1127.66			0_50	21	18000	99.2364	485.856			0_76	21	18000	778.479	895.874			0_41	21	18000	2027.08	379.767			1_5
0_58	22	18900	1218.26	539.964			1_34	22	18900	1040.9	442.935			0_50	22	18900	1082.5	538.292			0_47	22	18900	602.503	1126.84			0_50	22	18900	103.516	469.782			0_76	22	18900	748.955	875.742			0_41	22	18900	2029.31	376.326			1_5
0_58	23	19800	1206.89	514.52			1_34	23	19800	1040.86	442.045			0_50	23	19800	1083.11	531.432			0_47	23	19800	600.07	1129.87			0_50	23	19800	106.297	460.76			0_76	23	19800	713.261	850.053			0_41	23	19800	2031.55	379.868			1_5
0_58	24	20700	1193	502.823			1_34	24	20700	1040.94	441.655			0_50	24	20700	1081.03	529.217			0_47	24	20700	597.646	1130			0_50	24	20700	106.476	450.683			0_76	24	20700	670.96	832.859			0_41	24	20700	2029.53	375.275			1_5
0_58	25	21600	1167.25	496.224			1_34	25	21600	1040.8	441.651			0_50	25	21600	1079.02	531.064			0_47	25	21600	605.739	1127.61			0_50	25	21600	103.672	444.01			0_76	25	21600	638.518	801.293			0_41	25	21600	2027.45	379.829			1_5
0_58	26	22500	1131.14	492.872			1_34	26	22500	1040.84	442.807			0_50	26	22500	1083.21	527.862			0_47	26	22500	607.018	1135.91			0_50	26	22500	94.4731	444.029			0_76	26	22500	614.919	778.567			0_41	26	22500	2030.76	377.705			1_5
0_58	27	23400	1107.17	460.784			1_34	27	23400	1040.96	441.764			0_50	27	23400	1078.38	531.022			0_47	27	23400	603.384	1125.53			0_50	27	23400	87.15	447.444			0_76	27	23400	581.893	758.15			0_41	27	23400	2027.3	377.547			1_5
0_58	28	24300	1107.27	434.861			1_34	28	24300	1040.69	441.862			0_50	28	24300	1080.96	532.588			0_47	28	24300	596.658	1131.17			0_50	28	24300	91.6603	457.653			0_76	28	24300	558.16	721.932			0_41	28	24300	2029.56	379.828			1_5
0_58	29	25200	1106.18	406.42			1_34	29	25200	1039.84	441.835			0_50	29	25200	1082.16	527.525			0_47	29	25200	602.505	1127.86			0_50	29	25200	106.255	450.879			0_76	29	25200	530.018	686.036			0_41	29	25200	2030.59	380.601			1_5
0_58	30	26100	1095.04	372.592			1_34	30	26100	1039.84	441.914			0_50	30	26100	1078.98	529.971			0_47	30	26100	605.71	1119.65			0_50	30	26100	111.873	437.407			0_76	30	26100	500.501	650.79			0_41	30	26100	2026.07	377.636			1_5
0_58	31	27000	1103.08	351.359			1_34	31	27000	1040.97	441.815			0_50	31	27000	1075.28	534.657			0_47	31	27000	601.212	1127.67			0_50	31	27000	110.74	433.823			0_76	31	27000	445.29	649.648			0_41	31	27000	2030.66	379.547			1_5
0_58	32	27900	1134.53	327.782			1_34	32	27900	1040.7	441.937			0_50	32	27900	1072.19	534.577			0_47	32	27900	593.111	1136.69			0_50	32	27900	109.549	430.069			0_76	32	27900	418.456	693.97			0_41	32	27900	2028.58	373.899			1_5
0_58	33	28800	1118.71	300.272			1_34	33	28800	1040.67	442.009			0_50	33	28800	1083.22	529.994			0_47	33	28800	597.881	1126.52			0_50	33	28800	106.336	425.934			0_76	33	28800	385.637	732.538			0_41	33	28800	2022.65	379.808			1_5
0_58	34	29700	1136.81	267.357			1_34	34	29700	1040.8	441.789			0_50	34	29700	1079.05	533.54			0_47	34	29700	603.366	1129.86			0_50	34	29700	111.11	428.347			0_76	34	29700	387.85	755.093			0_41	34	29700	2025.13	375.494			1_5
0_58	35	30600	1139.66	266.089			1_34	35	30600	1040.86	441.896			0_50	35	30600	1079.12	532.231			0_47	35	30600	601.183	1125.68			0_50	35	30600	125.371	425.895			0_76	35	30600	425.243	750.416			0_41	35	30600	2028.19	377.543			1_5
0_58	36	31500	1123.02	279.024			1_34	36	31500	1039.87	440.792			0_50	36	31500	1080.29	529.135			0_47	36	31500	605.634	1128.77			0_50	36	31500	150.376	431.71			0_76	36	31500	453.512	780.736			0_41	36	31500	2036.22	376.526			1_5
0_58	37	32400	1099.59	284.855			1_34	37	32400	1039.73	441.823			0_50	37	32400	1080.2	529.688			0_47	37	32400	605.631	1134.41			0_50	37	32400	162.869	431.789			0_76	37	32400	499.7	815.987			0_41	37	32400	2026.16	379.854			1_5
0_58	38	33300	1084.69	309.882			1_34	38	33300	1039.81	441.647			0_50	38	33300	1081.3	531.149			0_47	38	33300	593.169	1135.76			0_50	38	33300	179.551	437.2			0_76	38	33300	496.05	805.505			0_41	38	33300	2036.35	378.645			1_5
0_58	39	34200	1065.37	346.017			1_34	39	34200	1039.62	440.75			0_50	39	34200	1080.29	532.239			0_47	39	34200	607.741	1138.75			0_50	39	34200	193.459	441.855			0_76	39	34200	494.905	813.844			0_41	39	34200	2027.29	383.312			1_5
0_58	40	35100	1058.68	375.553			1_34	40	35100	1040.73	440.716			0_50	40	35100	1082.49	528.723			0_47	40	35100	611.207	1142.6			0_50	40	35100	208.273	441.795			0_76	40	35100	498.345	807.92			0_41	40	35100	2037.45	376.108			1_5
0_58	41	36000	1068.01	394.73			1_34	41	36000	1040.69	440.782			0_50	41	36000	1079.36	528.714			0_47	41	36000	605.948	1147.22			0_50	41	36000	214.664	448.536			0_76	41	36000	496.242	762.352			0_41	41	36000	2024.12	378.891			1_5
0_58	42	36900	1071.3	438.594			1_34	42	36900	1039.63	440.736			0_50	42	36900	1079.14	524.392			0_47	42	36900	612.005	1137.06			0_50	42	36900	228.673	441.753			0_76	42	36900	480.437	707.391			0_41	42	36900	2020.5	380.769			1_5
0_58	43	37800	1055.32	465.853			1_34	43	37800	1040.68	440.864			0_50	43	37800	1079.36	526.639			0_47	43	37800	584.163	1127.98			0_50	43	37800	240.786	431.361			0_76	43	37800	472.17	665.606			0_41	43	37800	2032.74	379.71			1_5
0_58	44	38700	1032.53	485.018			1_34	44	38700	1040.69	441.853			0_50	44	38700	1082.09	530.161			0_47	44	38700	592.052	1132.53			0_50	44	38700	264.662	406.945			0_76	44	38700	465.624	628.569			0_41	44	38700	2036.28	379.72			1_5
0_58	45	39600	997.738	499.379			1_34	45	39600	1039.61	440.696			0_50	45	39600	1081.23	530.341			0_47	45	39600	602.887	1117.74			0_50	45	39600	275.756	403.276			0_76	45	39600	432.747	590.951			0_41	45	39600	2025.16	373.916			1_5
0_58	46	40500	972.91	498.169			1_34	46	40500	1039.77	441.684			0_50	46	40500	1080.34	528.859			0_47	46	40500	603.793	1136.07			0_50	46	40500	274.52	410.358			0_76	46	40500	402.217	606.761			0_41	46	40500	2036.14	379.778			1_5
0_58	47	41400	959.235	478.641			1_34	47	41400	1039.69	440.807			0_50	47	41400	1083.25	527.708			0_47	47	41400	604.699	1154.4			0_50	47	41400	269.069	409.342			0_76	47	41400	367.171	618.799			0_41	47	41400	2021.58	381.726			1_5
0_58	48	42300	949.45	479.09			1_34	48	42300	1039.83	440.837			0_50	48	42300	1077.76	527.952			0_47	48	42300	609.583	1135.59			0_50	48	42300	268.782	396.708			0_76	48	42300	341.772	610.409			0_41	48	42300	2019.98	382.867			1_5
0_62	1	0	1909.68	422.357			1_37	1	0	964.162	428.562			0_51	1	0	238.594	538.015			0_48	1	0	173.614	1174.06			0_51	1	0	478.967	566.321			0_77	1	0	1453.15	1129.86			0_42	1	0	638.449	379.528			1_6
0_62	2	900	1919.13	416.797			1_37	2	900	981	407.042			0_51	2	900	238.851	536.89			0_48	2	900	174.114	1174.67			0_51	2	900	482.368	568.322			0_77	2	900	1453.1	1129.96			0_42	2	900	641.855	375.004			1_6
0_62	3	1800	1926.41	393.477			1_37	3	1800	992.937	390.896			0_51	3	1800	238.77	535.969			0_48	3	1800	176.12	1174.6			0_51	3	1800	486.925	570.749			0_77	3	1800	1453.21	1130.9			0_42	3	1800	641.896	380.891			1_6
0_62	4	2700	1906.26	385.51			1_37	4	2700	996.297	376.268			0_51	4	2700	239.51	536.02			0_48	4	2700	175.351	1176.13			0_51	4	2700	490.256	573.969			0_77	4	2700	1453.08	1129.83			0_42	4	2700	642.99	377.335			1_6
0_62	5	3600	1892.58	403.592			1_37	5	3600	996.54	352.586			0_51	5	3600	239.26	536.977			0_48	5	3600	175.696	1173.24			0_51	5	3600	496.844	570.802			0_77	5	3600	1453.08	1129.79			0_42	5	3600	642.935	375.766			1_6
0_62	6	4500	1882.61	414.514			1_37	6	4500	1003.56	330.015			0_51	6	4500	238.597	535.83			0_48	6	4500	175.679	1173.06			0_51	6	4500	501.689	568.365			0_77	6	4500	1453.16	1129.84			0_42	6	4500	636.38	384.569			1_6
0_62	7	5400	1887.12	423.705			1_37	7	5400	1003.45	303.954			0_51	7	5400	239.48	535.854			0_48	7	5400	173.276	1171.85			0_51	7	5400	508.247	568.611			0_77	7	5400	1453.26	1129.89			0_42	7	5400	634.893	373.498			1_6
0_62	8	6300	1894.13	441.792			1_37	8	6300	1010.21	281.323			0_51	8	6300	240.432	534.901			0_48	8	6300	175.133	1174.88			0_51	8	6300	514.21	569.41			0_77	8	6300	1453.1	1129.7			0_42	8	6300	638.566	375.477			1_6
0_62	9	7200	1900.38	456.676			1_37	9	7200	1015.08	253.073			0_51	9	7200	238.502	535.56			0_48	9	7200	171.831	1176.69			0_51	9	7200	518.838	570.559			0_77	9	7200	1453.17	1129.88			0_42	9	7200	635.003	376.328			1_6
0_62	10	8100	1898.3	457.548			1_37	10	8100	1026.12	231.719			0_51	10	8100	238.409	535.688			0_48	10	8100	172.546	1175.08			0_51	10	8100	522.271	571.832			0_77	10	8100	1453.24	1131.02			0_42	10	8100	637.278	380.789			1_6
0_62	11	9000	1899.37	459.677			1_37	11	9000	992.462	243.067			0_51	11	9000	238.342	536.584			0_48	11	9000	175.103	1174.59			0_51	11	9000	525.147	573.043			0_77	11	9000	1453.1	1130.93			0_42	11	9000	649.463	382.137			1_6
0_62	12	9900	1897.23	463.362			1_37	12	9900	970.592	266.887			0_51	12	9900	239.442	534.627			0_48	12	9900	172.814	1177.15			0_51	12	9900	525.174	574.113			0_77	12	9900	1453.22	1130.93			0_42	12	9900	645.069	376.558			1_6
0_62	13	10800	1900.65	463.317			1_37	13	10800	975.028	252.155			0_51	13	10800	238.345	536.445			0_48	13	10800	171.071	1170.87			0_51	13	10800	523.142	574.073			0_77	13	10800	1453.16	1130.97			0_42	13	10800	636.244	381			1_6
0_62	14	11700	1900.54	459.72			1_37	14	11700	1011.16	251.079			0_51	14	11700	238.06	535.701			0_48	14	11700	178.395	1174.46			0_51	14	11700	524.268	570.665			0_77	14	11700	1452.02	1130.91			0_42	14	11700	641.45	383.644			1_6
0_62	15	12600	1890.43	447.362			1_37	15	12600	1045.37	257.578			0_51	15	12600	238.443	535.587			0_48	15	12600	171.545	1174.73			0_51	15	12600	522.109	570.785			0_77	15	12600	1452.13	1131.01			0_42	15	12600	641.888	395.33			1_6
0_62	16	13500	1889.32	436.028			1_37	16	13500	1062.35	276.785			0_51	16	13500	238.259	535.874			0_48	16	13500	167.681	1176.23			0_51	16	13500	517.582	569.523			0_77	16	13500	1452.03	1131.06			0_42	16	13500	649.633	382.141			1_6
0_62	17	14400	1887.15	426.082			1_37	17	14400	1085.81	296.063			0_51	17	14400	239.258	536.506			0_48	17	14400	169.385	1171.6			0_51	17	14400	512.907	562.648			0_77	17	14400	1455.43	1125.47			0_42	17	14400	644.007	374.024			1_6
0_62	18	15300	1891.61	408.979			1_37	18	15300	1087.22	321.972			0_51	18	15300	238.367	536.123			0_48	18	15300	168.598	1172.16			0_51	18	15300	512.861	555.61			0_77	18	15300	1458.83	1119.87			0_42	18	15300	644.014	388.502			1_6
0_62	19	16200	1898.45	395.757			1_37	19	16200	1113.21	350.174			0_51	19	16200	238.945	535.669			0_48	19	16200	174.102	1169.63			0_51	19	16200	504.917	545.635			0_77	19	16200	1438.75	1118.3			0_42	19	16200	640.921	378.096			1_6
0_62	20	17100	1901.65	388.811			1_37	20	17100	1132.3	369.665			0_51	20	17100	239.335	536.73			0_48	20	17100	172.21	1172.76			0_51	20	17100	496.972	532.04			0_77	20	17100	1415.85	1114.33			0_42	20	17100	629.315	391.126			1_6
0_62	21	18000	1902.75	372.959			1_37	21	18000	1127.91	403.402			0_51	21	18000	238.266	535.351			0_48	21	18000	176.334	1173.1			0_51	21	18000	479.207	517.413			0_77	21	18000	1398.92	1097.34			0_42	21	18000	633.76	381.687			1_6
0_62	22	18900	1896.05	385.675			1_37	22	18900	1135.5	428.087			0_51	22	18900	237.795	535.705			0_48	22	18900	179.204	1175.06			0_51	22	18900	471.146	508.624			0_77	22	18900	1380.03	1086.27			0_42	22	18900	626.232	389.791			1_6
0_62	23	19800	1896.08	394.721			1_37	23	19800	1135.75	450.903			0_51	23	19800	239.713	535.737			0_48	23	19800	162.935	1173.6			0_51	23	19800	465.3	493.377			0_77	23	19800	1371.72	1070.13			0_42	23	19800	634.214	378.251			1_6
0_62	24	20700	1877.87	413.382			1_37	24	20700	1124.33	473.469			0_51	24	20700	238.203	536.701			0_48	24	20700	171.298	1167.87			0_51	24	20700	463.269	477.919			0_77	24	20700	1359.7	1058.41			0_42	24	20700	632.965	372.91			1_6
0_62	25	21600	1855.26	414.707			1_37	25	21600	1088.77	499.024			0_51	25	21600	238.551	536.99			0_48	25	21600	178.604	1167.3			0_51	25	21600	451.912	464.098			0_77	25	21600	1372.01	1071.4			0_42	25	21600	632.009	371.818			1_6
0_62	26	22500	1842.83	416.988			1_37	26	22500	1087.9	494.917			0_51	26	22500	239.505	537.005			0_48	26	22500	177.216	1178.77			0_51	26	22500	450.883	445.403			0_77	26	22500	1370.93	1039.6			0_42	26	22500	631.053	370.727			1_6
0_62	27	23400	1820.49	415.804			1_37	27	23400	1089.3	463.378			0_51	27	23400	238.616	536.736			0_48	27	23400	161.49	1176.05			0_51	27	23400	449.737	428.223			0_77	27	23400	1365.44	1025.15			0_42	27	23400	631.186	391.434			1_6
0_62	28	24300	1797.75	406.625			1_37	28	24300	1084.82	447.52			0_51	28	24300	239.897	536.513			0_48	28	24300	178.493	1176.54			0_51	28	24300	454.243	424.767			0_77	28	24300	1377.68	1007.95			0_42	28	24300	630.737	396.209			1_6
0_62	29	25200	1751.41	388.809			1_37	29	25200	1092.82	436.087			0_51	29	25200	238.871	535.933			0_48	29	25200	185.287	1174.05			0_51	29	25200	446.347	413.589			0_77	29	25200	1406.72	1004.31			0_42	29	25200	641.483	410.553			1_6
0_62	30	26100	1749.24	388.84			1_37	30	26100	1101.75	417.91			0_51	30	26100	238.286	536.555			0_48	30	26100	159.779	1176.66			0_51	30	26100	441.722	389.529			0_77	30	26100	1448.7	999.895			0_42	30	26100	647.193	412.391			1_6
0_62	31	27000	1745.9	388.795			1_37	31	27000	1118.73	389.878			0_51	31	27000	238.602	535.835			0_48	31	27000	182.91	1178.2			0_51	31	27000	439.574	388.919			0_77	31	27000	1479.07	1015.42			0_42	31	27000	632.678	407.954			1_6
0_62	32	27900	1769.93	405.651			1_37	32	27900	1136.75	351.203			0_51	32	27900	236.633	537.65			0_48	32	27900	166.326	1173.42			0_51	32	27900	437.379	388.737			0_77	32	27900	1497.41	1041.63			0_42	32	27900	635.538	410.707			1_6
0_62	33	28800	1794.34	414.744			1_37	33	28800	1155.97	337.73			0_51	33	28800	238.473	534.705			0_48	33	28800	168.356	1185.59			0_51	33	28800	428.221	385.322			0_77	33	28800	1514.95	1065.52			0_42	33	28800	634.66	405.356			1_6
0_62	34	29700	1780.78	387.651			1_37	34	29700	1181.9	328.247			0_51	34	29700	240.724	537.891			0_48	34	29700	166.091	1174.88			0_51	34	29700	424.858	382.84			0_77	34	29700	1519.93	1083.56			0_42	34	29700	633.782	400.006			1_6
0_62	35	30600	1822.64	363.528			1_37	35	30600	1194.41	308.01			0_51	35	30600	242.106	537.154			0_48	35	30600	163.883	1178.47			0_51	35	30600	420.78	376.087			0_77	35	30600	1525	1114.29			0_42	35	30600	632.627	384.101			1_6
0_62	36	31500	1824.66	371.524			1_37	36	31500	1191.76	309.707			0_51	36	31500	238.73	536.591			0_48	36	31500	169.717	1174.84			0_51	36	31500	422.874	376.385			0_77	36	31500	1551.59	1141.2			0_42	36	31500	638.599	391.959			1_6
0_62	37	32400	1822.06	370.976			1_37	37	32400	1189.78	310.637			0_51	37	32400	238.447	536.606			0_48	37	32400	174.91	1175.18			0_51	37	32400	419.196	379.723			0_77	37	32400	1593	1158.35			0_42	37	32400	643.351	415.919			1_6
0_62	38	33300	1832.98	359.308			1_37	38	33300	1189.65	310.414			0_51	38	33300	239.523	537.782			0_48	38	33300	176.443	1172.78			0_51	38	33300	422.76	373.08			0_77	38	33300	1617.21	1177.14			0_42	38	33300	642.845	413.72			1_6
0_62	39	34200	1870.16	370.626			1_37	39	34200	1188.61	310.421			0_51	39	34200	239.653	536.511			0_48	39	34200	159.393	1172.05			0_51	39	34200	422.769	362.776			0_77	39	34200	1623.96	1173.85			0_42	39	34200	631.459	411.488			1_6
0_62	40	35100	1901.81	372.898			1_37	40	35100	1188.77	310.469			0_51	40	35100	238.103	536.315			0_48	40	35100	186.588	1164.95			0_51	40	35100	404.859	346.879			0_77	40	35100	1620.36	1175.14			0_42	40	35100	633.89	401.811			1_6
0_62	41	36000	1915.34	361.512			1_37	41	36000	1188.44	309.719			0_51	41	36000	237.351	536.464			0_48	41	36000	170.445	1162.62			0_51	41	36000	386.948	330.982			0_77	41	36000	1610.1	1175.08			0_42	41	36000	636.32	392.135			1_6
0_62	42	36900	1925.67	371.895			1_37	42	36900	1187.28	309.651			0_51	42	36900	238.132	536.488			0_48	42	36900	158.534	1185.29			0_51	42	36900	369.037	315.085			0_77	42	36900	1591.1	1189.79			0_42	42	36900	640.937	392.099			1_6
0_62	43	37800	1942.63	395.625			1_37	43	37800	1187.51	309.785			0_51	43	37800	238.439	535.977			0_48	43	37800	169.524	1167.1			0_51	43	37800	351.127	299.188			0_77	43	37800	1582.14	1243.99			0_42	43	37800	638.097	388.588			1_6
0_62	44	38700	1969.86	413.67			1_37	44	38700	1187.64	309.834			0_51	44	38700	238.794	535.881			0_48	44	38700	169.327	1169.79			0_51	44	38700	358.177	311.951			0_77	44	38700	1553.53	1282.18			0_42	44	38700	627.25	397.774			1_6
0_62	45	39600	1968.37	415.934			1_37	45	39600	1187.8	308.511			0_51	45	39600	239.518	536.435			0_48	45	39600	162.786	1191.04			0_51	45	39600	359.427	288.215			0_77	45	39600	1533.5	1324.52			0_42	45	39600	618.326	390.764			1_6
0_62	46	40500	1953.49	427.228			1_37	46	40500	1187.68	308.682			0_51	46	40500	238.551	536.582			0_48	46	40500	171.978	1162.14			0_51	46	40500	370.689	263.305			0_77	46	40500	1499.6	1358.3			0_42	46	40500	624.87	383.057			1_6
0_62	47	41400	1918.77	432.871			1_37	47	41400	1187.4	308.518			0_51	47	41400	238.722	535.474			0_48	47	41400	186.243	1166.32			0_51	47	41400	371.81	236.983			0_77	47	41400	1472.52	1391.05			0_42	47	41400	634.826	381.697			1_6
0_62	48	42300	1915.38	427.15			1_37	48	42300	1187.69	308.631			0_51	48	42300	238.275	536.29			0_48	48	42300	157.991	1188.78			0_51	48	42300	374.153	210.159			0_77	48	42300	1451.95	1426.13			0_42	48	42300	639.82	387.627			1_6
0_63	1	0	813.564	429.382			1_44	1	0	878.047	459.911			0_53	1	0	1379.71	543.476			0_51	1	0	82.6039	1228.55			0_53	1	0	1327.77	583.006			0_79	1	0	704.172	1170.68			0_43	1	0	1578.73	385.282			1_7
0_63	2	900	814.434	426.254			1_44	2	900	871.109	475.656			0_53	2	900	1389.89	540.094			0_51	2	900	85.823	1224.96			0_53	2	900	1321.27	572.807			0_79	2	900	706.372	1177.62			0_43	2	900	1579.6	385.313			1_7
0_63	3	1800	817.456	428.513			1_44	3	1800	849.828	501.945			0_53	3	1800	1388.67	543.427			0_51	3	1800	85.7061	1224.68			0_53	3	1800	1326.54	568.111			0_79	3	1800	709.819	1185.32			0_43	3	1800	1579.83	385.302			1_7
0_63	4	2700	820.477	430.773			1_44	4	2700	827.287	533.143			0_53	4	2700	1386.39	541.312			0_51	4	2700	83.8572	1225.96			0_53	4	2700	1339.09	567.281			0_79	4	2700	717.772	1192.63			0_43	4	2700	1578.85	384.159			1_7
0_63	5	3600	820.284	431.767			1_44	5	3600	814.706	563.931			0_53	5	3600	1387.59	543.475			0_51	5	3600	85.8141	1224.6			0_53	5	3600	1346.11	570.396			0_79	5	3600	726.438	1207.81			0_43	5	3600	1577.8	383.179			1_7
0_63	6	4500	819.556	430.759			1_44	6	4500	800.064	595.471			0_53	6	4500	1386.49	541.384			0_51	6	4500	86.2845	1226.87			0_53	6	4500	1355.19	586.451			0_79	6	4500	738.721	1223.5			0_43	6	4500	1577.9	384.405			1_7
0_63	7	5400	819.528	430.933			1_44	7	5400	783.008	616.05			0_53	7	5400	1385.37	543.559			0_51	7	5400	83.8607	1228.15			0_53	7	5400	1368.63	605.287			0_79	7	5400	745.598	1239.32			0_43	7	5400	1578.52	384.037			1_7
0_63	8	6300	819.492	430.861			1_44	8	6300	766.033	641.706			0_53	8	6300	1387.64	542.501			0_51	8	6300	81.5951	1227.44			0_53	8	6300	1362.87	614.995			0_79	8	6300	752.367	1260			0_43	8	6300	1578.68	385.277			1_7
0_63	9	7200	820.295	431.905			1_44	9	7200	751.439	658.785			0_53	9	7200	1386.56	542.49			0_51	9	7200	84.481	1227.03			0_53	9	7200	1360.87	626.173			0_79	9	7200	769.483	1281.65			0_43	9	7200	1577.56	382.953			1_7
0_63	10	8100	820.491	431.792			1_44	10	8100	731.19	672.422			0_53	10	8100	1386.5	544.678			0_51	10	8100	83.81	1225.94			0_53	10	8100	1356.93	631.752			0_79	10	8100	775.034	1306.15			0_43	10	8100	1579.9	385.293			1_7
0_63	11	9000	820.361	431.919			1_44	11	9000	707.499	680.437			0_53	11	9000	1386.53	544.559			0_51	11	9000	83.8176	1225.94			0_53	11	9000	1343.54	639.301			0_79	11	9000	787.719	1321.74			0_43	11	9000	1578.51	385.319			1_7
0_63	12	9900	819.384	431.939			1_44	12	9900	684.849	674.503			0_53	12	9900	1384.34	543.468			0_51	12	9900	85.0174	1227.39			0_53	12	9900	1326.7	634.679			0_79	12	9900	803.17	1333.25			0_43	12	9900	1579.54	383.834			1_7
0_63	13	10800	820.291	431.907			1_44	13	10800	666.839	669.971			0_53	13	10800	1387.7	538.807			0_51	13	10800	83.8467	1229.4			0_53	13	10800	1312.99	623.827			0_79	13	10800	817.836	1345.4			0_43	13	10800	1578.8	385.051			1_7
0_63	14	11700	819.49	432.011			1_44	14	11700	653.041	660.001			0_53	14	11700	1383.15	535.631			0_51	14	11700	83.8174	1229.05			0_53	14	11700	1307.26	616.774			0_79	14	11700	838.633	1365.5			0_43	14	11700	1578.63	384.006			1_7
0_63	15	12600	820.426	431.968			1_44	15	12600	628.261	654.299			0_53	15	12600	1380.91	548.977			0_51	15	12600	85.7952	1227.46			0_53	15	12600	1300.5	607.275			0_79	15	12600	851.608	1393.26			0_43	15	12600	1578.84	385.457			1_7
0_63	16	13500	820.456	431.897			1_44	16	13500	597.996	646.529			0_53	16	13500	1395.6	540.13			0_51	16	13500	84.7781	1228.14			0_53	16	13500	1281.12	594.467			0_79	16	13500	874.496	1404.37			0_43	16	13500	1580.71	384.009			1_7
0_63	17	14400	819.449	431.958			1_44	17	14400	576.598	644.046			0_53	17	14400	1379.65	534.393			0_51	17	14400	83.9091	1227.29			0_53	17	14400	1272.68	586.43			0_79	17	14400	896.814	1410.74			0_43	17	14400	1579.93	383.281			1_7
0_63	18	15300	820.506	430.882			1_44	18	15300	556.924	622.46			0_53	18	15300	1385.54	550.144			0_51	18	15300	83.6817	1228.06			0_53	18	15300	1266.8	590.05			0_79	18	15300	915.444	1428.05			0_43	18	15300	1578.54	386.506			1_7
0_63	19	16200	814.638	451.948			1_44	19	16200	560.494	595.685			0_53	19	16200	1379.87	527.714			0_51	19	16200	84.3696	1228.1			0_53	19	16200	1246.1	595.331			0_79	19	16200	929.815	1453.14			0_43	19	16200	1575.43	385.513			1_7
0_63	20	17100	821.497	431.715			1_44	20	17100	566.088	579.822			0_53	20	17100	1379.78	537.878			0_51	20	17100	86.078	1226.11			0_53	20	17100	1224.86	587.345			0_79	20	17100	918.916	1470.82			0_43	20	17100	1579.93	380.955			1_7
0_63	21	18000	820.447	432.987			1_44	21	18000	571.648	563.845			0_53	21	18000	1382.05	545.887			0_51	21	18000	84.5262	1227.14			0_53	21	18000	1207.97	580.618			0_79	21	18000	921.284	1480.85			0_43	21	18000	1580.69	383.838			1_7
0_63	22	18900	820.494	430.968			1_44	22	18900	578.576	535.796			0_53	22	18900	1383.12	541.073			0_51	22	18900	84.0484	1227.39			0_53	22	18900	1186.62	577.52			0_79	22	18900	920.043	1485.73			0_43	22	18900	1579.99	384.037			1_7
0_63	23	19800	821.613	430.627			1_44	23	19800	579.538	520.655			0_53	23	19800	1387.63	538.74			0_51	23	19800	83.4739	1225.78			0_53	23	19800	1172.95	574.034			0_79	23	19800	933.646	1495.94			0_43	23	19800	1576.79	383.755			1_7
0_63	24	20700	813.636	442.785			1_44	24	20700	580.535	499.282			0_53	24	20700	1385.48	531.113			0_51	24	20700	84.8204	1224.04			0_53	24	20700	1160.67	574.236			0_79	24	20700	918.996	1484.63			0_43	24	20700	1577.4	382.936			1_7
0_63	25	21600	775.165	431.788			1_44	25	21600	589.838	482.074			0_53	25	21600	1389.08	541.253			0_51	25	21600	86.2085	1225.94			0_53	25	21600	1141.03	587.918			0_79	25	21600	908.662	1447.93			0_43	25	21600	1576.41	385.284			1_7
0_63	26	22500	754.894	404.265			1_44	26	22500	601	458.72			0_53	26	22500	1391.04	543.705			0_51	26	22500	82.5874	1230.52			0_53	26	22500	1121.82	579.48			0_79	26	22500	915.366	1432.56			0_43	26	22500	1577.55	383.072			1_7
0_63	27	23400	717.681	390.78			1_44	27	23400	612.429	447.643			0_53	27	23400	1385.47	542.62			0_51	27	23400	82.4867	1229.64			0_53	27	23400	1103.15	579.274			0_79	27	23400	919.872	1406.96			0_43	27	23400	1576.46	385.174			1_7
0_63	28	24300	726.713	392.522			1_44	28	24300	636.342	443.988			0_53	28	24300	1391.93	542.267			0_51	28	24300	82.1785	1230.67			0_53	28	24300	1080.98	565.823			0_79	28	24300	912.993	1376.15			0_43	28	24300	1576.5	384.236			1_7
0_63	29	25200	754.925	375.805			1_44	29	25200	649.988	440.497			0_53	29	25200	1387.97	545.863			0_51	29	25200	88.4319	1225.91			0_53	29	25200	1074.73	553.941			0_79	29	25200	893.839	1342.33			0_43	29	25200	1576.21	384.252			1_7
0_63	30	26100	747.891	365.717			1_44	30	26100	669.175	436.117			0_53	30	26100	1370.78	531.952			0_51	30	26100	81.6218	1234.21			0_53	30	26100	1066.65	558.074			0_79	30	26100	893.821	1314.14			0_43	30	26100	1578.69	383			1_7
0_63	31	27000	738.663	373.136			1_44	31	27000	684.965	436.237			0_53	31	27000	1391.98	544.857			0_51	31	27000	89.477	1224.12			0_53	31	27000	1054.09	561.62			0_79	31	27000	892.292	1300.62			0_43	31	27000	1580.49	385.195			1_7
0_63	32	27900	742.781	384.14			1_44	32	27900	712.208	439.169			0_53	32	27900	1363.94	537.705			0_51	32	27900	75.7309	1232.82			0_53	32	27900	1038.41	557.2			0_79	32	27900	888.251	1279.49			0_43	32	27900	1576.87	383.214			1_7
0_63	33	28800	739.361	385.853			1_44	33	28800	733.237	432.905			0_53	33	28800	1375.11	550.38			0_51	33	28800	86.5983	1231.59			0_53	33	28800	1034.06	545.701			0_79	33	28800	875.863	1240.57			0_43	33	28800	1576.57	388.737			1_7
0_63	34	29700	732.46	374.294			1_44	34	29700	742.399	430.39			0_53	34	29700	1367.61	532.781			0_51	34	29700	86.7955	1228.06			0_53	34	29700	1039.6	532.046			0_79	34	29700	852.053	1208.39			0_43	34	29700	1581.82	380.735			1_7
0_63	35	30600	739.257	351.583			1_44	35	30600	753.207	429.28			0_53	35	30600	1367.52	533.707			0_51	35	30600	76.6176	1231.42			0_53	35	30600	1043.95	523.121			0_79	35	30600	822.377	1180.73			0_43	35	30600	1578.37	379.417			1_7
0_63	36	31500	739.969	379.669			1_44	36	31500	774.021	428.231			0_53	36	31500	1367.44	534.632			0_51	36	31500	86.2664	1222.63			0_53	36	31500	1038.47	505.913			0_79	36	31500	814.684	1186.28			0_43	36	31500	1576.28	387.372			1_7
0_63	37	32400	733.485	367.403			1_44	37	32400	795.558	422.521			0_53	37	32400	1369.13	535.085			0_51	37	32400	76.2176	1226.91			0_53	37	32400	1039.45	485.437			0_79	37	32400	791.122	1208.41			0_43	37	32400	1577.53	382.913			1_7
0_63	38	33300	735.756	362.845			1_44	38	33300	810.576	420.417			0_53	38	33300	1370.82	535.538			0_51	38	33300	74.6634	1234.05			0_53	38	33300	1048.67	465.326			0_79	38	33300	776.267	1246.36			0_43	38	33300	1576.3	386.514			1_7
0_63	39	34200	740.144	356.038			1_44	39	34200	826.187	428.189			0_53	39	34200	1381.89	534.74			0_51	39	34200	82.7349	1235.92			0_53	39	34200	1051.06	456.769			0_79	39	34200	747.06	1282.85			0_43	39	34200	1578.71	379.405			1_7
0_63	40	35100	743.695	351.69			1_44	40	35100	838.59	440.75			0_53	40	35100	1376.04	537.836			0_51	40	35100	89.8149	1222.83			0_53	40	35100	1064.66	464.599			0_79	40	35100	744.525	1318.99			0_43	40	35100	1582.01	388.653			1_7
0_63	41	36000	749.366	340.238			1_44	41	36000	844.364	451.909			0_53	41	36000	1372.48	538.921			0_51	41	36000	74.2002	1230.43			0_53	41	36000	1060.14	473.584			0_79	41	36000	773.042	1325.54			0_43	41	36000	1583.42	384.199			1_7
0_63	42	36900	745.964	334.564			1_44	42	36900	851.955	461.242			0_53	42	36900	1368.91	540.006			0_51	42	36900	91.5116	1229.54			0_53	42	36900	1035.16	491.44			0_79	42	36900	803.387	1300.61			0_43	42	36900	1578.93	378.523			1_7
0_63	43	37800	751.954	328.299			1_44	43	37800	864.616	479.212			0_53	43	37800	1377.09	526.608			0_51	43	37800	70.0942	1232.92			0_53	43	37800	1018.01	491.345			0_79	43	37800	804.737	1289.58			0_43	43	37800	1575.51	380.68			1_7
0_63	44	38700	765.17	290.433			1_44	44	38700	867.742	495.101			0_53	44	38700	1374.39	546.101			0_51	44	38700	86.9546	1226.98			0_53	44	38700	990.903	484.822			0_79	44	38700	837.277	1259.56			0_43	44	38700	1578.6	388.883			1_7
0_63	45	39600	768.565	293.574			1_44	45	39600	878.373	522.289			0_53	45	39600	1375.12	542.373			0_51	45	39600	93.7865	1229.3			0_53	45	39600	986.587	484.653			0_79	45	39600	866.519	1227.1			0_43	45	39600	1586.36	381.867			1_7
0_63	46	40500	771.427	296.39			1_44	46	40500	896.11	549.093			0_53	46	40500	1383.31	535.871			0_51	46	40500	74.7646	1222.68			0_53	46	40500	990.626	492.614			0_79	46	40500	884.83	1217.16			0_43	46	40500	1575.19	377.163			1_7
0_63	47	41400	775.011	291.796			1_44	47	41400	908.799	567.247			0_53	47	41400	1389.72	534.457			0_51	47	41400	81.0308	1236.65			0_53	47	41400	1002.72	489.214			0_79	47	41400	902.404	1205.73			0_43	47	41400	1573.28	390.924			1_7
0_63	48	42300	770.591	292.837			1_44	48	42300	915.371	583.004			0_53	48	42300	1388.91	547.269			0_51	48	42300	85.0513	1219.99			0_53	48	42300	1024.91	482.058			0_79	48	42300	912.236	1177.95			0_43	48	42300	1582.07	385.399			1_7
0_65	1	0	267.752	438.119			1_45	1	0	1610.23	472.307			0_54	1	0	2069.16	554.624			0_52	1	0	1894	1250.62			0_54	1	0	300.359	595.28			0_80	1	0	1300.89	1172.68			0_44	1	0	1054.45	408.329			1_8
0_65	2	900	273.482	437.259			1_45	2	900	1602.23	457.757			0_54	2	900	2068.85	554.906			0_52	2	900	1891.78	1255.36			0_54	2	900	302.033	597.063			0_80	2	900	1283.78	1187.6			0_44	2	900	1051.84	406.094			1_8
0_65	3	1800	279.112	435.17			1_45	3	1800	1602.36	451.12			0_54	3	1800	2065.72	553.767			0_52	3	1800	1890.7	1256.36			0_54	3	1800	302.642	600.241			0_80	3	1800	1264.85	1208.8			0_44	3	1800	1060.01	406.611			1_8
0_65	4	2700	282.54	435.058			1_45	4	2700	1605.82	444.169			0_54	4	2700	2066.58	554.813			0_52	4	2700	1891.6	1255.66			0_54	4	2700	304.217	604.535			0_80	4	2700	1246.54	1220.02			0_44	4	2700	1055.69	410.518			1_8
0_65	5	3600	285.863	439.63			1_45	5	3600	1612.43	433.978			0_54	5	3600	2064.66	551.582			0_52	5	3600	1889.35	1254.67			0_54	5	3600	303.464	606.538			0_80	5	3600	1234.15	1233.81			0_44	5	3600	1054.4	406.76			1_8
0_65	6	4500	286.061	438.926			1_45	6	4500	1616.05	424.79			0_54	6	4500	2067.85	558.45			0_52	6	4500	1897.5	1252.37			0_54	6	4500	304.714	606.398			0_80	6	4500	1217.43	1237.14			0_44	6	4500	1049.7	406.896			1_8
0_65	7	5400	283.677	455.559			1_45	7	5400	1622.94	421.585			0_54	7	5400	2063.4	553.512			0_52	7	5400	1878.88	1253.22			0_54	7	5400	309.26	609.856			0_80	7	5400	1198.04	1224.9			0_44	7	5400	1058.95	404.661			1_8
0_65	8	6300	291.68	477.64			1_45	8	6300	1632.74	420.448			0_54	8	6300	2063.19	560.36			0_52	8	6300	1897.38	1253.49			0_54	8	6300	307.34	610.084			0_80	8	6300	1188.65	1211.26			0_44	8	6300	1046.47	413.687			1_8
0_65	9	7200	289.232	500.181			1_45	9	7200	1654.3	414.612			0_54	9	7200	2061.03	556.023			0_52	9	7200	1878.17	1254.72			0_54	9	7200	311.544	620.343			0_80	9	7200	1180.01	1189.93			0_44	9	7200	1057.91	405.603			1_8
0_65	10	8100	297.099	517.821			1_45	10	8100	1670.34	409.032			0_54	10	8100	2076.35	558.035			0_52	10	8100	1898.15	1253.44			0_54	10	8100	306.251	626.127			0_80	10	8100	1162.73	1183.19			0_44	10	8100	1057.62	401.16			1_8
0_65	11	9000	299.734	536.633			1_45	11	9000	1680.32	399.842			0_54	11	9000	2059.57	558.289			0_52	11	9000	1889.32	1254.34			0_54	11	9000	317.682	633.841			0_80	11	9000	1162.95	1163.88			0_44	11	9000	1052.08	410.128			1_8
0_65	12	9900	299.443	554.632			1_45	12	9900	1684.76	397.753			0_54	12	9900	2070.86	554.635			0_52	12	9900	1876.8	1255.2			0_54	12	9900	316.329	646.185			0_80	12	9900	1165.3	1149.35			0_44	12	9900	1060.13	401.125			1_8
0_65	13	10800	298.6	560.556			1_45	13	10800	1692.74	387.663			0_54	13	10800	2070.12	557.18			0_52	13	10800	1863.34	1261.31			0_54	13	10800	300.913	656.565			0_80	13	10800	1156.09	1142.52			0_44	13	10800	1054.38	414.659			1_8
0_65	14	11700	305.688	559.427			1_45	14	11700	1701.84	389.988			0_54	14	11700	2056.65	556.958			0_52	14	11700	1859.11	1259.12			0_54	14	11700	287.061	664.586			0_80	14	11700	1143.76	1133.24			0_44	14	11700	1051.87	418.272			1_8
0_65	15	12600	314.527	556.171			1_45	15	12600	1717.03	424.286			0_54	15	12600	2072.06	556.868			0_52	15	12600	1857.73	1262.19			0_54	15	12600	290.556	671.35			0_80	15	12600	1142.38	1126.48			0_44	15	12600	1053.09	404.302			1_8
0_65	16	13500	326.494	541.071			1_45	16	13500	1732.22	458.585			0_54	16	13500	2066.73	557.174			0_52	16	13500	1860.04	1262.21			0_54	16	13500	282.791	674.334			0_80	16	13500	1146.25	1123.15			0_44	16	13500	1054.78	399.645			1_8
0_65	17	14400	333.663	528.571			1_45	17	14400	1726.55	476.935			0_54	17	14400	2083.55	548.911			0_52	17	14400	1873.66	1264.44			0_54	17	14400	317.719	654.227			0_80	17	14400	1155.15	1130.05			0_44	17	14400	1052.98	416.075			1_8
0_65	18	15300	340.688	519.564			1_45	18	15300	1714.17	503.99			0_54	18	15300	2051.14	558.184			0_52	18	15300	1893.72	1254.31			0_54	18	15300	313.91	654.298			0_80	18	15300	1169.82	1123.96			0_44	18	15300	1053.27	408.031			1_8
0_65	19	16200	363.879	507.565			1_45	19	16200	1718.62	526.697			0_54	19	16200	2051.5	557.716			0_52	19	16200	1906	1253.39			0_54	19	16200	312.821	657.661			0_80	19	16200	1162.79	1155.89			0_44	19	16200	1048.84	405.751			1_8
0_65	20	17100	380.01	501.632			1_45	20	17100	1709.64	526.643			0_54	20	17100	2051.86	557.248			0_52	20	17100	1890.31	1249.97			0_54	20	17100	311.733	661.024			0_80	20	17100	1166.23	1170.61			0_44	20	17100	1053.94	415.945			1_8
0_65	21	18000	398.985	492.492			1_45	21	18000	1743.62	529.483			0_54	21	18000	2052.92	557.11			0_52	21	18000	1884.82	1256.65			0_54	21	18000	308.389	662.08			0_80	21	18000	1173.94	1189.82			0_44	21	18000	1052.31	411.52			1_8
0_65	22	18900	399.047	490.411			1_45	22	18900	1790.18	515.158			0_54	22	18900	2053.98	556.973			0_52	22	18900	1874.58	1255.32			0_54	22	18900	308.136	661.901			0_80	22	18900	1189.63	1203.48			0_44	22	18900	1055.52	393.939			1_8
0_65	23	19800	400.108	480.049			1_45	23	19800	1803.68	506.312			0_54	23	19800	2075.68	553.427			0_52	23	19800	1864.52	1260.04			0_54	23	19800	308.34	661.944			0_80	23	19800	1200.88	1214.82			0_44	23	19800	1049.62	421.609			1_8
0_65	24	20700	401.035	477.757			1_45	24	20700	1853.3	508.6			0_54	24	20700	2065.79	553.421			0_52	24	20700	1860.12	1267.99			0_54	24	20700	308.137	662.06			0_80	24	20700	1210.16	1230.57			0_44	24	20700	1058.98	391.229			1_8
0_65	25	21600	397.821	473.347			1_45	25	21600	1892.84	505.216			0_54	25	21600	2062.12	551.366			0_52	25	21600	1867.86	1262.29			0_54	25	21600	307.135	661.777			0_80	25	21600	1218.89	1247.24			0_44	25	21600	1051.03	406.752			1_8
0_65	26	22500	390.936	458.749			1_45	26	22500	1915.49	515.304			0_54	26	22500	2071.29	554.833			0_52	26	22500	1876.9	1254.05			0_54	26	22500	308.078	662.87			0_80	26	22500	1222.67	1262.11			0_44	26	22500	1048.57	415.541			1_8
0_65	27	23400	387.534	451.966			1_45	27	23400	1891.39	519.789			0_54	27	23400	2056.51	561.834			0_52	27	23400	1874.74	1263.4			0_54	27	23400	307.315	662.763			0_80	27	23400	1232.61	1267.95			0_44	27	23400	1052.01	402.143			1_8
0_65	28	24300	382.249	469.743			1_45	28	24300	1849.53	518.654			0_54	28	24300	2065.86	545.942			0_52	28	24300	1860.26	1261			0_54	28	24300	307.226	662.769			0_80	28	24300	1237.3	1277.42			0_44	28	24300	1049.99	410.389			1_8
0_65	29	25200	387.739	482.522			1_45	29	25200	1800.46	515.716			0_54	29	25200	2078.05	555.989			0_52	29	25200	1876.31	1258.48			0_54	29	25200	308.128	661.829			0_80	29	25200	1242.99	1292.46			0_44	29	25200	1060.1	402.325			1_8
0_65	30	26100	387.891	490.434			1_45	30	26100	1751.4	512.778			0_54	30	26100	2051.73	553.64			0_52	30	26100	1901.11	1251.95			0_54	30	26100	307.017	661.848			0_80	30	26100	1247.72	1300.5			0_44	30	26100	1056.71	410.276			1_8
0_65	31	27000	385.293	507.441			1_45	31	27000	1738.98	519.034			0_54	31	27000	2078.26	549.175			0_52	31	27000	1880.22	1255.37			0_54	31	27000	307.323	661.814			0_80	31	27000	1250.99	1311.84			0_44	31	27000	1059.79	412.601			1_8
0_65	32	27900	381.843	517.252			1_45	32	27900	1749.43	557.342			0_54	32	27900	2052.9	556.047			0_52	32	27900	1875.71	1264.47			0_54	32	27900	307.291	661.907			0_80	32	27900	1254.45	1328.67			0_44	32	27900	1053.33	413.608			1_8
0_65	33	28800	372.735	520.228			1_45	33	28800	1764.06	605.907			0_54	33	28800	2074.9	551.521			0_52	33	28800	1862.11	1263.31			0_54	33	28800	308.052	662.074			0_80	33	28800	1264.68	1339.97			0_44	33	28800	1053.11	400			1_8
0_65	34	29700	367.073	523.368			1_45	34	29700	1733.21	651.149			0_54	34	29700	2056.43	553.825			0_52	34	29700	1877.05	1262.25			0_54	34	29700	307.203	662.755			0_80	34	29700	1281.15	1355.79			0_44	34	29700	1052	416.981			1_8
0_65	35	30600	366.185	517.545			1_45	35	30600	1728.92	688.977			0_54	35	30600	2067.9	552.553			0_52	35	30600	1881.49	1249.53			0_54	35	30600	311.919	662.157			0_80	35	30600	1290.49	1368.07			0_44	35	30600	1060.07	402.313			1_8
0_65	36	31500	364.701	511.836			1_45	36	31500	1724.62	726.804			0_54	36	31500	2061.23	552.476			0_52	36	31500	1869.01	1265.53			0_54	36	31500	308.192	664.822			0_80	36	31500	1303.75	1384.27			0_44	36	31500	1052.09	405.813			1_8
0_65	37	32400	373.934	493.531			1_45	37	32400	1740.11	770.589			0_54	37	32400	2065.79	554.689			0_52	37	32400	1860.01	1261.01			0_54	37	32400	305.864	663.236			0_80	37	32400	1308.6	1409.03			0_44	37	32400	1052.1	403.519			1_8
0_65	38	33300	392.238	472.234			1_45	38	33300	1741.32	813.592			0_54	38	33300	2059.83	553.836			0_52	38	33300	1859.07	1268.91			0_54	38	33300	305.048	663.151			0_80	38	33300	1312.94	1422.64			0_44	38	33300	1051.86	415.898			1_8
0_65	39	34200	409.281	456.597			1_45	39	34200	1709.53	844.306			0_54	39	34200	2066.82	553.718			0_52	39	34200	1877	1249.74			0_54	39	34200	305.105	663.057			0_80	39	34200	1315.26	1440.93			0_44	39	34200	1050	400.146			1_8
0_65	40	35100	441.766	459.909			1_45	40	35100	1690.35	847.65			0_54	40	35100	2063.33	555.983			0_52	40	35100	1881.57	1263.44			0_54	40	35100	304.94	663.246			0_80	40	35100	1325.34	1448.8			0_44	40	35100	1049.95	411.38			1_8
0_65	41	36000	446.496	452.967			1_45	41	36000	1671.21	848.647			0_54	41	36000	2063.48	556.915			0_52	41	36000	1864.22	1255.15			0_54	41	36000	304.864	664.053			0_80	41	36000	1329.86	1473.59			0_44	41	36000	1054.22	420.526			1_8
0_65	42	36900	456.938	436.822			1_45	42	36900	1655.44	882.757			0_54	42	36900	2068.09	551.368			0_52	42	36900	1869.99	1262.02			0_54	42	36900	304.861	663.054			0_80	42	36900	1337.78	1491.3			0_44	42	36900	1048.86	418.272			1_8
0_65	43	37800	473.811	431.863			1_45	43	37800	1623.81	905.412			0_54	43	37800	2063.5	556.143			0_52	43	37800	1882.57	1249.63			0_54	43	37800	304.703	663.172			0_80	43	37800	1337.84	1501.74			0_44	43	37800	1047.64	410.472			1_8
0_65	44	38700	493.134	425.998			1_45	44	38700	1606.8	908.662			0_54	44	38700	2062.11	550.232			0_52	44	38700	1888.24	1261.16			0_54	44	38700	304.998	663.918			0_80	44	38700	1340.16	1507.54			0_44	44	38700	1046.61	405.82			1_8
0_65	45	39600	512.05	409.102			1_45	45	39600	1589.94	930.023			0_54	45	39600	2069.07	557.141			0_52	45	39600	1860.08	1263.22			0_54	45	39600	304.759	663.314			0_80	45	39600	1342.44	1508.64			0_44	45	39600	1061.19	409.158			1_8
0_65	46	40500	536.519	394.457			1_45	46	40500	1568.53	960.611			0_54	46	40500	2066.79	559.218			0_52	46	40500	1856.67	1264.39			0_54	46	40500	303.99	664.157			0_80	46	40500	1342.31	1508.63			0_44	46	40500	1041.46	429.317			1_8
0_65	47	41400	554.926	370.306			1_45	47	41400	1565.14	983.247			0_54	47	41400	2066.68	549.959			0_52	47	41400	1877.15	1250.58			0_54	47	41400	304.822	663.894			0_80	47	41400	1342.62	1510.74			0_44	47	41400	1046.38	424.926			1_8
0_65	48	42300	570.912	425.091			1_45	48	42300	1555.76	1006			0_54	48	42300	2055.44	562.702			0_52	48	42300	1904.11	1263.13			0_54	48	42300	304.675	663.275			0_80	48	42300	1347.13	1502.6			0_44	48	42300	1046.45	405.715			1_8
0_69	1	0	1201.15	457.451			1_49	1	0	1061.44	504.607			0_56	1	0	567.542	559.227			0_53	1	0	365.938	1274.52			0_56	1	0	1147.91	629.287			0_82	1	0	1532.22	1221.25			0_46	1	0	140.351	435.298			1_10
0_69	2	900	1220.74	465.555			1_49	2	900	1061.51	506.317			0_56	2	900	568.299	556.721			0_53	2	900	364.232	1274.65			0_56	2	900	1149.27	629.249			0_82	2	900	1530.18	1223.52			0_46	2	900	140.163	436.154			1_10
0_69	3	1800	1246.27	439.376			1_49	3	1800	1063.26	506.251			0_56	3	1800	566.035	558.043			0_53	3	1800	363.107	1274.8			0_56	3	1800	1145.98	628.626			0_82	3	1800	1527.63	1224.35			0_46	3	1800	141.153	436.134			1_10
0_69	4	2700	1253.41	434.74			1_49	4	2700	1061.23	502.82			0_56	4	2700	570.831	556.964			0_53	4	2700	360.602	1276.95			0_56	4	2700	1146.74	634.135			0_82	4	2700	1523.44	1223.83			0_46	4	2700	140.274	435.103			1_10
0_69	5	3600	1253.45	431.634			1_49	5	3600	1057.87	506.35			0_56	5	3600	571.585	559.443			0_53	5	3600	361.68	1279.18			0_56	5	3600	1145.64	636.276			0_82	5	3600	1519.72	1226.25			0_46	5	3600	140.356	435.187			1_10
0_69	6	4500	1256.53	438.413			1_49	6	4500	1063.29	504.167			0_56	6	4500	569.711	555.962			0_53	6	4500	362.204	1274.86			0_56	6	4500	1144.88	639.475			0_82	6	4500	1518.81	1230.39			0_46	6	4500	140.382	435.225			1_10
0_69	7	5400	1256.68	413.612			1_49	7	5400	1070.17	506.409			0_56	7	5400	571.802	554.627			0_53	7	5400	360.271	1275.91			0_56	7	5400	1141.54	638.389			0_82	7	5400	1518.52	1235.12			0_46	7	5400	141.206	435.091			1_10
0_69	8	6300	1262.25	416.001			1_49	8	6300	1067.71	503.992			0_56	8	6300	569.68	556.961			0_53	8	6300	363.781	1280.47			0_56	8	6300	1137.99	642.099			0_82	8	6300	1507.58	1233.49			0_46	8	6300	141.284	435.273			1_10
0_69	9	7200	1262.34	430.57			1_49	9	7200	1067.84	505.107			0_56	9	7200	568.256	560.278			0_53	9	7200	363.79	1278.36			0_56	9	7200	1131.5	646.536			0_82	9	7200	1501.58	1231.5			0_46	9	7200	141.148	434.993			1_10
0_69	10	8100	1258.79	423.507			1_49	10	8100	1070.02	507.241			0_56	10	8100	568.338	560.533			0_53	10	8100	362.824	1282.79			0_56	10	8100	1127.77	646.348			0_82	10	8100	1492.91	1230.23			0_46	10	8100	141.302	435.208			1_10
0_69	11	9000	1271.37	427.133			1_49	11	9000	1067.82	508.702			0_56	11	9000	569.406	558.436			0_53	11	9000	362.787	1278.14			0_56	11	9000	1121.99	647.704			0_82	11	9000	1486.15	1226.6			0_46	11	9000	141.302	435.156			1_10
0_69	12	9900	1285.28	446.319			1_49	12	9900	1069.04	508.861			0_56	12	9900	571.536	553.301			0_53	12	9900	361.473	1280.21			0_56	12	9900	1116.65	647.436			0_82	12	9900	1480.15	1222.2			0_46	12	9900	141.265	435.042			1_10
0_69	13	10800	1295.31	478.343			1_49	13	10800	1070.31	508.547			0_56	13	10800	569.273	554.914			0_53	13	10800	367.474	1272.37			0_56	13	10800	1110.74	647.441			0_82	13	10800	1474.72	1219.13			0_46	13	10800	141.209	435.177			1_10
0_69	14	11700	1292.78	484.703			1_49	14	11700	1071.24	506.401			0_56	14	11700	568.608	561.848			0_53	14	11700	365.831	1285.89			0_56	14	11700	1096.03	646.283			0_82	14	11700	1470.18	1217.7			0_46	14	11700	141.193	435.144			1_10
0_69	15	12600	1306.16	466.752			1_49	15	12600	1064.48	504.099			0_56	15	12600	569.667	553.634			0_53	15	12600	358.546	1279.09			0_56	15	12600	1082.52	638.666			0_82	15	12600	1466.86	1211.3			0_46	15	12600	140.386	435.259			1_10
0_69	16	13500	1307.35	449.528			1_49	16	13500	1060.11	505.376			0_56	16	13500	566.38	556.052			0_53	16	13500	358.192	1280.27			0_56	16	13500	1066.57	630.601			0_82	16	13500	1461.15	1204.55			0_46	16	13500	141.373	435.226			1_10
0_69	17	14400	1343.54	436.585			1_49	17	14400	1056.64	506.039			0_56	17	14400	566.524	561.629			0_53	17	14400	361.744	1282.74			0_56	17	14400	1046.3	622.926			0_82	17	14400	1454.49	1190.89			0_46	17	14400	141.16	435.002			1_10
0_69	18	15300	1323.2	406.81			1_49	18	15300	1049.76	501.961			0_56	18	15300	565.433	555.356			0_53	18	15300	363.976	1280.73			0_56	18	15300	1024.93	616.764			0_82	18	15300	1448.78	1177.76			0_46	18	15300	141.208	434.078			1_10
0_69	19	16200	1308.55	387.505			1_49	19	16200	1046.73	500.59			0_56	19	16200	566.921	557.226			0_53	19	16200	359.177	1286.94			0_56	19	16200	1002.55	608.254			0_82	19	16200	1437.79	1169.25			0_46	19	16200	141.178	435.224			1_10
0_69	20	17100	1315.42	374.058			1_49	20	17100	1067.99	508.512			0_56	20	17100	571.502	555.938			0_53	20	17100	370.428	1281.59			0_56	20	17100	988.63	594.333			0_82	20	17100	1431.76	1153.68			0_46	20	17100	141.236	434.174			1_10
0_69	21	18000	1320.92	358.37			1_49	21	18000	1102.92	524.658			0_56	21	18000	567.112	559.36			0_53	21	18000	360.548	1274.23			0_56	21	18000	979.346	588.128			0_82	21	18000	1420.26	1143.58			0_46	21	18000	141.224	435.097			1_10
0_69	22	18900	1322.21	359.464			1_49	22	18900	1124.69	526.715			0_56	22	18900	568.62	551.833			0_53	22	18900	363.63	1284.67			0_56	22	18900	960.171	578.407			0_82	22	18900	1408.12	1133.71			0_46	22	18900	141.318	435.086			1_10
0_69	23	19800	1323.2	360.508			1_49	23	19800	1139.19	519.824			0_56	23	19800	568.492	559.175			0_53	23	19800	361.266	1280.44			0_56	23	19800	950.266	567.219			0_82	23	19800	1403.85	1125.21			0_46	23	19800	141.267	435.16			1_10
0_69	24	20700	1344.9	357.09			1_49	24	20700	1145.6	509.75			0_56	24	20700	567.241	556.143			0_53	24	20700	359.202	1275.64			0_56	24	20700	931.128	576.441			0_82	24	20700	1392.3	1109.43			0_46	24	20700	141.303	435.193			1_10
0_69	25	21600	1361.66	367.248			1_49	25	21600	1159.25	499.625			0_56	25	21600	568.204	554.308			0_53	25	21600	364.982	1266.62			0_56	25	21600	915.117	581.934			0_82	25	21600	1407.96	1094.07			0_46	25	21600	140.291	435.092			1_10
0_69	26	22500	1352.73	391.312			1_49	26	22500	1196.52	484.8			0_56	26	22500	572.032	554.845			0_53	26	22500	366.293	1268.34			0_56	26	22500	908.689	586.46			0_82	26	22500	1404.47	1080.63			0_46	26	22500	140.35	435.12			1_10
0_69	27	23400	1357	396.46			1_49	27	23400	1210.29	467.995			0_56	27	23400	567.086	558.427			0_53	27	23400	369.505	1271.81			0_56	27	23400	914.544	593.501			0_82	27	23400	1388.66	1068.1			0_46	27	23400	141.16	434.937			1_10
0_69	28	24300	1349.69	392.007			1_49	28	24300	1240.82	448.47			0_56	28	24300	569.939	551.397			0_53	28	24300	364.883	1277.56			0_56	28	24300	921.077	619.336			0_82	28	24300	1360.69	1071.02			0_46	28	24300	141.294	434.155			1_10
0_69	29	25200	1335.45	403.621			1_49	29	25200	1274.53	424.884			0_56	29	25200	567.764	561.692			0_53	29	25200	366.856	1276.96			0_56	29	25200	941.371	633.999			0_82	29	25200	1342.63	1073.25			0_46	29	25200	141.177	434.997			1_10
0_69	30	26100	1320.65	382.388			1_49	30	26100	1308.71	419.252			0_56	30	26100	564.149	557.006			0_53	30	26100	357.433	1268.2			0_56	30	26100	948.023	639.567			0_82	30	26100	1318.73	1074.86			0_46	30	26100	140.309	434.971			1_10
0_69	31	27000	1313.91	378.529			1_49	31	27000	1350.15	430.638			0_56	31	27000	565.582	559.603			0_53	31	27000	369.302	1270.68			0_56	31	27000	941.349	652.121			0_82	31	27000	1303.86	1084.7			0_46	31	27000	141.239	435.013			1_10
0_69	32	27900	1309.65	342.445			1_49	32	27900	1369.81	436.279			0_56	32	27900	572.872	553.587			0_53	32	27900	372.838	1287.97			0_56	32	27900	941.308	659.94			0_82	32	27900	1285.14	1105.98			0_46	32	27900	140.242	435.135			1_10
0_69	33	28800	1306.4	340.346			1_49	33	28800	1396.84	445.163			0_56	33	28800	559.735	565.355			0_53	33	28800	355.095	1274.66			0_56	33	28800	943.504	658.874			0_82	33	28800	1257.76	1108.33			0_46	33	28800	140.271	435.096			1_10
0_69	34	29700	1319.87	347.05			1_49	34	29700	1411.46	449.749			0_56	34	29700	572.061	551.886			0_53	34	29700	381.918	1278.9			0_56	34	29700	949.142	657.805			0_82	34	29700	1223.88	1101.68			0_46	34	29700	141.197	434.964			1_10
0_69	35	30600	1330.97	348.519			1_49	35	30600	1427.25	478.278			0_56	35	30600	561.662	564.144			0_53	35	30600	365.985	1277.45			0_56	35	30600	951.698	659.679			0_82	35	30600	1206.78	1080.76			0_46	35	30600	141.341	435.142			1_10
0_69	36	31500	1352.66	372.959			1_49	36	31500	1411.16	491.481			0_56	36	31500	569.577	554.931			0_53	36	31500	375.473	1271.43			0_56	36	31500	959.96	664.42			0_82	36	31500	1195.54	1075.58			0_46	36	31500	141.261	435.111			1_10
0_69	37	32400	1371.89	386.751			1_49	37	32400	1433.91	498.102			0_56	37	32400	569.732	554.754			0_53	37	32400	374.967	1280.91			0_56	37	32400	949.193	672.406			0_82	37	32400	1195.9	1050.55			0_46	37	32400	140.318	435.115			1_10
0_69	38	33300	1415.99	405.533			1_49	38	33300	1462.82	459.722			0_56	38	33300	566.943	551.345			0_53	38	33300	365.869	1287.85			0_56	38	33300	958.182	700.926			0_82	38	33300	1187.32	1018.38			0_46	38	33300	140.254	435.171			1_10
0_69	39	34200	1435.16	414.816			1_49	39	34200	1491.72	421.343			0_56	39	34200	571.935	559.151			0_53	39	34200	355.894	1279.32			0_56	39	34200	964.078	719.816			0_82	39	34200	1183.26	1001.32			0_46	39	34200	141.246	434.154			1_10
0_69	40	35100	1450.02	435.987			1_49	40	35100	1481.6	429.468			0_56	40	35100	565.745	552.341			0_53	40	35100	345.919	1270.79			0_56	40	35100	961.612	742.244			0_82	40	35100	1193.34	979.966			0_46	40	35100	141.38	435.118			1_10
0_69	41	36000	1457.84	460.496			1_49	41	36000	1455.56	414.461			0_56	41	36000	557.235	562.724			0_53	41	36000	352.752	1271.68			0_56	41	36000	948.049	764.186			0_82	41	36000	1203.55	967.232			0_46	41	36000	141.224	435.121			1_10
0_69	42	36900	1466.45	467.113			1_49	42	36900	1459.22	387.602			0_56	42	36900	568.7	554.772			0_53	42	36900	359.585	1272.57			0_56	42	36900	936.9	776.238			0_82	42	36900	1235.1	972.72			0_46	42	36900	141.193	434.949			1_10
0_69	43	37800	1476.57	493.078			1_49	43	37800	1477.89	362.998			0_56	43	37800	563.881	556.041			0_53	43	37800	372.872	1266.03			0_56	43	37800	940.071	788.846			0_82	43	37800	1244.95	954.998			0_46	43	37800	140.278	434.077			1_10
0_69	44	38700	1491.88	518.845			1_49	44	38700	1507.56	346.914			0_56	44	38700	568.325	555.263			0_53	44	38700	373.365	1270.45			0_56	44	38700	918.68	794.365			0_82	44	38700	1258.88	942.392			0_46	44	38700	140.326	434.074			1_10
0_69	45	39600	1498.35	530.03			1_49	45	39600	1537.1	343.447			0_56	45	39600	571.044	552.773			0_53	45	39600	375.373	1278.23			0_56	45	39600	901.673	804.607			0_82	45	39600	1282.67	935.328			0_46	45	39600	141.203	435.127			1_10
0_69	46	40500	1499.34	515.18			1_49	46	40500	1565.14	341.087			0_56	46	40500	556.868	566.349			0_53	46	40500	363.237	1260.88			0_56	46	40500	877.742	814.749			0_82	46	40500	1321.15	923.066			0_46	46	40500	140.201	434.126			1_10
0_69	47	41400	1499.53	513.956			1_49	47	41400	1595.47	346.882			0_56	47	41400	571.686	553.001			0_53	47	41400	362.471	1259.43			0_56	47	41400	857.413	823.81			0_82	47	41400	1350.37	902.908			0_46	47	41400	140.356	435.121			1_10
0_69	48	42300	1500.39	513.071			1_49	48	42300	1602.06	391.1			0_56	48	42300	561.573	563.039			0_53	48	42300	361.704	1257.98			0_56	48	42300	835.069	824.935			0_82	48	42300	1384.11	901.926			0_46	48	42300	140.353	435.228			1_10
0_70	1	0	673.513	460.809			1_50	1	0	545.533	504.961			0_60	1	0	1132.24	574.994			0_55	1	0	1523.02	1300.38			0_57	1	0	2095.95	654.056			0_83	1	0	1107.41	1228.68			0_48	1	0	344.794	451.155			1_11
0_70	2	900	671.167	462.015			1_50	2	900	548.948	517.32			0_60	2	900	1133.13	575.222			0_55	2	900	1522.18	1300.41			0_57	2	900	2096.85	650.658			0_83	2	900	1110.86	1226.05			0_48	2	900	345.562	451.97			1_11
0_70	3	1800	669.028	461.12			1_50	3	1800	544.974	520.553			0_60	3	1800	1132.06	575.192			0_55	3	1800	1522.32	1299.46			0_57	3	1800	2097.31	648.547			0_83	3	1800	1117.64	1223.95			0_48	3	1800	346.57	452.061			1_11
0_70	4	2700	671.124	462.233			1_50	4	2700	548.634	524.275			0_60	4	2700	1132.16	575.863			0_55	4	2700	1522.38	1299.54			0_57	4	2700	2094.97	648.645			0_83	4	2700	1121.33	1219.57			0_48	4	2700	344.782	451.764			1_11
0_70	5	3600	673.676	463.593			1_50	5	3600	554.945	536.499			0_60	5	3600	1133.41	576.103			0_55	5	3600	1521.2	1299.34			0_57	5	3600	2091.57	643.93			0_83	5	3600	1125.54	1220.57			0_48	5	3600	346.675	452.19			1_11
0_70	6	4500	672.432	463.14			1_50	6	4500	557.092	534.166			0_60	6	4500	1133.47	575.073			0_55	6	4500	1522.07	1299.33			0_57	6	4500	2092.66	642.919			0_83	6	4500	1127.76	1222.72			0_48	6	4500	347.841	454.1			1_11
0_70	7	5400	673.317	462.049			1_50	7	5400	555.494	540.056			0_60	7	5400	1133.31	575.459			0_55	7	5400	1523.25	1298.58			0_57	7	5400	2092.52	643.137			0_83	7	5400	1137.2	1219.47			0_48	7	5400	347.929	453.906			1_11
0_70	8	6300	673.431	463.308			1_50	8	6300	528.731	546.116			0_60	8	6300	1133.4	575.052			0_55	8	6300	1524.65	1296.28			0_57	8	6300	2090.38	644.13			0_83	8	6300	1144.8	1218.19			0_48	8	6300	347.929	453.416			1_11
0_70	9	7200	670.254	464.621			1_50	9	7200	501.968	552.176			0_60	9	7200	1133.17	575.245			0_55	9	7200	1523.4	1299.51			0_57	9	7200	2089.44	644.103			0_83	9	7200	1160.75	1221.39			0_48	9	7200	347.054	453.108			1_11
0_70	10	8100	670.101	463.185			1_50	10	8100	475.204	558.236			0_60	10	8100	1132.53	574.85			0_55	10	8100	1524.33	1294.85			0_57	10	8100	2089.54	644.089			0_83	10	8100	1176.37	1216.95			0_48	10	8100	347.877	453.337			1_11
0_70	11	9000	666.751	465.626			1_50	11	9000	448.441	564.296			0_60	11	9000	1132.19	575.122			0_55	11	9000	1525.65	1297.1			0_57	11	9000	2091.56	642.965			0_83	11	9000	1186.56	1211.51			0_48	11	9000	347.892	453.297			1_11
0_70	12	9900	664.383	466.769			1_50	12	9900	420.349	557.415			0_60	12	9900	1132.62	574.904			0_55	12	9900	1524.45	1301.58			0_57	12	9900	2089.27	643.105			0_83	12	9900	1197.6	1206.79			0_48	12	9900	347.892	453.998			1_11
0_70	13	10800	662.042	467.93			1_50	13	10800	384.247	554.09			0_60	13	10800	1132.16	574.381			0_55	13	10800	1522.1	1297			0_57	13	10800	2089.39	641.89			0_83	13	10800	1213.56	1205.76			0_48	13	10800	347.711	454.066			1_11
0_70	14	11700	660.964	469.152			1_50	14	11700	346.712	540.002			0_60	14	11700	1132.23	574.928			0_55	14	11700	1526.39	1295.06			0_57	14	11700	2091.61	641.957			0_83	14	11700	1227.13	1211.25			0_48	14	11700	347.995	455.213			1_11
0_70	15	12600	658.723	471.453			1_50	15	12600	318.485	536.825			0_60	15	12600	1132.58	575.115			0_55	15	12600	1518.59	1296.06			0_57	15	12600	2092.89	641.785			0_83	15	12600	1247.34	1223.62			0_48	15	12600	348.001	455.37			1_11
0_70	16	13500	657.521	471.42			1_50	16	13500	300.357	537.175			0_60	16	13500	1132.31	574.184			0_55	16	13500	1524.49	1297.01			0_57	16	13500	2095.19	644.092			0_83	16	13500	1259.83	1236.12			0_48	16	13500	348.903	455.303			1_11
0_70	17	14400	655.262	472.662			1_50	17	14400	257.482	548.897			0_60	17	14400	1132.8	575.252			0_55	17	14400	1525.67	1298.11			0_57	17	14400	2098.47	643.093			0_83	17	14400	1272.12	1250.9			0_48	17	14400	347.892	455.064			1_11
0_70	18	15300	654.193	471.62			1_50	18	15300	235.454	553.718			0_60	18	15300	1132.29	575.243			0_55	18	15300	1525.54	1300.75			0_57	18	15300	2100.67	637.41			0_83	18	15300	1282.26	1268.54			0_48	18	15300	348.125	454.333			1_11
0_70	19	16200	651.862	473.824			1_50	19	16200	218.252	544.842			0_60	19	16200	1133.04	575.286			0_55	19	16200	1526.91	1296.05			0_57	19	16200	2103.02	630.535			0_83	19	16200	1290.19	1287.22			0_48	19	16200	347.996	455.459			1_11
0_70	20	17100	648.412	472.797			1_50	20	17100	190.814	548.985			0_60	20	17100	1132.54	575.265			0_55	20	17100	1523.44	1296			0_57	20	17100	2106.35	625.941			0_83	20	17100	1292.46	1305.08			0_48	20	17100	348.142	454.39			1_11
0_70	21	18000	646.011	472.731			1_50	21	18000	180.417	547.069			0_60	21	18000	1132.3	575.353			0_55	21	18000	1524.22	1298.56			0_57	21	18000	2108.7	624.837			0_83	21	18000	1288.14	1329.59			0_48	21	18000	347.965	455.256			1_11
0_70	22	18900	642.974	472.597			1_50	22	18900	181.744	545.541			0_60	22	18900	1132.52	574.476			0_55	22	18900	1518.82	1296.09			0_57	22	18900	2108.75	625.832			0_83	22	18900	1272.42	1360.27			0_48	22	18900	348.869	455.283			1_11
0_70	23	19800	642.703	470.337			1_50	23	19800	182.162	545.968			0_60	23	19800	1132.64	574.271			0_55	23	19800	1522.19	1293.85			0_57	23	19800	2110.99	622.434			0_83	23	19800	1257.81	1390.82			0_48	23	19800	348.239	455.441			1_11
0_70	24	20700	641.588	470.492			1_50	24	20700	184.092	545.566			0_60	24	20700	1132.47	575.125			0_55	24	20700	1526.39	1298.55			0_57	24	20700	2105.29	620.302			0_83	24	20700	1247.48	1403.39			0_48	24	20700	348.915	455.477			1_11
0_70	25	21600	640.713	470.246			1_50	25	21600	181.755	545.43			0_60	25	21600	1132.39	574.857			0_55	25	21600	1520.93	1292.23			0_57	25	21600	2104.12	613.539			0_83	25	21600	1220.45	1415.44			0_48	25	21600	347.147	455.273			1_11
0_70	26	22500	639.444	467			1_50	26	22500	182.098	546.741			0_60	26	22500	1132.69	575.091			0_55	26	22500	1527.97	1301.43			0_57	26	22500	2105.2	605.777			0_83	26	22500	1188.81	1410.39			0_48	26	22500	347.896	455.428			1_11
0_70	27	23400	638.206	464.756			1_50	27	23400	180.941	544.729			0_60	27	23400	1131.96	575.242			0_55	27	23400	1527.02	1295.89			0_57	27	23400	2105.09	597.803			0_83	27	23400	1152.56	1400.5			0_48	27	23400	348.048	455.087			1_11
0_70	28	24300	637.087	462.45			1_50	28	24300	182.09	545.665			0_60	28	24300	1132.57	574.365			0_55	28	24300	1517.56	1290.52			0_57	28	24300	2106.28	593.26			0_83	28	24300	1116.7	1368.5			0_48	28	24300	348.236	455.222			1_11
0_70	29	25200	638.199	461.344			1_50	29	25200	180.678	545.418			0_60	29	25200	1132.46	574.263			0_55	29	25200	1518.4	1295.82			0_57	29	25200	2108.67	585.345			0_83	29	25200	1093.73	1329.07			0_48	29	25200	348.17	455.364			1_11
0_70	30	26100	636.892	459.045			1_50	30	26100	179.835	545.619			0_60	30	26100	1132.09	574.278			0_55	30	26100	1526.46	1305.87			0_57	30	26100	2108.69	579.549			0_83	30	26100	1064.49	1311.59			0_48	30	26100	347.977	455.302			1_11
0_70	31	27000	637.369	457.749			1_50	31	27000	181.832	545.599			0_60	31	27000	1132.3	575.184			0_55	31	27000	1524.37	1300.3			0_57	31	27000	2110.79	576.148			0_83	31	27000	1039.79	1289.24			0_48	31	27000	348.875	455.429			1_11
0_70	32	27900	636.198	455.3			1_50	32	27900	181.658	545.499			0_60	32	27900	1132.2	575.114			0_55	32	27900	1519.6	1298.23			0_57	32	27900	2111.88	576.082			0_83	32	27900	1005.96	1264.89			0_48	32	27900	347.856	456.269			1_11
0_70	33	28800	635.981	452.168			1_50	33	28800	180.925	544.647			0_60	33	28800	1133.14	574.762			0_55	33	28800	1516.36	1297.03			0_57	33	28800	2114.18	575.124			0_83	33	28800	950.685	1281.46			0_48	33	28800	347.836	456.265			1_11
0_70	34	29700	636.143	449.843			1_50	34	29700	181.041	545.64			0_60	34	29700	1132.48	574.972			0_55	34	29700	1523.58	1296.23			0_57	34	29700	2117.55	575.216			0_83	34	29700	944.907	1311.34			0_48	34	29700	348.243	456.26			1_11
0_70	35	30600	636.261	446.086			1_50	35	30600	180.481	545.858			0_60	35	30600	1132.31	575.336			0_55	35	30600	1525.53	1297.41			0_57	35	30600	2119.86	580.641			0_83	35	30600	943.347	1326.93			0_48	35	30600	348.97	456.663			1_11
0_70	36	31500	637.203	442.907			1_50	36	31500	179.791	546.532			0_60	36	31500	1132.46	574.873			0_55	36	31500	1522.36	1299.39			0_57	36	31500	2127.9	582.883			0_83	36	31500	955.895	1350.46			0_48	36	31500	348.067	456.713			1_11
0_70	37	32400	637.432	439.781			1_50	37	32400	179.95	546.86			0_60	37	32400	1133.32	574.302			0_55	37	32400	1524.57	1299.18			0_57	37	32400	2132.36	585.403			0_83	37	32400	950.505	1366.01			0_48	37	32400	347.908	456.71			1_11
0_70	38	33300	637.567	439.742			1_50	38	33300	181.153	549.986			0_60	38	33300	1133.31	574.765			0_55	38	33300	1525.2	1298.27			0_57	38	33300	2132.35	589.873			0_83	38	33300	948.963	1378.58			0_48	38	33300	347.903	457.673			1_11
0_70	39	34200	639.792	436.345			1_50	39	34200	169.586	550.383			0_60	39	34200	1133.27	575.164			0_55	39	34200	1526.54	1298.37			0_57	39	34200	2131.39	595.522			0_83	39	34200	901.24	1406.75			0_48	39	34200	348.181	456.778			1_11
0_70	40	35100	645.371	437.284			1_50	40	35100	169.428	552.515			0_60	40	35100	1132.58	574.437			0_55	40	35100	1525.32	1300.5			0_57	40	35100	2129.08	601.236			0_83	40	35100	853.516	1434.93			0_48	40	35100	349.071	459.871			1_11
0_70	41	36000	650.638	431.773			1_50	41	36000	169.492	550.503			0_60	41	36000	1131.61	574.296			0_55	41	36000	1523.09	1298.05			0_57	41	36000	2125.55	605.746			0_83	41	36000	805.792	1463.11			0_48	41	36000	348.915	459.873			1_11
0_70	42	36900	654.535	431.711			1_50	42	36900	168.595	552.68			0_60	42	36900	1132.16	574.225			0_55	42	36900	1525.59	1299.65			0_57	42	36900	2126.83	610.189			0_83	42	36900	758.068	1491.29			0_48	42	36900	349.076	458.825			1_11
0_70	43	37800	657.591	429.604			1_50	43	37800	168.669	552.505			0_60	43	37800	1132.57	575.183			0_55	43	37800	1519.84	1294.75			0_57	43	37800	2122.12	606.919			0_83	43	37800	707.489	1467.72			0_48	43	37800	348.21	458.741			1_11
0_70	44	38700	659.854	429.614			1_50	44	38700	171.609	555.68			0_60	44	38700	1133.49	573.936			0_55	44	38700	1515.55	1294.84			0_57	44	38700	2119.91	610.251			0_83	44	38700	678.768	1465.47			0_48	44	38700	348.903	458.826			1_11
0_70	45	39600	660.788	428.341			1_50	45	39600	170.671	554.522			0_60	45	39600	1132.89	575.11			0_55	45	39600	1518.98	1303.2			0_57	45	39600	2117.71	610.153			0_83	45	39600	652.041	1461.81			0_48	45	39600	349.054	459.951			1_11
0_70	46	40500	659.781	427.387			1_50	46	40500	170.513	551.421			0_60	46	40500	1132.45	574.118			0_55	46	40500	1522.89	1297.18			0_57	46	40500	2114.26	607.878			0_83	46	40500	625.747	1457.53			0_48	46	40500	348.111	459.08			1_11
0_70	47	41400	659.89	426.255			1_50	47	41400	180.796	552.528			0_60	47	41400	1132.52	574.237			0_55	47	41400	1520.08	1296.38			0_57	47	41400	2110.9	609.259			0_83	47	41400	569.439	1437.13			0_48	47	41400	348.872	459.913			1_11
0_70	48	42300	660.108	428.435			1_50	48	42300	167.264	557.097			0_60	48	42300	1131.97	573.801			0_55	48	42300	1527.83	1292.53			0_57	48	42300	2104.11	611.306			0_83	48	42300	537.075	1433.81			0_48	48	42300	348.916	459.956			1_11
0_72	1	0	417.948	489.166			1_51	1	0	2137.8	511.977			0_63	1	0	1935.43	586.481			0_56	1	0	675.904	1303.89			0_58	1	0	1568.44	661.065			0_86	1	0	1101.7	1259.18			0_49	1	0	1150.35	463.247			1_12
0_72	2	900	422.776	490.443			1_51	2	900	2137.76	511.995			0_63	2	900	1935.77	586.778			0_56	2	900	674.745	1304.21			0_58	2	900	1567.61	661.2			0_86	2	900	1100.75	1255.48			0_49	2	900	1149.3	461.016			1_12
0_72	3	1800	422.868	490.339			1_51	3	1800	2137.78	511.975			0_63	3	1800	1936.29	587.688			0_56	3	1800	675.856	1303.99			0_58	3	1800	1563.72	658.685			0_86	3	1800	1099.72	1250.48			0_49	3	1800	1150.03	462.104			1_12
0_72	4	2700	420.351	490.252			1_51	4	2700	2137.78	512.002			0_63	4	2700	1935.56	587.545			0_56	4	2700	676.9	1304.22			0_58	4	2700	1573.21	657.666			0_86	4	2700	1093.71	1244.16			0_49	4	2700	1148	462.14			1_12
0_72	5	3600	420.371	492.529			1_51	5	3600	2137.76	512.003			0_63	5	3600	1936.51	584.051			0_56	5	3600	677.119	1307.48			0_58	5	3600	1575.35	655.319			0_86	5	3600	1085.6	1235			0_49	5	3600	1147.97	461.3			1_12
0_72	6	4500	422.677	493.58			1_51	6	4500	2136.74	510.872			0_63	6	4500	1936.89	585.026			0_56	6	4500	674.448	1306.82			0_58	6	4500	1574.3	649.592			0_86	6	4500	1078.92	1228.09			0_49	6	4500	1147.03	462.25			1_12
0_72	7	5400	423.912	494.838			1_51	7	5400	2137.82	510.84			0_63	7	5400	1934.89	586.68			0_56	7	5400	675.98	1306.38			0_58	7	5400	1574.34	650.788			0_86	7	5400	1060.23	1216.85			0_49	7	5400	1149.02	461.047			1_12
0_72	8	6300	423.958	494.802			1_51	8	6300	2137.81	510.881			0_63	8	6300	1935.91	585.231			0_56	8	6300	674.85	1306.01			0_58	8	6300	1574.34	650.912			0_86	8	6300	1048.52	1202.74			0_49	8	6300	1147.81	462.048			1_12
0_72	9	7200	423.883	495.942			1_51	9	7200	2136.76	512.014			0_63	9	7200	1932.53	580.609			0_56	9	7200	677.11	1306.09			0_58	9	7200	1575.53	649.857			0_86	9	7200	1036.35	1189			0_49	9	7200	1146.03	461.07			1_12
0_72	10	8100	424.997	496.981			1_51	10	8100	2137.77	512.019			0_63	10	8100	1939.24	586.572			0_56	10	8100	675.687	1302.11			0_58	10	8100	1579.63	648.907			0_86	10	8100	1037.61	1169.41			0_49	10	8100	1145.67	460.01			1_12
0_72	11	9000	425.114	496.989			1_51	11	9000	2136.79	511.974			0_63	11	9000	1933.57	588.143			0_56	11	9000	675.724	1308.33			0_58	11	9000	1591.96	647.709			0_86	11	9000	1049.79	1149.06			0_49	11	9000	1147.15	459.548			1_12
0_72	12	9900	425.101	497.077			1_51	12	9900	2137.75	510.883			0_63	12	9900	1935.74	586.596			0_56	12	9900	677.781	1303.98			0_58	12	9900	1598.63	640.849			0_86	12	9900	1056.44	1136.73			0_49	12	9900	1145.62	463.689			1_12
0_72	13	10800	426.148	495.868			1_51	13	10800	2137.75	510.848			0_63	13	10800	1934.53	588.846			0_56	13	10800	674.722	1303.33			0_58	13	10800	1605.32	633.701			0_86	13	10800	1065.66	1115.78			0_49	13	10800	1147.16	462.055			1_12
0_72	14	11700	427.215	495.957			1_51	14	11700	2137.84	510.897			0_63	14	11700	1941.21	586.479			0_56	14	11700	676.87	1306.99			0_58	14	11700	1606.79	627.995			0_86	14	11700	1082.32	1102.05			0_49	14	11700	1146.86	458.854			1_12
0_72	15	12600	429.577	493.546			1_51	15	12600	2137.79	510.914			0_63	15	12600	1940.11	587.466			0_56	15	12600	677.144	1305.04			0_58	15	12600	1609.1	623.524			0_86	15	12600	1107.41	1091.62			0_49	15	12600	1146.01	462.154			1_12
0_72	16	13500	431.836	494.704			1_51	16	13500	2137.76	510.867			0_63	16	13500	1929.97	588.622			0_56	16	13500	674.854	1304.89			0_58	16	13500	1612.43	618.05			0_86	16	13500	1134.48	1092.75			0_49	16	13500	1147.51	458.689			1_12
0_72	17	14400	432.921	494.697			1_51	17	14400	2137.8	511.979			0_63	17	14400	1939.42	593.225			0_56	17	14400	678.859	1305.17			0_58	17	14400	1614.5	618.087			0_86	17	14400	1162.66	1089.29			0_49	17	14400	1142.7	466.771			1_12
0_72	18	15300	430.543	496.958			1_51	18	15300	2136.68	510.813			0_63	18	15300	1936.56	578.625			0_56	18	15300	679.185	1303.24			0_58	18	15300	1608.17	634.153			0_86	18	15300	1159.18	1095.57			0_49	18	15300	1145.8	457.672			1_12
0_72	19	16200	434.004	491.185			1_51	19	16200	2137.78	510.842			0_63	19	16200	1935.6	589.949			0_56	19	16200	676.089	1304.18			0_58	19	16200	1610.22	634.106			0_86	19	16200	1155.71	1101.85			0_49	19	16200	1145.51	458.846			1_12
0_72	20	17100	431.754	491.199			1_51	20	17100	2136.64	510.84			0_63	20	17100	1928.69	589.786			0_56	20	17100	674.685	1303.13			0_58	20	17100	1612.46	633.77			0_86	20	17100	1133.33	1092.79			0_49	20	17100	1144.78	462.187			1_12
0_72	21	18000	435.073	493.533			1_51	21	18000	2137.79	510.878			0_63	21	18000	1942.93	591.232			0_56	21	18000	676.66	1307.18			0_58	21	18000	1617.14	629.519			0_86	21	18000	1110.62	1097.91			0_49	21	18000	1150.16	455.468			1_12
0_72	22	18900	435.045	494.737			1_51	22	18900	2137.75	511.956			0_63	22	18900	1933.37	588.793			0_56	22	18900	674.713	1304.01			0_58	22	18900	1617.02	628.648			0_86	22	18900	1089.69	1086.89			0_49	22	18900	1149.63	463.45			1_12
0_72	23	19800	438.312	494.604			1_51	23	19800	2137.76	510.855			0_63	23	19800	1938.13	582.746			0_56	23	19800	678.043	1302.72			0_58	23	19800	1618.05	617.149			0_86	23	19800	1072.84	1079.96			0_49	23	19800	1147.1	465.535			1_12
0_72	24	20700	438.495	496.93			1_51	24	20700	2137.82	510.842			0_63	24	20700	1936.99	591.152			0_56	24	20700	677.178	1301.5			0_58	24	20700	1618.9	604.65			0_86	24	20700	1047.73	1080.61			0_49	24	20700	1148.31	457.464			1_12
0_72	25	21600	437.495	500.424			1_51	25	21600	2137.28	510.265			0_63	25	21600	1934.65	580.845			0_56	25	21600	677.089	1307.3			0_58	25	21600	1613.63	578.617			0_86	25	21600	1040.7	1071.15			0_49	25	21600	1147.13	465.855			1_12
0_72	26	22500	437.516	509.638			1_51	26	22500	2136.74	509.687			0_63	26	22500	1942.47	585.413			0_56	26	22500	676.94	1309.49			0_58	26	22500	1624.85	554.864			0_86	26	22500	1038.41	1062.22			0_49	26	22500	1148.14	463.576			1_12
0_72	27	23400	434.112	511.778			1_51	27	23400	2140.18	539.973			0_63	27	23400	1935.73	594.645			0_56	27	23400	674.505	1308.42			0_58	27	23400	1631.77	532.283			0_86	27	23400	1043.04	1059.78			0_49	27	23400	1145.88	460.127			1_12
0_72	28	24300	432.734	517.663			1_51	28	24300	2136.75	509.712			0_63	28	24300	1927.94	582.247			0_56	28	24300	672.706	1306.23			0_58	28	24300	1641.1	509.994			0_86	28	24300	1040.84	1052.98			0_49	28	24300	1150.25	456.128			1_12
0_72	29	25200	435.101	514.024			1_51	29	25200	2136.69	509.718			0_63	29	25200	1934.25	583.907			0_56	29	25200	672.51	1304.8			0_58	29	25200	1648.94	488.158			0_86	29	25200	1047.64	1043.82			0_49	29	25200	1145.92	460.042			1_12
0_72	30	26100	432.716	512.679			1_51	30	26100	2136.71	510.839			0_63	30	26100	1939.16	585.358			0_56	30	26100	674.731	1302.67			0_58	30	26100	1663.41	475.436			0_86	30	26100	1054.14	1019.39			0_49	30	26100	1147.06	457.668			1_12
0_72	31	27000	442.975	508.144			1_51	31	27000	2137.77	510.815			0_63	31	27000	1930.9	588.663			0_56	31	27000	678.157	1302.67			0_58	31	27000	1664.3	464.53			0_86	31	27000	1059.1	994.433			0_49	31	27000	1148.09	456.674			1_12
0_72	32	27900	446.378	510.617			1_51	32	27900	2137.22	510.822			0_63	32	27900	1942.69	582.292			0_56	32	27900	681.416	1305.27			0_58	32	27900	1659.92	456.44			0_86	32	27900	1071.53	977.274			0_49	32	27900	1147.04	463.389			1_12
0_72	33	28800	446.433	516.344			1_51	33	28800	2136.66	510.828			0_63	33	28800	1935.68	592.046			0_56	33	28800	680.534	1302.78			0_58	33	28800	1655.53	448.349			0_86	33	28800	1074.83	951.344			0_49	33	28800	1142.68	462.104			1_12
0_72	34	29700	441.963	518.817			1_51	34	29700	2137.76	510.833			0_63	34	29700	1933.52	569.173			0_56	34	29700	679.675	1307.33			0_58	34	29700	1666.74	430.474			0_86	34	29700	1065.77	913.999			0_49	34	29700	1143.79	461.168			1_12
[truncated: 21,716 more rows]
[truncated: 4 more columns]

## Sheet: Fig. 3g
Healthy control						IPF
Collagen I	Collagen III	Collagen IV	Versican			Collagen I	Collagen III	Collagen IV	Versican
[truncated: 409 more rows]

## Sheet: Fig. 3h
Healthy control						IPF
[truncated: 410 more rows]

[truncated: 16 more sheets: Fig. 3i, Fig. 4d, Fig. 4e, Fig. 4f, Fig. 4g, Fig. 4i_and_4j, Fig. 4k, Fig. 5e, Fig. 5f, Fig. 5g, Fig. 5h, Fig. 5i, Fig. 7c, Fig. 7d, Fig. 7e, Fig. 7f]
